# Supplementary material for: The interactome of 2-Cys peroxiredoxins in Plasmodium falciparum
Source: Sci Rep. 2019 Sep 19;9:13542. doi: 10.1038/s41598-019-49841-3 (PMC6753162; doi:10.1038/s41598-019-49841-3)
Supplement: Supplementary file 2 — Supplementary Table 1 [file 41598_2019_49841_MOESM2_ESM.xlsx]

## Sheet: Supplementary Table 1
Protein name	Accession number	Sequence coverage
PfPrx1a wild type		1	2	3
Cytosolic proteins
Serine repeat antigen 5 (SERA5)	PF3D7_0207600	0.076	0.109	0.062
Heat shock protein 40, putative	PF3D7_0213100	0.058	0.098	0.122
40S ribosomal protein S23, putative	PF3D7_0306900	0.083	0	0.083
40S ribosomal protein S15A, putative	PF3D7_0316800	0.3	0.308	0.062
Proteasome regulatory protein, putative	PF3D7_0317800	0	0.098	0.049
40S ribosomal protein S3A, putative	PF3D7_0322900	0.069	0.218	0.099
Small GTP-binding protein sar1 (SAR1)	PF3D7_0416800	0.24	0.229	0.24
Eukaryotic initiation factor, putative	PF3D7_0422700	0.074	0.038	0
Translation initiation factor IF-2, putative	PF3D7_0607000	0.024	0.019	0
Nascent polypeptide associated complex alpha chain, putative	PF3D7_0621800	0.201	0.239	0
Ubiquitin carboxyl-terminal hydrolase, putative	PF3D7_0726500	0.003	0.003	0.006
Karyopherin alpha (KARalpha)	PF3D7_0812400	0.083	0.04	0
Eukaryotic translation initiation factor 3 subunit 5, putative	PF3D7_0918300	0.066	0.066	0
26S protease regulatory subunit 4, putative (RPT2)	PF3D7_1008400	0.109	0	0.02
S-adenosylmethionine decarboxylase/ornithine decarboxylase (AdoMetDC/ODC)	PF3D7_1033100	0.032	0	0.015
Phosphoglycerate mutase, putative (PGM1)	PF3D7_1120100	0.132	0.14	0.084
40S ribosomal protein S18, putative	PF3D7_1126200	0	0.135	0.167
Casein kinase 1 (CK1)	PF3D7_1136500.1	0.238	0.164	0
Casein kinase 1 (CK1)	PF3D7_1136500.2	0.238	0.164	0
Protein phosphatase 2C (PP2C)	PF3D7_1138500	0	0.026	0.026
60S ribosomal protein L35ae, putative	PF3D7_1142600	0.086	0	0.15
40S ribosomal protein S21 (RPS21)	PF3D7_1144000	0	0.134	0.11
Eukaryotic translation initiation factor 3 subunit 8, putative	PF3D7_1206200	0.05	0.043	0.022
Eukaryotic translation initiation factor 3 subunit 10, putative	PF3D7_1212700	0.059	0.03	0
Endoplasmin, putative (GRP94)	PF3D7_1222300	0.102	0.096	0.046
Ras-related protein Rab-2 (RAB2)	PF3D7_1231100	0.113	0.061	0
Acyl-CoA synthetase (ACS11)	PF3D7_1238800	0.028	0	0.013
26S protease regulatory subunit 8, putative (RPT6)	PF3D7_1248900	0.051	0	0.025
26S protease regulatory subunit 10B, putative (RPT4)	PF3D7_1306400	0	0.031	0.099
Carbamoyl phosphate synthetase (cpsSII)	PF3D7_1308200	0.009	0	0.006
26S protease regulatory subunit 7, putative (RPT1)	PF3D7_1311500	0.098	0	0.05
Glutamine-tRNA ligase, putative	PF3D7_1331700	0.024	0.024	0.01
Lysine-tRNA ligase (KRS1)	PF3D7_1350100	0.094	0.031	0
60S ribosomal protein L17, putative	PF3D7_1351400	0	0.039	0.079
26S proteasome regulatory subunit RPN11, putative (RPN11)	PF3D7_1368100	0.042	0	0.071
Eukaryotic translation initiation factor 2 gamma subunit, putative	PF3D7_1410600	0.095	0.049	0.024
60S ribosomal protein L14, putative	PF3D7_1431700	0.079	0.139	0.042
Non-cytosolic proteins
GTP-binding protein, putative	PF3D7_0722400	0.064	0.036	0
Conserved protein, unknown function	PF3D7_0213700	0	0.071	0.11
HAD superfamily protein, putative	PF3D7_0303200	0.01	0.015	0
Golgi organization and biogenesis factor, putative	PF3D7_0418200	0.047	0.026	0
Pre-mRNA-splicing factor (SR1)	PF3D7_0517300	0.044	0.104	0.06
Acyl-CoA synthetase (ACS10)	PF3D7_0525100	0.07	0.052	0.052
Conserved Plasmodium protein, unknown function	PF3D7_0526500	0.009	0	0.017
DNA replication licensing factor MCM3, putative (MCM3)	PF3D7_0527000	0.051	0.036	0.075
Plasmodium exported protein (PHISTb), unknown function	PF3D7_0532300	0.057	0.079	0.039
Histone H2A (H2A)	PF3D7_0617800	0.068	0.205	0
SNF2 helicase, putative (ISWI)	PF3D7_0624600	0.011	0	0.015
DNA replication licensing factor MCM7, putative (MCM7)	PF3D7_0705400	0.028	0.015	0.013
Conserved Plasmodium protein, unknown function	PF3D7_0721100	0.098	0.098	0.156
DNA/RNA-binding protein Alba 1 (ALBA1)	PF3D7_0814200	0.145	0.19	0.19
High mobility group protein B2 (HMGB2)	PF3D7_0817900	0.141	0.222	0.141
U6 snRNA-associated Sm-like protein LSm3, putative (LSM3)	PF3D7_0819900	0.198	0.22	0.22
RNA-binding protein, putative	PF3D7_0823200	0.133	0.161	0.231
Ran-binding protein, putative	PF3D7_0910100	0.059	0.033	0
RNA-binding protein musashi, putative (HoMu)	PF3D7_0916700	0.062	0	0.028
High molecular weight rhoptry protein 2 (RhopH2)	PF3D7_0929400	0.026	0.022	0
PHF5-like protein, putative	PF3D7_1018500	0.081	0.081	0
Conserved Plasmodium protein (10b antigen), unknown function	PF3D7_1021900	0.005	0.004	0.01
Peroxiredoxin (nPrx)	PF3D7_1027300	0.033	0.084	0.079
RuvB-like helicase 2 (RUVB2)	PF3D7_1106000	0.076	0.036	0.019
Conserved Plasmodium protein, unknown function	PF3D7_1107200	0.039	0	0.014
Heat shock protein DnaJ homologue PfJ2	PF3D7_1108700	0.048	0.039	0
Cysteine proteinase falcipain 2a, falcipain 2 (FP2A)	PF3D7_1115700	0.048	0	0.029
Heat shock protein 101, chaperone protein ClpB2 (HSP101)	PF3D7_1116800	0.028	0.035	0.01
Ethanolamine kinase (EK)	PF3D7_1124600	0.028	0.05	0
Small nuclear ribonucleoprotein F, putative (SNRPF)	PF3D7_1126900	0.116	0.105	0
Conserved Plasmodium protein, unknown function	PF3D7_1133200	0.005	0	0.005
Vacuolar ATP synthase subunit f, putative	PF3D7_1140100	0.086	0.086	0
Nucleosome assembly protein (NAPL)	PF3D7_1203700	0.066	0.066	0.026
DNA-binding chaperone, putative	PF3D7_1216900	0	0.031	0.012
Clathrin heavy chain, putative	PF3D7_1219100	0.02	0	0.006
Polyadenylate-binding protein, putative (PABP)	PF3D7_1224300	0.029	0.026	0.023
Ras-related protein Rab-2 (RAB2)	PF3D7_1231100	0.113	0.061	0
Vacuolar protein sorting-associated protein 26, putative (VPS26)	PF3D7_1250300	0.04	0.04	0
DNA replication licensing factor MCM4 (MCM4)	PF3D7_1317100	0.03	0.027	0.103
Kelch protein K13 (K13)	PF3D7_1343700	0.029	0.029	0
DNA/RNA-binding protein Alba 2 (ALBA2)	PF3D7_1346300	0.057	0.062	0
Splicing factor 3B subunit 5, putative (SF3B5)	PF3D7_1355800	0.302	0.302	0.163
RuvB-like helicase 3 (RUVB3)	PF3D7_1362200	0.06	0.06	0.091
DNA-directed RNA polymerase II, putative	PF3D7_1364800	0.117	0.117	0.117
Phosphatase, putative	PF3D7_1403900	0.242	0	0.171
Cytidine triphosphate synthetase	PF3D7_1410200	0.033	0.033	0.016
Conserved Plasmodium protein, unknown function	PF3D7_1412100	0.018	0.036	0.018
Actin II (ACT2)	PF3D7_1412500	0.077	0.056	0
DNA-directed RNA polymerase I/III subunit, putative	PF3D7_1415200	0.135	0.135	0
Conserved Plasmodium protein, unknown function	PF3D7_1419700	0.053	0.045	0
Pantothenate kinase, putative (PANK)	PF3D7_1420600	0.069	0	0.019
Conserved protein, unknown function	PF3D7_1427900	0.089	0	0.036
Ribonucleoside-diphosphate reductase, large subunit, putative	PF3D7_1437200	0.046	0.026	0
ATP-dependent RNA helicase DDX5, putative (DDX5)	PF3D7_1445900	0.072	0.049	0.046
PfPrx1aC50S		1	2	3
Cytosolic proteins
Protein transport protein SEC31 (SEC31)	PF3D7_0214100	0.031	0	0.042
RING zinc finger protein, putative	PF3D7_0215100	0.168	0	0.168
Exportin-1, putative	PF3D7_0302900	0.026	0	0.034
RNA pseudouridylate synthase, putative	PF3D7_0511500	0.003	0	0.003
Eukaryotic translation initiation factor 3 37.28 kDa subunit, putative	PF3D7_0716800	0.055	0	0.15
Serine-tRNA ligase, putative	PF3D7_0717700	0.028	0	0.058
60S ribosomal protein L11a, putative	PF3D7_0719600	0.087	0	0.173
40S ribosomal protein S10, putative	PF3D7_0719700	0.109	0	0.343
Proteasome subunit alpha type-5, putative	PF3D7_0727400	0.207	0	0.277
26S proteasome regulatory subunit RPN10, putative (RPN10)	PF3D7_0807800	0.031	0	0.11
60S ribosomal protein L22, putative	PF3D7_0821700	0.101	0	0.165
Ubiquitin domain-containing protein DSK2, putative	PF3D7_1113400	0.093	0	0.093
Peptidyl-prolyl cis-trans isomerase (CYP19B)	PF3D7_1115600	0.133	0	0.256
Pyridoxine biosynthesis protein PDX2 (PDX2)	PF3D7_1116200.1	0.224	0	0.055
Box C/D snoRNP rRNA 2'-O-methylation factor, putative	PF3D7_1118500	0.054	0	0.187
Protein transport protein SEC13 (SEC13)	PF3D7_1230700	0.073	0	0.052
U4/U6.U5 tri-snRNP-associated protein 2, putative	PF3D7_1317000	0.061	0	0.156
Proteasome subunit alpha type-4, putative	PF3D7_1353800	0.228	0	0.264
Alanine-tRNA ligase (AlaRS)	PF3D7_1367700	0.016	0	0.01
Glycine-tRNA ligase (GlyRS)	PF3D7_1420400	0.037	0	0.125
Histidine-tRNA ligase, putative	PF3D7_1445100	0.016	0	0.025
Non-cytosolic proteins
Chromatin assembly factor 1 protein WD40 domain, putative	PF3D7_0110700	0.119	0	0.119
DNA-directed RNA polymerase II second largest subunit, putative	PF3D7_0215700	0.022	0	0.025
Inorganic pyrophosphatase, putative	PF3D7_0316300.1	0.147	0	0.066
Inorganic pyrophosphatase, putative	PF3D7_0316300.2	0.13	0	0.058
Peptidyl-prolyl cis-trans isomerase (CYP19A)	PF3D7_0322000	0.152	0	0.357
Actin-depolymerizing factor 1 (ADF1)	PF3D7_0503400	0.18	0	0.303
DNA mismatch repair protein MSH6, putative (MSH6)	PF3D7_0505500	0.028	0	0.049
SNAP protein, putative	PF3D7_0509000	0.057	0	0.148
RNA-binding protein, putative	PF3D7_0515000	0.042	0	0.052
Multidrug resistance protein (MDR1)	PF3D7_0523000	0.016	0	0.022
Cleavage stimulation factor subunit 1, putative	PF3D7_0620500	0.062	0	0.046
Signal recognition particle subunit SRP68, putative (SRP68)	PF3D7_0621900	0.057	0	0.022
Importin-7, putative	PF3D7_0706000	0.024	0	0.043
Conserved Plasmodium protein, unknown function	PF3D7_0706500	0.011	0	0.011
Heat shock protein 110 (HSP110c)	PF3D7_0708800	0.039	0	0.241
Conserved Plasmodium protein, unknown function	PF3D7_0713700	0.12	0	0.11
Histone H2B variant (H2B.Z)	PF3D7_0714000	0.122	0	0.293
Conserved Plasmodium protein, unknown function	PF3D7_0716300	0.05	0	0.05
Histone-arginine methyltransferase, putative (CARM1)	PF3D7_0811500	0.061	0	0.023
RNA-binding protein, putative	PF3D7_0923900	0.208	0	0.356
U5 small nuclear ribonuclear protein, putative	PF3D7_1003800	0.041	0	0.058
Transcriptional coactivator ADA2 (ADA2)	PF3D7_1014600	0.015	0	0.016
Formin 2, putative	PF3D7_1025000	0.019	0	0.019
Adenosine deaminase (ADA)	PF3D7_1029600	0.188	0	0.18
MORN repeat-containing protein 1 (MORN1)	PF3D7_1031200	0.113	0	0.398
Chromatin remodeling protein (SNF2L)	PF3D7_1104200	0.017	0	0.027
Conserved Plasmodium protein, unknown function	PF3D7_1105800	0.211	0	0.38
GrpE protein homolog, mitochondrial, putative (MGE1)	PF3D7_1124700	0.047	0	0.246
Protein phosphatase 2C, putative	PF3D7_1135100	0.051	0	0.216
Conserved Plasmodium protein, unknown function	PF3D7_1210600	0.014	0	0.028
Glutathione peroxidase-like thioredoxin peroxidase	PF3D7_1212000	0.18	0	0.322
DNA helicase 60 (DH60)	PF3D7_1227100	0.019	0	0.034
Protein transport protein SEC13 (SEC13)	PF3D7_1230700	0.073	0	0.052
Conserved Plasmodium protein, unknown function	PF3D7_1230800	0.06	0	0.038
DNA-directed RNA polymerase 2, putative	PF3D7_1304900	0.135	0	0.135
20 kDa chaperonin (CPN20)	PF3D7_1333000	0.078	0	0.326
Ethanolamine-phosphate cytidylyltransferase (ECT)	PF3D7_1347700	0.033	0	0.086
Polyadenylate-binding protein, putative	PF3D7_1360900	0.085	0	0.031
Conserved Plasmodium protein, unknown function	PF3D7_1404900	0.074	0	0.212
Rhoptry-associated protein 1 (RAP1)	PF3D7_1410400	0.045	0	0.123
Glutathione S-transferase (GST)	PF3D7_1419300	0.246	0	0.062
Proliferation-associated protein 2g4, putative	PF3D7_1428300	0.074	0	0.159
Hsp70/Hsp90 organizing protein (HOP)	PF3D7_1434300	0.089	0	0.145
Mitochondrial acidic protein MAM33, putative	PF3D7_1434800	0.242	0	0.159
M17 leucyl aminopeptidase (LAP)	PF3D7_1446200	0.058	0	0.122
Aminopeptidase P (APP)	PF3D7_1454400	0.104	0	0.145
Conserved Plasmodium protein, unknown function	PF3D7_1456700	0.029	0	0.013
Conserved Plasmodium protein, unknown function	PF3D7_1457300	0.097	0	0.113
Nucleoporin NUP116/NSP116, putative (NUP116)	PF3D7_1473700	0.031	0	0.038
PfPrx1aC170S		1	2	3
Cytosolic proteins
Deoxyribose-phosphate aldolase, putative	PF3D7_1021600	0	0.042	0.042
60S ribosomal protein L23, putative	PF3D7_1331800	0.216	0.072	0
PfPrx1aC50S/C170S		1	2	3
Cytosolic proteins
Elongation factor 1-beta (EF-1beta)	PF3D7_0913200	0	0.083	0.083
Non-cytosolic proteins
ABC transporter, putative	PF3D7_0319700	0	0.005	0.005
High molecular weight rhoptry protein 3 (RhopH3)	PF3D7_0905400	0	0.028	0.028
Calcyclin binding protein, putative	PF3D7_1238100	0	0.039	0.039
Conserved Plasmodium protein, unknown function	PF3D7_1406200	0	0.005	0.005
Conserved Plasmodium protein, unknown function	PF3D7_1423700	0	0.008	0.008
PfPrx1a wild type, PfPrx1aC50S		1	2	3
Cytosolic proteins
Asparagine-tRNA ligase (AsnRS)	PF3D7_0211800	*	*	*
60S acidic ribosomal protein P2 (PfP2)	PF3D7_0309600	*	*	*
Translation initiation factor 4E (eIF4E)	PF3D7_0315100	*	*	*
26S proteasome AAA-ATPase subunit RPT3, putative	PF3D7_0413600	*	*	*
Purine nucleoside phosphorylase (PNP)	PF3D7_0513300	*	*	*
Ubiquitin carboxyl-terminal hydrolase 2, putative	PF3D7_0516700	*	*	*
S-adenosyl-L-homocysteine hydrolase (SAHH)	PF3D7_0520900	*	*	*
Erythrocyte membrane-associated antigen	PF3D7_0703500	*	*	*
1-cys peroxiredoxin (1-CysPxn)	PF3D7_0802200	*	*	*
Dihydropteroate synthetase (DHPS)	PF3D7_0810800	*	*	*
Heat shock protein 70 (HSP70-2)	PF3D7_0917900	*	*	*
Phosphoglycerate kinase (PGK)	PF3D7_0922500	*	*	*
Phosphoglycerate kinase (PGK)	PF3D7_0922500	*	*	*
Adenylate kinase (AK1)	PF3D7_1008900	*	*	*
Dolichyl-phosphate-mannose protein mannosyltransferase, putative	PF3D7_1010700	*	*	*
Hypoxanthine-guanine phosphoribosyltransferase (HGPRT)	PF3D7_1012400	*	*	*
Enolase (ENO)	PF3D7_1015900	*	*	*
60S ribosomal protein L3 (RPL3)	PF3D7_1027800	*	*	*
60S acidic ribosomal protein P1, putative (RPP1)	PF3D7_1103100	*	*	*
40S ribosomal protein S4, putative	PF3D7_1105400	*	*	*
Casein kinase 2, alpha subunit (CK2alpha)	PF3D7_1108400	*	*	*
60S ribosomal protein P0 (PfP0)	PF3D7_1130200	*	*	*
Heat shock protein 70 (HSP70-3)	PF3D7_1134000	*	*	*
Protein disulfide isomerase (PDI-11)	PF3D7_1134100	*	*	*
L-lactate dehydrogenase (LDH)	PF3D7_1324900	*	*	*
Phosphoribosyl pyrophosphate synthetase	PF3D7_1325100	*	*	*
60S ribosomal protein L6-2, putative	PF3D7_1338200	*	*	*
Elongation factor 1-gamma, putative	PF3D7_1338300	*	*	*
Phosphoethanolamine N-methyltransferase (PMT)	PF3D7_1343000	*	*	*
Suppressor of kinetochore protein 1, putative (SKP1)	PF3D7_1367000	*	*	*
Fibrillarin, putative (NOP1)	PF3D7_1407100	*	*	*
Fructose-bisphosphate aldolase (FBPA)	PF3D7_1444800	*	*	*
40S ribosomal protein S5	PF3D7_1447000	*	*	*
40S ribosomal protein S3	PF3D7_1465900	*	*	*
Non-cytosolic proteins
ATP-dependent RNA helicase UAP56 (UAP56)	PF3D7_0209800	*	*	*
T-complex protein beta subunit, putative	PF3D7_0306800	*	*	*
TCP-1/cpn60 chaperonin family, putative	PF3D7_0308200	*	*	*
Asparagine synthetase, putative	PF3D7_0309500	*	*	*
DEAD box helicase, putative	PF3D7_0310500	*	*	*
Glycogen synthase kinase 3 (GSK3)	PF3D7_0312400	*	*	*
T-complex protein 1 epsilon subunit, putative	PF3D7_0320300	*	*	*
Vacuolar ATP synthase subunit b	PF3D7_0406100	*	*	*
Chaperone, putative	PF3D7_0608700	*	*	*
Protein DJ-1 (DJ1)	PF3D7_0627500	*	*	*
DnaJ protein, putative	PF3D7_0629200	*	*	*
1-cys peroxiredoxin (AOP)	PF3D7_0729200	*	*	*
Glutamate dehydrogenase, putative (GDH3)	PF3D7_0802000	*	*	*
Ras-related protein Rab-18 (RAB18)	PF3D7_0807300	*	*	*
Receptor for activated c kinase (RACK)	PF3D7_0826700	*	*	*
RNA-binding protein, putative	PF3D7_0929200	*	*	*
RNA-binding protein, putative	PF3D7_1006800	*	*	*
PRE-binding protein (PREBP)	PF3D7_1011800	*	*	*
Serine/arginine-rich splicing factor 4 (SRSF4)	PF3D7_1022400	*	*	*
Histone H2B (H2B)	PF3D7_1105100	*	*	*
Cysteine proteinase falcipain 2b, falcipain 2' (FP2B)	PF3D7_1115300	*	*	*
Cysteine proteinase falcipain 3 (FP3)	PF3D7_1115400	*	*	*
Cathepsin C, homolog, dipeptidyl aminopeptidase 1 (DPAP1)	PF3D7_1116700	*	*	*
TCP-1/cpn60 chaperonin family, putative	PF3D7_1132200	*	*	*
Conserved Plasmodium protein, unknown function	PF3D7_1142100	*	*	*
Dynamin-like protein (DYN1)	PF3D7_1145400	*	*	*
DNA replication licensing factor MCM5, putative	PF3D7_1211700	*	*	*
Thioredoxin peroxidase 2 (Trx-Px2)	PF3D7_1215000	*	*	*
Vacuolar ATP synthase subunit a (vapA)	PF3D7_1311900	*	*	*
Merozoite surface protein 7 (MSP7)	PF3D7_1335100	*	*	*
DNA/RNA-binding protein Alba 4 (ALBA4)	PF3D7_1347500	*	*	*
Conserved Plasmodium protein, unknown function	PF3D7_1351100	*	*	*
TCP-1/cpn60 chaperonin family, putative	PF3D7_1357800	*	*	*
Plasmepsin IV (PM4)	PF3D7_1407800	*	*	*
Deoxyhypusine synthase (DHS)	PF3D7_1412600	*	*	*
PfPrx1a wild type, PfPrx1aC170S		1	2	3
Cytosolic proteins
Inosine-5'-monophosphate dehydrogenase	PF3D7_0920800	*	*	*
40S ribosomal protein S7, putative	PF3D7_1302800	*	*	*
60S ribosomal protein L5, putative	PF3D7_1424100	*	*	*
Non-cytosolic proteins
DNA/RNA-binding protein Alba 3 (ALBA3)	PF3D7_1006200	*	*	*
PfPrx1a wild type, PfPrx1aC50S/C170S		1	2	3
Cytosolic proteins
60S ribosomal protein L15, putative	PF3D7_0415900	*	*	*
40S ribosomal protein S19 (RPS19)	PF3D7_0422400	*	*	*
60S ribosomal protein L4 (RPL4)	PF3D7_0507100	*	*	*
60S ribosomal protein L30e, putative	PF3D7_1019400	*	*	*
DNA replication licensing factor MCM2 (MCM2)	PF3D7_1417800	*	*	*
Non-cytosolic proteins
Aspartate-tRNA ligase	PF3D7_0102900	*	*	*
PfPrx1aC50S, PfPrx1aC170S		1	2	3
Cytosolic proteins
Triosephosphate isomerase (TIM)	PF3D7_1439900	*	*	*
PfPrx1aC50S, PfPrx1aC50S/C170S		1	2	3
Cytosolic proteins
Early transcribed membrane protein 5 (ETRAMP5)	PF3D7_0532100	*	*	*
Non-cytosolic proteins
Conserved Plasmodium protein, unknown function	PF3D7_0108300	*	*	*
PfPrx1aC170S, PfPrx1aC50S/C170S		1	2	3
Non-cytosolic proteins
Alpha tubulin 2	PF3D7_0422300	*	*	*
PfPrx1a wild type, PfPrx1aC170S, PfPrx1aC50S/C170S		1	2	3
Cytosolic proteins
40S ribosomal protein S11	PF3D7_0516200	*	*	*
40S ribosomal protein S8e, putative	PF3D7_1408600	*	*	*
PfPrx1aC50S, PfPrx1a wild type, PfPrx1aC50S/C170S		1	2	3
Cytosolic proteins
40S ribosomal protein S12, putative	PF3D7_0307100	*	*	*
Mature parasite-infected erythrocyte surface antigen (MESA)	PF3D7_0500800	*	*	*
40S ribosomal protein S5, putative	PF3D7_0721600	*	*	*
14-3-3 protein (14-3-3I)	PF3D7_0818200	*	*	*
Endoplasmic reticulum-resident calcium binding protein (ERC)	PF3D7_1108600	*	*	*
Actin I (ACT1)	PF3D7_1246200	*	*	*
HSP40, subfamily A, putative	PF3D7_1437900	*	*	*
Eukaryotic initiation factor 4A (eIF4A)	PF3D7_1468700	*	*	*
Non-cytosolic proteins
ADP-ribosylation factor (ARF1)	PF3D7_1020900	*	*	*
GTP-binding nuclear protein RAN/TC4 (RAN)	PF3D7_1117700	*	*	*
PfPrx1aC50S, PfPrx1a wild type, PfPrx1aC170S		1	2	3
Cytosolic proteins
Heat shock protein 70 (HSP70)	PF3D7_0818900	*	*	*
Protein disulfide isomerase (PDI8)	PF3D7_0827900	*	*	*
Elongation factor 2	PF3D7_1451100	*	*	*
Non-cytosolic proteins
Conserved Plasmodium protein, unknown function	PF3D7_0319900	*	*	*
RNA-binding protein, putative	PF3D7_0605100	*	*	*
Pyridoxine biosynthesis protein PDX1 (PDX1)	PF3D7_0621200	*	*	*
Nucleosome assembly protein (NAPS)	PF3D7_0919000	*	*	*
Conserved Plasmodium protein, unknown function	PF3D7_0925900	*	*	*
Merozoite surface protein 1 (MSP1)	PF3D7_0930300	*	*	*
Plasmepsin I (PMI)	PF3D7_1407900	*	*	*
Plasmepsin II	PF3D7_1408000	*	*	*
Plasmepsin III, histo-aspartic protease (HAP)	PF3D7_1408100	*	*	*
PfPrx1aC50S, PfPrx1a wild type, PfPrx1aC170S, PfPrx1aC50S/C170S		1	2	3
Cytosolic proteins
Pyruvate kinase (PyrK)	PF3D7_0626800	*	*	*
Cell division cycle protein 48 homolog, putative	PF3D7_0619400	*	*	*
Hexokinase (HK)	PF3D7_0624000	*	*	*
Heat shock protein 90 (HSP90)	PF3D7_0708400	*	*	*
6-phosphofructokinase (PFK9)	PF3D7_0915400	*	*	*
S-adenosylmethionine synthetase (SAMS)	PF3D7_0922200	*	*	*
40S ribosomal protein S2 (RPS2)	PF3D7_1026800	*	*	*
Thioredoxin peroxidase 1 (Trx-Px1)	PF3D7_1438900	*	*	*
Glyceraldehyde-3-phosphate dehydrogenase (GAPDH)	PF3D7_1462800	*	*	*
Non-cytosolic proteins
Ornithine aminotransferase (OAT)	PF3D7_0608800	*	*	*
Conserved Plasmodium protein, unknown function	PF3D7_0813300	*	*	*
Alpha tubulin 1	PF3D7_0903700	*	*	*
