# Supplementary material for: The interactome of 2-Cys peroxiredoxins in Plasmodium falciparum
Source: Sci Rep. 2019 Sep 19;9:13542. doi: 10.1038/s41598-019-49841-3 (PMC6753162; doi:10.1038/s41598-019-49841-3)
Supplement: Supplementary file 3 — Supplementary Table 2 [file 41598_2019_49841_MOESM3_ESM.xlsx]

## Sheet: Supplementary Table 2
Protein name	Accession number	Sequence coverage
PfPrx1m wild type		1	2	3
Mitochondrial proteins
Diacylglycerol kinase, putative	PF3D7_1471400	0.114	0.028	0
Non-mitochondrial proteins
Conserved protein, unknown function	PF3D7_0104500	0.152	0	0.065
Conserved Plasmodium protein, unknown function	PF3D7_0105800	0.069	0	0.03
Vacuolar ATP synthase subunit c, putative	PF3D7_0106100	0.146	0	0.031
Replication factor c protein, putative	PF3D7_0111300	0.027	0	0.021
Serine repeat antigen 6 (SERA6)	PF3D7_0207500	0.076	0	0.023
T-complex protein 1, putative	PF3D7_0214000	0.389	0.028	0
Replication factor C subunit 2, putative	PF3D7_0218000	0.373	0.061	0
Cytoadherence linked asexual protein 3.2 (CLAG3.2)	PF3D7_0302200	0	0.012	0.018
Cytoadherence linked asexual protein 3.1 (CLAG3.1)	PF3D7_0302500	0.068	0.012	0.018
N-ethylmaleimide-sensitive fusion protein (NSF)	PF3D7_0303000	0.055	0	0.045
Conserved Plasmodium protein, unknown function	PF3D7_0305200	0.022	0	0.022
Parasite-infected erythrocyte surface protein (PIESP1)	PF3D7_0310400	0.134	0.017	0
Conserved Plasmodium protein, unknown function	PF3D7_0313000	0.064	0	0.066
Inorganic pyrophosphatase, putative	PF3D7_0316300.1	0.061	0.061	0.037
Inorganic pyrophosphatase, putative	PF3D7_0316300.2	0.053	0.053	0.032
Conserved Plasmodium protein, unknown function	PF3D7_0317300	0.019	0	0.03
T-complex protein 1 epsilon subunit, putative	PF3D7_0320300	0.026	0.017	0.049
Regulator of initiation factor 2 (eIF2)	PF3D7_0322400	0.027	0.027	0.016
Protein phosphatase, putative	PF3D7_0410300	0.017	0	0.017
Conserved Plasmodium protein, unknown function	PF3D7_0410800	0.013	0	0.011
Conserved Plasmodium protein, unknown function	PF3D7_0410900	0.071	0	0.014
26S proteasome AAA-ATPase subunit RPT3, putative	PF3D7_0413600	0.258	0.048	0.066
Coatomer subunit zeta, putative	PF3D7_0415400	0.082	0.077	0
Trafficking protein particle complex subunit 3, putative (BET3)	PF3D7_0418500	0.219	0.102	0
60S ribosomal protein l7ae/l30e, putative	PF3D7_0419800	0.047	0.047	0
Plasmodium exported protein (phistb), unknown function	PF3D7_0424600	0.087	0	0.091
Actin-like protein, putative (ALP2b)	PF3D7_0505200	0.207	0	0.042
Cell differentiation protein, putative (CAF40)	PF3D7_0507600	0.14	0.034	0
Conserved Plasmodium protein, unknown function | location=Pf3D7_05_v3:322239-326822(+) | length=1527 | sequence_SO=chromosome | SO=protein_coding	PF3D7_0507800	0.044	0.012	0
SNAP protein, putative	PF3D7_0509000	0.134	0	0.097
Chromosome condensation protein, putative	PF3D7_0509100	0.032	0	0.008
Prefoldin subunit, putative	PF3D7_0512000	0.252	0	0.269
Ras-related protein Rab-1A (RAB1a)	PF3D7_0513800	0.159	0	0.058
40S ribosomal protein S24 (RPS24)	PF3D7_0519400	0.248	0.098	0
Conserved Plasmodium protein, unknown function	PF3D7_0520700	0.014	0	0.018
Cytosolic preribosomal GTP-binding protein, putative	PF3D7_0524400	0.159	0.025	0
Conserved Plasmodium protein, unknown function	PF3D7_0526500	0.023	0	0.02
Hsc70-interacting protein (HIP)	PF3D7_0527500	0.1	0	0.026
Conserved Plasmodium protein, unknown function	PF3D7_0528000	0.524	0	0.081
AP-1 complex subunit beta, putative	PF3D7_0528100	0.18	0.012	0
Conserved Plasmodium protein, unknown function	PF3D7_0529400.1	0.016	0	0.006
Conserved Plasmodium protein, unknown function	PF3D7_0529400.2	0.017	0	0.006
Lysine-rich membrane-associated PHISTb protein (LyMP)	PF3D7_0532400	0.136	0	0.081
Trophozoite exported protein 1 (TEX1)	PF3D7_0603400	0.052	0	0.011
Conserved Plasmodium protein, unknown function	PF3D7_0604500	0.007	0	0.009
Eukaryotic translation initiation factor 3 subunit L, putative	PF3D7_0612100	0.14	0.087	0
Conserved Plasmodium protein, unknown function	PF3D7_0616900	0.023	0	0.014
Signal recognition particle subunit SRP68, putative (SRP68)	PF3D7_0621900	0.143	0.049	0
Transportin	PF3D7_0627700	0.107	0.017	0
E3 ubiquitin-protein ligase (UT)	PF3D7_0704600	0.026	0	0.004
Conserved Plasmodium protein, unknown function	PF3D7_0710200	0.013	0.004	0.014
Histone H2B variant (H2B.Z)	PF3D7_0714000	0.301	0.122	0
Conserved Plasmodium protein, unknown function	PF3D7_0719000	0.105	0	0.124
Conserved Plasmodium protein, unknown function	PF3D7_0723800	0.016	0	0.013
Tubulin gamma chain (g-tub)	PF3D7_0803700	0.208	0	0.051
Proteasome subunit alpha type-6, putative	PF3D7_0807500	0.204	0	0.05
Conserved protein, unknown function	PF3D7_0811400	0.086	0	0.044
Conserved Plasmodium protein, unknown	PF3D7_0812100	0.029	0.004	0
RWD domain-containing protein, putative	PF3D7_0823100	0.118	0	0.114
Histone acetyltransferase GCN5 (GCN5)	PF3D7_0823300	0.041	0	0.01
Conserved Plasmodium protein, unknown function	PF3D7_0903500	0.051	0	0.017
Prefoldin subunit, putative	PF3D7_0904500	0.163	0	0.217
Nucleoporin NUP100/NSP100, putative (NUP100)	PF3D7_0905100	0.018	0.007	0
Beta subunit of coatomer complex, putative (SEC27)	PF3D7_0905900	0.199	0.025	0
Conserved Plasmodium protein, unknown function	PF3D7_0909600	0.114	0	0.03
Ran-binding protein, putative	PF3D7_0910100	0.252	0.014	0
tRNA (adenine(58)-N(1))-methyltransferase non-catalytic subunit TRM6, putative (GCD10)	PF3D7_0912800	0.065	0	0.018
Pre-mRNA-splicing factor ATP-dependent RNA helicase PRP43, putative (PRP43)	PF3D7_0917600	0.05	0.017	0
Ubiquitin-like protein, putative	PF3D7_0922100	0.029	0.009	0
Conserved Plasmodium protein, unknown function	PF3D7_1002700	0.038	0	0.014
U5 small nuclear ribonuclear protein, putative	PF3D7_1003800	0.158	0	0.017
RNA-binding protein, putative	PF3D7_1004400	0.026	0	0.009
Conserved Plasmodium protein, unknown function	PF3D7_1006700	0.05	0	0.052
Transcription factor with AP2 domain(s) (ApiAP2)	PF3D7_1007700	0.014	0	0.01
Eukaryotic translation initiation factor 3 subunit 7, putative	PF3D7_1007900	0.147	0	0.024
Conserved Plasmodium protein, unknown function	PF3D7_1008100	0.026	0	0.007
26S protease regulatory subunit 4, putative (RPT2)	PF3D7_1008400	0.246	0	0.105
Nucleolar protein 5, putative (NOP5)	PF3D7_1008800	0.136	0	0.047
FAD synthetase, putative	PF3D7_1015000	0.067	0	0.052
Conserved Plasmodium protein, unknown function	PF3D7_1017600	0.018	0	0.029
Eukaryotic translation initiation factor subunit eif2a, putative	PF3D7_1019000	0.02	0	0.005
Sec1 family protein, putative	PF3D7_1034000	0.142	0	0.038
Translocon component PTEX88 (PTEX88)	PF3D7_1105600	0.125	0.042	0.012
RuvB-like helicase 2 (RUVB2)	PF3D7_1106000	0.381	0	0.046
Conserved Plasmodium protein, unknown function	PF3D7_1107200	0.067	0	0.014
DNA repair protein RAD51 (RAD51)	PF3D7_1107400	0.271	0	0.046
Splicing factor U2AF small subunit, putative (U2AF1)	PF3D7_1119300	0.282	0	0.092
Protein GCN20 (GCN20)	PF3D7_1121700	0.123	0.025	0.021
Calcium-dependent protein kinase 7 (CDPK7)	PF3D7_1123100	0.007	0	0.008
Ethanolamine kinase (EK)	PF3D7_1124600	0.317	0.045	0
Structural maintenance of chromosome protein, putative	PF3D7_1130700	0.017	0	0.007
Conserved Plasmodium protein, unknown function	PF3D7_1133200	0.027	0	0.013
Conserved Plasmodium protein, unknown function	PF3D7_1142100	0	0.006	0.005
60S ribosomal protein l35ae, putative	PF3D7_1142600	0.207	0	0.086
Threonylcarbamoyl-AMP synthase, putative (SUA5)	PF3D7_1203500	0.016	0	0.014
Conserved Plasmodium protein, unknown function	PF3D7_1205600	0.141	0	0.042
Eukaryotic translation initiation factor 5, putative	PF3D7_1206700	0.076	0	0.046
Conserved Plasmodium protein, unknown function	PF3D7_1208900	0.062	0	0.027
RNA polymerase subunit 8c, putative	PF3D7_1213700	0.248	0.117	0
Conserved Plasmodium protein, unknown function	PF3D7_1213900	0.076	0	0.026
DNA-binding chaperone, putative	PF3D7_1216900	0.019	0	0.012
Conserved Plasmodium protein, unknown function	PF3D7_1218500	0.193	0.02	0
cAMP-dependent protein kinase regulatory subunit (PKAr)	PF3D7_1223100	0.274	0	0.107
DNA helicase 60 (DH60)	PF3D7_1227100	0.035	0	0.018
T-complex protein 1, gamma subunit, putative	PF3D7_1229500	0.301	0	0.039
Conserved Plasmodium protein, unknown function	PF3D7_1230800	0.022	0.024	0.038
Asparagine and aspartate rich protein 1 (AARP1)	PF3D7_1233600	0.024	0.006	0.003
Pre-mRNA-splicing factor SYF1, putative (XAB2)	PF3D7_1235900	0.054	0.019	0
HD superfamily phosphohydrolase protein	PF3D7_1239000	0.146	0.012	0
DNA ligase I (LigI)	PF3D7_1304100	0.067	0.043	0.01
Small heat shock protein, putative	PF3D7_1304500	0.071	0	0.066
Zinc finger (CCCH type) protein, putative	PF3D7_1315400	0.091	0.041	0
Exportin-1, putative	PF3D7_1315900	0.168	0.021	0
Alpha/beta-hydrolase, putative	PF3D7_1328500	0.055	0	0.034
60S ribosomal protein L23, putative	PF3D7_1331800	0.259	0.187	0.072
Tryptophan-tRNA ligase (WRS)	PF3D7_1336900	0.19	0.044	0
Kelch protein K13 (K13)	PF3D7_1343700	0.15	0.032	0
Vacuolar fusion protein MON1, putative	PF3D7_1352800	0.038	0.023	0
Large subunit rRNA methyltransferase, putative	PF3D7_1354300	0.024	0.016	0
Splicing factor 3B subunit 5, putative (SF3B5)	PF3D7_1355800	0.547	0	0.302
Elongation factor 1-alpha	PF3D7_1357000	0.282	0.386	0.316
Rhoptry protein (Rhop148)	PF3D7_1366400	0.088	0.032	0
Signal recognition particle receptor alpha subunit (SRPR-alpha)	PF3D7_1366600	0.095	0.024	0
26S proteasome regulatory subunit RPN6 (RPN6)	PF3D7_1402300	0.107	0.051	0
Cytidine triphosphate synthetase	PF3D7_1410200	0.065	0	0.047
Conserved Plasmodium protein, unknown function	PF3D7_1412100	0.106	0	0.048
Prefoldin subunit 2, putative	PF3D7_1416900	0.347	0	0.388
Conserved Plasmodium membrane protein, unknown function	PF3D7_1419400	0.02	0	0.005
Phosphoenolpyruvate carboxylase (PEPC)	PF3D7_1426700	0.112	0.02	0
DNA mismatch repair protein MSH2, putative (MSH2-1)	PF3D7_1427500	0.115	0	0.018
DNA primase small subunit	PF3D7_1438700	0.073	0.033	0
Conserved Plasmodium protein, unknown function	PF3D7_1443400	0.04	0	0.016
Centrin-2 (CEN2)	PF3D7_1446600	0.435	0	0.155
Conserved Plasmodium protein, unknown function	PF3D7_1446700	0.073	0	0.028
Protein phosphatase 2b regulatory subunit, putative (CNB)	PF3D7_1451700	0.559	0.068	0.158
AP-1 complex subunit gamma, putative	PF3D7_1455500	0.064	0.03	0
ATP-dependent RNA helicase DBP5 (DBP5)	PF3D7_1459000	0.131	0.03	0
Splicing factor U2AF large subunit, putative (U2AF2)	PF3D7_1468800	0.013	0	0.012
Pre-mRNA-splicing factor ISY1, putative	PF3D7_1472000	0.179	0	0.065
Nucleoporin NUP116/NSP116, putative (NUP116)	PF3D7_1473700	0.026	0.023	0.01
PfPrx1mC67S		1	2	3
Mitochondrial proteins
GrpE protein homolog, mitochondrial, putative (MGE1)	PF3D7_1124700	0.339	0	0.136
Sortilin, putative	PF3D7_1451800	0.084	0	0.031
Non-mitochondrial proteins
Pre-rRNA-processing protein TSR2, putative	PF3D7_0106400	0.179	0	0.179
60S ribosomal protein l37ae, putative	PF3D7_0210100.1	0.167	0	0.156
40S ribosomal protein S26 (RPS26)	PF3D7_0217800	0.196	0	0.196
Eukaryotic translation initiation factor 3, subunit 6, putative	PF3D7_0528200	0.155	0	0.048
40S ribosomal protein S29, putative	PF3D7_0705700	0.296	0	0.296
60S ribosomal protein L34 (RPL34)	PF3D7_0710600	0.12	0	0.173
Conserved Plasmodium protein, unknown function	PF3D7_0819600	0.112	0	0.072
Vacuolar ATP synthase subunit e, putative	PF3D7_0934500	0.145	0	0.145
60S ribosomal protein L13, putative	PF3D7_1004000	0.163	0	0.054
Bromodomain protein, putative	PF3D7_1033700	0.059	0	0.041
Conserved protein, unknown function	PF3D7_1104400	0.12	0	0.026
U6 snRNA-associated Sm-like protein LSm4, putative (LSM4)	PF3D7_1107000	0.286	0	0.286
Box C/D snoRNP rRNA 2'-O-methylation factor, putative	PF3D7_1118500	0.254	0	0.066
Small nuclear ribonucleoprotein Sm D1, putative (SNRPD1)	PF3D7_1125500	0.286	0	0.167
Heat shock protein DNAJ homologue Pfj4 (PfJ4)	PF3D7_1211400	0.25	0	0.053
Signal recognition particle subunit SRP19 (SRP19)	PF3D7_1216300	0.355	0	0.342
Protein transport protein SEC13 (SEC13)	PF3D7_1230700	0.112	0	0.056
26S protease regulatory subunit 8, putative (RPT6)	PF3D7_1248900	0.205	0	0.044
Conserved Plasmodium protein, unknown function	PF3D7_1351100	0.276	0	0.179
Proteasome subunit alpha type-4, putative	PF3D7_1353800	0.545	0	0.037
RNA binding protein Bruno, putative (HoBo)	PF3D7_1409800	0.091	0	0.045
Nuclear transport factor 2, putative (NTF2)	PF3D7_1412300	0.176	0	0.168
Basic transcription factor 3b, putative	PF3D7_1426100	0.146	0	0.117
Translocon component PTEX150 (PTEX150)	PF3D7_1436300	0.189	0	0.026
Translocon component PTEX150 (PTEX150)	PF3D7_1436300	0.189	0	0.026
Vesicle-associated membrane protein, putative	PF3D7_1439800	0.361	0	0.066
ATP-dependent RNA helicase DDX5, putative (DDX5)	PF3D7_1445900	0.095	0	0.023
PfPrx1mC187S		1	2	3
Mitochondrial proteins
Ferredoxin reductase-like protein	PF3D7_0720400	0.039	0.039	0
Superoxide dismutase [Fe] (FeSOD)	PF3D7_0814900	0.071	0.071	0
ATP synthase subunit beta, mitochondrial	PF3D7_1235700	0.021	0.09	0
Glutathione S-transferase (GST)	PF3D7_1419300	0.118	0.218	0
Glutathione reductase (GR)	PF3D7_1419800.1	0.054	0.03	0
Mitochondrial acidic protein MAM33, putative	PF3D7_1434800	0.159	0.159	0
Non-mitochondrial proteins
Centrin-1 (CEN1)	PF3D7_0107000	0.107	0.304	0
Proteasome subunit beta type-3, putative	PF3D7_0108000	0.064	0.22	0
Conserved Plasmodium protein, unknown function	PF3D7_0108300	0	0.019	0.009
Conserved Plasmodium protein, unknown function	PF3D7_0108500	0	0.067	0.112
26S proteasome regulatory subunit RPN1, putative (RPN1)	PF3D7_0205900	0.031	0.029	0.025
Conserved protein, unknown function	PF3D7_0213700	0.182	0.26	0
Protein transport protein SEC31 (SEC31)	PF3D7_0214100	0	0.022	0.014
Pfmc-2TM Maurer’s cleft two transmembrane protein (MC-2TM)	PF3D7_0222100	0.096	0.096	0
Plasmoredoxin (Plrx)	PF3D7_0303600	0.212	0.492	0.106
Glutaredoxin 1 (Grx1)	PF3D7_0306300	0.216	0.351	0
Activator of Hsp90 ATPase, putative	PF3D7_0308500	0.2	0.079	0
Elongation factor 1 (EF-1), putative	PF3D7_0319600	0.385	0.25	0
Peptidyl-prolyl cis-trans isomerase (CYP19A)	PF3D7_0322000	0.357	0.357	0
Plasmodium exported protein (PHISTa), unknown function	PF3D7_0402000	0.126	0.126	0
Plasmodium exported protein (PHISTb), unknown function	PF3D7_0402100	0.042	0.064	0
Sexual stage-specific protein precursor (Pfs16)	PF3D7_0406200	0.083	0.083	0
Plasmodium exported protein, unknown function	PF3D7_0501000	0.088	0.088	0
Parasite-infected erythrocyte surface protein (PIESP2)	PF3D7_0501200	0.054	0.054	0
Skeleton-binding protein 1 (SBP1)	PF3D7_0501300	0.074	0.228	0
Rhoptry-associated protein 2 (RAP2)	PF3D7_0501600	0.116	0.123	0
Small ubiquitin-related modifier (SUMO)	PF3D7_0505800	0.36	0.46	0
Nuclear protein localization protein 4, putative (NPL4)	PF3D7_0507700	0	0.07	0.053
Translationally-controlled tumor protein homolog (TCTP)	PF3D7_0511000	0.269	0.275	0
Ubiquitin carboxyl-terminal hydrolase 2, putative	PF3D7_0516700	0.017	0.079	0.024
Chaperone, putative	PF3D7_0608700	0.05	0.096	0.103
60S ribosomal protein l27a, putative	PF3D7_0618300	0.135	0.074	0
Leucine-tRNA ligase, putative	PF3D7_0622800	0	0.03	0.017
Acetyl-coa synthetase, putative (ACS)	PF3D7_0627800	0	0.034	0.014
Pfmc-2TM Maurer`s cleft two transmembrane protein (MC-2TM)	PF3D7_0631400	0.095	0.095	0
Conserved Plasmodium protein, unknown function	PF3D7_0716300	0.05	0.138	0
1-cys peroxiredoxin (AOP)	PF3D7_0729200	0.05	0.221	0
Peptidyl-prolyl cis-trans isomerase (CYP24)	PF3D7_0804800	0.046	0.097	0
Ubiquitin regulatory protein, putative	PF3D7_0808300	0.05	0.088	0
RNA helicase, putative	PF3D7_0810600	0	0.023	0.029
Dihydropteroate synthetase (DHPS)	PF3D7_0810800	0.017	0.059	0
Karyopherin alpha (karalpha)	PF3D7_0812400	0.05	0.099	0.075
Conserved Plasmodium protein, unknown function	PF3D7_0813400	0.035	0.076	0
Asparagine-rich antigen	PF3D7_0817300	0	0.012	0.014
Protein transport protein SEC23 (SEC23)	PF3D7_0822600	0	0.034	0.034
Heat shock protein 70 (HSP70-x)	PF3D7_0831700	0.038	0.124	0
Ras-related protein RAB7 (RAB7)	PF3D7_0903200	0.117	0.233	0
Vacuolar protein sorting-associated protein 46, putative (VPS46)	PF3D7_0906100	0.103	0.056	0
Subunit of proteaseome activator complex, putative	PF3D7_0907700	0.082	0.158	0
RNA-binding protein musashi, putative (homu)	PF3D7_0916700	0.062	0.095	0
Secreted acid phosphatase (GAP50)	PF3D7_0918000	0.04	0.076	0
Profilin, putative (PFN)	PF3D7_0932200	0.298	0.228	0
Conserved Plasmodium protein, unknown function	PF3D7_0932800	0	0.037	0.054
cAMP-dependent protein kinase catalytic subunit (PKAc)	PF3D7_0934800	0	0.029	0.053
Cytoadherence linked asexual protein 9 (CLAG9)	PF3D7_0935800	0.012	0.032	0.008
Plasmodium exported protein (PHISTc), unknown function	PF3D7_0936800	0.026	0.185	0
DNA repair protein RAD23, putative	PF3D7_1011700	0.026	0.098	0
60S ribosomal protein L3 (RPL3)	PF3D7_1027800	0.083	0.104	0
Haloacid dehalogenase-like hydrolase (HAD1)	PF3D7_1033400	0.052	0.312	0
Antigen UB05	PF3D7_1038000.1	0.126	0.126	0
Antigen UB05	PF3D7_1038000.2	0.125	0.125	0
Pfmc-2TM Maurer’s cleft two transmembrane protein (MC-2TM)	PF3D7_1039700	0.095	0.095	0
Pfmc-2TM Maurer’s cleft two transmembrane protein (MC-2TM)	PF3D7_1101700	0.095	0.095	0
Phenylalanyl-tRNA synthetase beta chain, putative	PF3D7_1104000	0.05	0.035	0
Casein kinase 2, alpha subunit (CK2alpha)	PF3D7_1108400	0.039	0.149	0
Peptidyl-prolyl cis-trans isomerase (CYP19B)	PF3D7_1115600	0.149	0.451	0
Pyridoxine biosynthesis protein PDX2 (PDX2)	PF3D7_1116200.1	0.11	0.055	0
Pyridoxine biosynthesis protein PDX2 (PDX2)	PF3D7_1116200.2	0.133	0.066	0
Conserved Plasmodium protein, unknown function	PF3D7_1120000	0.022	0.038	0
Deoxyuridine 5-triphosphate nucleotidohydrolase (dUTPase)	PF3D7_1127100	0.075	0.075	0
Multiprotein bridging factor type 1, putative (MBF1)	PF3D7_1128200	0.074	0.074	0
Spermidine synthase (SpdSyn)	PF3D7_1129000	0.065	0.065	0.044
Protein disulfide isomerase (PDI-11)	PF3D7_1134100	0.059	0.059	0.059
Ring-infected erythrocyte surface antigen	PF3D7_1149200	0.029	0.029	0
Plasmodium exported protein (PHISTb), unknown function	PF3D7_1201000	0.106	0.055	0
Conserved Plasmodium protein, unknown function	PF3D7_1206800	0	0.03	0.037
U6 snRNA-associated Sm-like protein lsm7, putative (LSM7)	PF3D7_1209200	0.231	0.231	0
AP-3 complex subunit mu, putative	PF3D7_1218300	0.024	0.024	0
Histone chaperone ASF1, putative (ASF1)	PF3D7_1224500	0.07	0.029	0
Ubiquitin-activating enzyme E1 (UBA1)	PF3D7_1225800	0.042	0.104	0
Merozoite surface protein 9 (MSP9)	PF3D7_1228600	0.128	0.19	0.054
Macrophage migration inhibitory factor (MIF)	PF3D7_1229400	0.078	0.603	0.078
Clustered-asparagine-rich protein	PF3D7_1236100	0.022	0.099	0
Acyl-Coa synthetase (ACS11)	PF3D7_1238800	0.024	0.056	0.032
40S ribosomal protein S17, putative	PF3D7_1242700	0.234	0.146	0
Translation initiation factor SUI1, putative	PF3D7_1243600	0.087	0.087	0
Rhoptry neck protein 3 (RON3)	PF3D7_1252100	0	0.027	0.017
Plasmodium exported protein (hyp8), unknown function (GEXP07)	PF3D7_1301700	0.102	0.102	0
DNA-directed RNA polymerase 2, putative	PF3D7_1304900	0.135	0.135	0
Carbamoyl phosphate synthetase (cpsSII)	PF3D7_1308200	0.013	0.007	0.037
H/ACA ribonucleoprotein complex subunit 1, putative (GAR1)	PF3D7_1309500	0.077	0.139	0
M1-family alanyl aminopeptidase (M1AAP)	PF3D7_1311800	0.076	0.161	0.025
Eukaryotic translation initation factor 4 gamma, putative (eIF4G)	PF3D7_1312900	0.01	0.023	0
Conserved Plasmodium protein, unknown function	PF3D7_1317400	0.122	0.122	0
Casein kinase II beta chain (CK2beta2)	PF3D7_1342400	0.029	0.029	0
Heat shock protein 110, putative (HSP110)	PF3D7_1344200	0.021	0.087	0
Small nuclear ribonucleoprotein E, putative (SNRPE)	PF3D7_1350200	0.118	0.118	0
60S ribosomal protein L17, putative	PF3D7_1351400	0.133	0.079	0.064
Ubiquitin-conjugating enzyme, putative	PF3D7_1356300	0.124	0.262	0
Proliferating cell nuclear antigen (PCNA)	PF3D7_1361900	0.047	0.088	0
6-cysteine protein (P92)	PF3D7_1364100	0.024	0.062	0
Nucleoside diphosphate kinase (NDK)	PF3D7_1366500	0.201	0.282	0
26S proteasome regulatory subunit RPN11, putative (RPN11)	PF3D7_1368100	0.042	0.17	0
Conserved Plasmodium protein, unknown function	PF3D7_1404900	0.162	0.162	0
26S proteasome regulatory subunit RPN13, putative (RPN13)	PF3D7_1414000	0.047	0.099	0.051
Ubiquitin fusion degradation protein UFD1, putative (UFD1)	PF3D7_1418000	0.046	0.046	0
Pantothenate kinase, putative (PANK)	PF3D7_1420600	0.019	0.019	0
Conserved protein, unknown function	PF3D7_1427900	0.192	0.281	0
Conserved Plasmodium protein, unknown function	PF3D7_1445700	0.04	0.04	0
Co-chaperone p23 (P23)	PF3D7_1453700	0.087	0.262	0
Glucose-6-phosphate dehydrogenase-6-phosphogluconolactonase (G6PDH)	PF3D7_1453800	0	0.008	0.065
Conserved Plasmodium protein, unknown function	PF3D7_1462300	0.011	0.021	0
Exported protein 2 (EXP2)	PF3D7_1471100	0.115	0.39	0
PfPrx1mC76S/C187S		1	2	3
Non-mitochondrial proteins
Conserved Plasmodium protein, unknown function	PF3D7_0606000	0.015	0	0.015
Conserved Plasmodium protein, unknown function	PF3D7_1441100	0.106	0	0.101
PfPrx1m wild type, PfPrx1mC187S		1	2	3
Mitochondrial proteins
Acyl-CoA synthetase (ACS10)	PF3D7_0525100	*	*	*
Non-mitochondrial proteins
Adenylate kinase-like protein 1 (AKLP1)	PF3D7_0110900	*	*	*
Replication factor C subunit 1, putative	PF3D7_0219600	*	*	*
Exportin-1, putative	PF3D7_0302900	*	*	*
DNA-directed RNA polymerase subunit I, putative	PF3D7_0303300	*	*	*
Ubiquitin-conjugating enzyme E2, putative	PF3D7_0305700	*	*	*
40S ribosomal protein S23, putative	PF3D7_0306900	*	*	*
60S ribosomal protein L7, putative	PF3D7_0307200	*	*	*
TCP-1/cpn60 chaperonin family, putative	PF3D7_0308200	*	*	*
Asparagine synthetase, putative	PF3D7_0309500	*	*	*
DEAD box helicase, putative	PF3D7_0310500	*	*	*
ATP-dependent RNA helicase DDX6 (DOZI)	PF3D7_0320800	*	*	*
Lysine decarboxylase-like protein, putative	PF3D7_0413700	*	*	*
Small GTP-binding protein sar1 (SAR1)	PF3D7_0416800	*	*	*
RNA pseudouridylate synthase, putative	PF3D7_0511500	*	*	*
Bola-like protein, putative	PF3D7_0515800	*	*	*
60S ribosomal protein L2 (RPL2)	PF3D7_0516900	*	*	*
Pre-mRNA-splicing factor (SR1)	PF3D7_0517300	*	*	*
Karyopherin beta (KasBeta)	PF3D7_0524000	*	*	*
Ubiquitin-conjugating enzyme E2 N, putative (UBC13)	PF3D7_0527100	*	*	*
Plasmodium exported protein (PHISTb), unknown function	PF3D7_0532300	*	*	*
Chaperone, putative	PF3D7_0608700	*	*	*
Conserved Plasmodium protein, unknown function	PF3D7_0626000	*	*	*
Erythrocyte membrane-associated antigen	PF3D7_0703500	*	*	*
Conserved Plasmodium protein, unknown function	PF3D7_0706500	*	*	*
DNA replication licensing factor MCM7, putative (MCM7)	PF3D7_0705400	*	*	*
Heat shock protein 110 (HSP110c)	PF3D7_0708800	*	*	*
Serine-tRNA ligase, putative	PF3D7_0717700	*	*	*
60S ribosomal protein l11a, putative	PF3D7_0719600	*	*	*
Glutamate dehydrogenase, putative (GDH3)	PF3D7_0802000	*	*	*
Tyrosine-tRNA ligase (TyrRs)	PF3D7_0807900	*	*	*
High mobility group protein B2 (HMGB2)	PF3D7_0817900	*	*	*
Fe-S cluster assembly protein DRE2, putative (DRE2)	PF3D7_0824600	*	*	*
High molecular weight rhoptry protein 2 (RhopH2)	PF3D7_0929400	*	*	*
PHF5-like protein, putative	PF3D7_1018500	*	*	*
Deoxyribose-phosphate aldolase, putative	PF3D7_1021600	*	*	*
Conserved Plasmodium protein (10b antigen), unknown function	PF3D7_1021900	*	*	*
Serine/arginine-rich splicing factor 4 (SRSF4)	PF3D7_1022400	*	*	*
Centrin-3 (CEN3)	PF3D7_1027700.1	*	*	*
Centrin-3 (CEN3)	PF3D7_1027700.2	*	*	*
Conserved Plasmodium protein, unknown function	PF3D7_1036900	*	*	*
Heat shock protein DnaJ homolog PfJ2	PF3D7_1108700	*	*	*
Insulinase, putative	PF3D7_1118300	*	*	*
Conserved Plasmodium protein, unknown function	PF3D7_1124300	*	*	*
26S protease regulatory subunit 6a, putative (RPT5)	PF3D7_1130400	*	*	*
Heat shock protein 70 (HSP70-3)	PF3D7_1134000	*	*	*
Casein kinase 1 (CK1)	PF3D7_1136500.1	*	*	*
Casein kinase 1 (CK1)	PF3D7_1136500.2	*	*	*
40S ribosomal protein S21 (RPS21)	PF3D7_1144000	*	*	*
Eukaryotic translation initiation factor 3 subunit 8, putative	PF3D7_1206200	*	*	*
Eukaryotic translation initiation factor 3 subunit 10, putative	PF3D7_1212700	*	*	*
Proline-tRNA ligase (PRS)	PF3D7_1213800	*	*	*
26S protease regulatory subunit 10B, putative (RPT4)	PF3D7_1306400	*	*	*
26S protease regulatory subunit 7, putative (RPT1)	PF3D7_1311500	*	*	*
L-lactate dehydrogenase (LDH)	PF3D7_1324900	*	*	*
Glutamine-tRNA ligase, putative	PF3D7_1331700	*	*	*
60S ribosomal protein L6-2, putative	PF3D7_1338200	*	*	*
Nucleolar complex protein 2, putative	PF3D7_1340300	*	*	*
DNA/RNA-binding protein Alba 4 (ALBA4)	PF3D7_1347500	*	*	*
Lysine-tRNA ligase (KRS1)	PF3D7_1350100	*	*	*
DNA replication licensing factor MCM6 (MCM6)	PF3D7_1355100	*	*	*
Polyadenylate-binding protein, putative	PF3D7_1360900	*	*	*
Phosphatase, putative	PF3D7_1403900	*	*	*
Rhoptry-associated protein 1 (RAP1)	PF3D7_1410400	*	*	*
Actin II (ACT2)	PF3D7_1412500	*	*	*
Conserved Plasmodium protein, unknown function	PF3D7_1419700	*	*	*
40S ribosomal protein S25 (RPS25)	PF3D7_1421200	*	*	*
Proliferation-associated protein 2g4, putative	PF3D7_1428300	*	*	*
Coatamer beta subunit, putative	PF3D7_1429800	*	*	*
60S ribosomal protein L14, putative	PF3D7_1431700	*	*	*
Ribonucleoside-diphosphate reductase, large subunit, putative	PF3D7_1437200	*	*	*
40S ribosomal protein S5	PF3D7_1447000	*	*	*
PfPrx1mC76S/C187S, PfPrx1m wild type		1	2	3
Non-mitochondrial proteins
Conserved Plasmodium protein, unknown function	PF3D7_1406200	*	*	*
PfPrx1mC187S, PfPrx1mC76S		1	2	3
Mitochondrial proteins
Glutathione peroxidase-like thioredoxin peroxidase (TPx(Gl))	PF3D7_1212000	*	*	*
10 kDa chaperonin (CPN10)	PF3D7_1215300	*	*	*
Non-mitochondrial proteins
Peptide chain release factor subunit 1, putative	PF3D7_0212300	*	*	*
40S ribosomal protein S11, putative (RPS11)	PF3D7_0317600	*	*	*
T-complex protein 1 epsilon subunit, putative	PF3D7_0320300	*	*	*
Ran binding protein 1, putative	PF3D7_0419600	*	*	*
Purine nucleoside phosphorylase (PNP)	PF3D7_0513300	*	*	*
60S ribosomal protein L12, putative	PF3D7_0517000	*	*	*
Histone H2A (H2A)	PF3D7_0617800	*	*	*
Proteasome subunit alpha type-5, putative	PF3D7_0727400	*	*	*
Ras-related protein Rab-18 (RAB18)	PF3D7_0807300	*	*	*
60S ribosomal protein L22, putative	PF3D7_0821700	*	*	*
40S ribosomal protein s20e, putative	PF3D7_1003500	*	*	*
S-adenosylmethionine decarboxylase/ornithine decarboxylase (AdoMetDC/ODC)	PF3D7_1033100	*	*	*
S-adenosylmethionine decarboxylase/ornithine decarboxylase (AdoMetDC/ODC)	PF3D7_1033100	*	*	*
Acylphosphatase, putative	PF3D7_1111500	*	*	*
Circumsporozoite-related antigen, exported protein 1 (EXP1)	PF3D7_1121600	*	*	*
Ras-related protein Rab-6 (RAB6)	PF3D7_1144900	*	*	*
Nucleosome assembly protein (NAPL)	PF3D7_1203700	*	*	*
Eukaryotic translation initiation factor 5A (eIF5A)	PF3D7_1204300	*	*	*
20 kDa chaperonin (CPN20)	PF3D7_1333000	*	*	*
Elongation factor 1-gamma, putative	PF3D7_1338300	*	*	*
Glutamate-tRNA ligase, putative	PF3D7_1349200	*	*	*
Thioredoxin-related protein, putative	PF3D7_1352500	*	*	*
DNA-directed RNA polymerase II, putative	PF3D7_1364800	*	*	*
60S ribosomal protein L7-3, putative	PF3D7_1424400	*	*	*
Thioredoxin peroxidase 1 (Trx-Px1)	PF3D7_1438900	*	*	*
Triosephosphate isomerase (TIM)	PF3D7_1439900	*	*	*
Conserved Plasmodium protein, unknown function	PF3D7_1468100	*	*	*
PfPrx1mC187S, PfPrx1mC76S/C187S		1	2	3
Non-mitochondrial proteins
Rhoptry-associated membrane antigen (RAMA)	PF3D7_0707300	*	*	*
Elongation factor 1-beta (EF-1beta)	PF3D7_0913200	*	*	*
Surface protein P113 (P113)	PF3D7_1420700	*	*	*
PfPrx1mC76S, PfPrx1m wild type		1	2	3
Non-mitochondrial proteins
T-complex protein beta subunit, putative	PF3D7_0306800	*	*	*
Transcriptional coactivator ADA2 (ADA2)	PF3D7_1014600	*	*	*
Small nuclear ribonucleoprotein F, putative (SNRPF)	PF3D7_1126900	*	*	*
Protein phosphatase 2C, putative	PF3D7_1135100	*	*	*
Ubiquitin-conjugating enzyme E2 (UBC)	PF3D7_1203900	*	*	*
DNA replication licensing factor MCM5, putative (MCM5)	PF3D7_1211700	*	*	*
Ras-related protein Rab-2 (RAB2)	PF3D7_1231100	*	*	*
U6 snRNA-associated Sm-like protein LSm6, putative (LSM6)	PF3D7_1325000	*	*	*
Myosin C (MyoC)	PF3D7_1329100	*	*	*
Ethanolamine-phosphate cytidylyltransferase (ECT)	PF3D7_1347700	*	*	*
tRNA m2G10 methyltransferase subunit, putative	PF3D7_1407500	*	*	*
Conserved Plasmodium protein, unknown function	PF3D7_1423700	*	*	*
PfPrx1mC187S, PfPrx1mC76S, PfPrx1mC76S/C187S		1	2	3
Non-mitochondrial proteins
Antigen 332, DBL-like protein (Pf332)	PF3D7_1149000	*	*	*
Calcyclin binding protein, putative	PF3D7_1238100	*	*	*
PfPrx1mC187S, PfPrx1mC76S/C187S, PfPrx1m wild type		1	2	3
Non-mitochondrial proteins
Actin-depolymerizing factor 1 (ADF1)	PF3D7_0503400	*	*	*
Alpha tubulin 1	PF3D7_0903700	*	*	*
60S ribosomal protein L10, putative	PF3D7_1414300	*	*	*
60S ribosomal protein L21 (RPL21)	PF3D7_1426000	*	*	*
PfPrx1mC187S, PfPrx1mC76S, PfPrx1m wild type		1	2	3
Mitochondrial proteins
RNA-binding protein, putative	PF3D7_1006800	*	*	*
Heat shock protein 60 (HSP60)	PF3D7_1015600	*	*	*
Heat shock protein 90, putative	PF3D7_1118200	*	*	*
Heat shock protein 70 (HSP70-3)	PF3D7_1134000	*	*	*
Suppressor of kinetochore protein 1, putative (SKP1)	PF3D7_1367000	*	*	*
HSP40, subfamily A, putative	PF3D7_1437900	*	*	*
Non-mitochondrial proteins
Ring-infected erythrocyte surface antigen (RESA)	PF3D7_0102200	*	*	*
Aspartate-tRNA ligase	PF3D7_0102900	*	*	*
Serine repeat antigen 5 (SERA5)	PF3D7_0207600	*	*	*
ATP-dependent RNA helicase UAP56 (UAP56)	PF3D7_0209800	*	*	*
Asparagine-tRNA ligase (asnrs)	PF3D7_0211800	*	*	*
Heat shock protein 40, putative	PF3D7_0213100	*	*	*
60S acidic ribosomal protein P2 (PfP2)	PF3D7_0309600	*	*	*
Glycogen synthase kinase 3 (GSK3)	PF3D7_0312400	*	*	*
Translation initiation factor 4E (eIF4E)	PF3D7_0315100	*	*	*
40S ribosomal protein S15A, putative	PF3D7_0316800	*	*	*
Histone H2A variant, putative (H2A.Z)	PF3D7_0320900	*	*	*
40S ribosomal protein S3A, putative	PF3D7_0322900	*	*	*
Plasmodium exported protein (PHISTb), unknown function (PfD80)	PF3D7_0401800	*	*	*
Vacuolar ATP synthase subunit b	PF3D7_0406100	*	*	*
60S ribosomal protein L15, putative	PF3D7_0415900	*	*	*
60S ribosomal protein L4 (RPL4)	PF3D7_0507100	*	*	*
40S ribosomal protein S11	PF3D7_0516200	*	*	*
S-adenosyl-L-homocysteine hydrolase (SAHH)	PF3D7_0520900	*	*	*
DNA replication licensing factor MCM3, putative (MCM3)	PF3D7_0527000	*	*	*
RNA-binding protein, putative	PF3D7_0605100	*	*	*
Cell division cycle protein 48 homologue, putative	PF3D7_0619400	*	*	*
Pyridoxine biosynthesis protein PDX1 (PDX1)	PF3D7_0621200	*	*	*
Nascent polypeptide associated complex alpha chain, putative	PF3D7_0621800	*	*	*
SNF2 helicase, putative (ISWI)	PF3D7_0624600	*	*	*
Protein DJ-1 (DJ1)	PF3D7_0627500	*	*	*
DnaJ protein, putative	PF3D7_0629200	*	*	*
Importin-7, putative	PF3D7_0706000	*	*	*
Eukaryotic translation initiation factor 3 37.28 kda subunit, putative	PF3D7_0716800	*	*	*
Conserved Plasmodium protein, unknown function	PF3D7_0721100	*	*	*
GTP-binding protein, putative	PF3D7_0722400	*	*	*
Mannose-6-phosphate isomerase, putative	PF3D7_0801800	*	*	*
1-cys peroxiredoxin (1-CysPxn)	PF3D7_0802200	*	*	*
40S ribosomal protein S16, putative	PF3D7_0813900	*	*	*
DNA/RNA-binding protein Alba 1 (ALBA1)	PF3D7_0814200	*	*	*
U6 snRNA-associated Sm-like protein LSm3, putative (LSM3)	PF3D7_0819900	*	*	*
RNA-binding protein, putative	PF3D7_0823200	*	*	*
Receptor for activated c kinase (RACK)	PF3D7_0826700	*	*	*
Protein disulfide isomerase (PDI8)	PF3D7_0827900	*	*	*
6-phosphofructokinase (PFK9)	PF3D7_0915400	*	*	*
Heat shock protein 70 (HSP70-2)	PF3D7_0917900	*	*	*
Eukaryotic translation initiation factor 3 subunit 5, putative	PF3D7_0918300	*	*	*
Nucleosome assembly protein (NAPS)	PF3D7_0919000	*	*	*
Inosine-5-monophosphate dehydrogenase	PF3D7_0920800	*	*	*
S-adenosylmethionine synthetase (SAMS)	PF3D7_0922200	*	*	*
Phosphoglycerate kinase (PGK)	PF3D7_0922500	*	*	*
RNA-binding protein, putative	PF3D7_0923900	*	*	*
Conserved Plasmodium protein, unknown function	PF3D7_0925900	*	*	*
RNA-binding protein, putative	PF3D7_0929200	*	*	*
Merozoite surface protein 1 (MSP1)	PF3D7_0930300	*	*	*
DNA/RNA-binding protein Alba 3 (ALBA3)	PF3D7_1006200	*	*	*
Tubulin beta chain	PF3D7_1008700	*	*	*
Adenylate kinase (AK1)	PF3D7_1008900	*	*	*
Dolichyl-phosphate-mannose protein mannosyltransferase, putative	PF3D7_1010700	*	*	*
Hypoxanthine-guanine phosphoribosyltransferase (HGPRT)	PF3D7_1012400	*	*	*
Enolase (ENO)	PF3D7_1015900	*	*	*
ADP-ribosylation factor (ARF1)	PF3D7_1020900	*	*	*
Peroxiredoxin (nPrx)	PF3D7_1027300	*	*	*
Adenosine deaminase (ADA)	PF3D7_1029600	*	*	*
Chromatin remodeling protein (SNF2L)	PF3D7_1104200	*	*	*
Histone H4 (H4)	PF3D7_1105000	*	*	*
Histone H2B (H2B)	PF3D7_1105100	*	*	*
40S ribosomal protein S4, putative	PF3D7_1105400	*	*	*
Conserved Plasmodium protein, unknown function	PF3D7_1105800	*	*	*
Cysteine proteinase falcipain 2b, falcipain 2 (FP2B)	PF3D7_1115300	*	*	*
Cysteine proteinase falcipain 3 (FP3)	PF3D7_1115400	*	*	*
Cysteine proteinase falcipain 2a, falcipain 2 (FP2A)	PF3D7_1115700	*	*	*
Cathepsin C, homolog, dipeptidyl aminopeptidase 1 (DPAP1)	PF3D7_1116700	*	*	*
Heat shock protein 101, chaperone protein ClpB2 (HSP101)	PF3D7_1116800	*	*	*
GTP-binding nuclear protein RAN/TC4 (RAN)	PF3D7_1117700	*	*	*
Phosphoglycerate mutase, putative (PGM1)	PF3D7_1120100	*	*	*
40S ribosomal protein S18, putative	PF3D7_1126200	*	*	*
Parasitophorous vacuolar protein 1 (PV1)	PF3D7_1129100	*	*	*
60S ribosomal protein P0 (PfP0)	PF3D7_1130200	*	*	*
TCP-1/cpn60 chaperonin family, putative	PF3D7_1132200	*	*	*
Protein phosphatase 2C (PP2C)	PF3D7_1138500	*	*	*
Vacuolar ATP synthase subunit f, putative	PF3D7_1140100	*	*	*
Polyubiquitin (PfPub)	PF3D7_1211800	*	*	*
Clathrin heavy chain, putative	PF3D7_1219100	*	*	*
Heterochromatin protein 1 (HP1)	PF3D7_1220900	*	*	*
Endoplasmin, putative (GRP94)	PF3D7_1222300	*	*	*
Polyadenylate-binding protein, putative (PABP)	PF3D7_1224300	*	*	*
Actin I (ACT1)	PF3D7_1246200	*	*	*
40S ribosomal protein S7, putative	PF3D7_1302800	*	*	*
Vacuolar ATP synthase subunit a (vapA)	PF3D7_1311900	*	*	*
DNA replication licensing factor MCM4 (MCM4)	PF3D7_1317100	*	*	*
Phosphoribosylpyrophosphate synthetase	PF3D7_1325100	*	*	*
Merozoite surface protein 7 (MSP7)	PF3D7_1335100	*	*	*
Phosphoethanolamine N-methyltransferase (PMT)	PF3D7_1343000	*	*	*
Proteasome subunit alpha type-7, putative	PF3D7_1353900	*	*	*
TCP-1/cpn60 chaperonin family, putative	PF3D7_1357800	*	*	*
RuvB-like helicase 3 (RUVB3)	PF3D7_1362200	*	*	*
Ubiquitin-60S ribosomal protein L40	PF3D7_1365900	*	*	*
Fibrillarin, putative (NOP1)	PF3D7_1407100	*	*	*
Plasmepsin IV (PM4)	PF3D7_1407800	*	*	*
Plasmepsin I (PMI)	PF3D7_1407900	*	*	*
Plasmepsin II	PF3D7_1408000	*	*	*
Plasmepsin III, histo-aspartic protease (HAP)	PF3D7_1408100	*	*	*
Eukaryotic translation initiation factor 2 gamma subunit, putative	PF3D7_1410600	*	*	*
DNA replication licensing factor MCM2 (MCM2)	PF3D7_1417800	*	*	*
Calmodulin (CAM)	PF3D7_1434200	*	*	*
Hsp70/Hsp90 organizing protein (HOP)	PF3D7_1434300	*	*	*
Fructose-bisphosphate aldolase (FBPA)	PF3D7_1444800	*	*	*
M17 leucyl aminopeptidase (LAP)	PF3D7_1446200	*	*	*
Elongation factor 2	PF3D7_1451100	*	*	*
Aminopeptidase P (APP)	PF3D7_1454400	*	*	*
Thioredoxin 1 (TRX1)	PF3D7_1457200	*	*	*
60S ribosomal protein L27 (RPL27)	PF3D7_1460700	*	*	*
40S ribosomal protein S3	PF3D7_1465900	*	*	*
26S proteasome regulatory subunit RPN2, putative (RPN2)	PF3D7_1466300	*	*	*
Eukaryotic initiation factor 4A (eIF4a)	PF3D7_1468700	*	*	*
PfPrx1mC187S, PfPrx1mC76S, PfPrx1mC76S/C187S, PfPrx1m wild type		1	2	3
Mitochondrial proteins
Ornithine aminotransferase (OAT)	PF3D7_0608800	*	*	*
Hexokinase (HK)	PF3D7_0624000	*	*	*
Non-mitochondrial proteins
40S ribosomal protein S12, putative	PF3D7_0307100	*	*	*
40S ribosomal protein S19 (RPS19)	PF3D7_0422400	*	*	*
Mature parasite-infected erythrocyte surface antigen, erythrocyte membrane protein 2 (MESA)	PF3D7_0500800	*	*	*
Early transcribed membrane protein 5 (ETRAMP5)	PF3D7_0532100	*	*	*
Pyruvate kinase (PyrK)	PF3D7_0626800	*	*	*
Heat shock protein 90 (HSP90)	PF3D7_0708400	*	*	*
Conserved Plasmodium protein, unknown function	PF3D7_0813300	*	*	*
14-3-3 protein (14-3-3I)	PF3D7_0818200	*	*	*
Heat shock protein 70 (HSP70)	PF3D7_0818900	*	*	*
High molecular weight rhoptry protein 3 (RhopH3)	PF3D7_0905400	*	*	*
PRE-binding protein (PREBP)	PF3D7_1011800	*	*	*
60S ribosomal protein l30e, putative	PF3D7_1019400	*	*	*
40S ribosomal protein S2 (RPS2)	PF3D7_1026800	*	*	*
Endoplasmic reticulum-resident calcium binding protein (ERC)	PF3D7_1108600	*	*	*
Thioredoxin peroxidase 2 (Trx-Px2)	PF3D7_1215000	*	*	*
DNA/RNA-binding protein Alba 2 (ALBA2)	PF3D7_1346300	*	*	*
40S ribosomal protein s8e, putative	PF3D7_1408600	*	*	*
Glycine-tRNA ligase (GlyRs)	PF3D7_1420400	*	*	*
60S ribosomal protein L5, putative	PF3D7_1424100	*	*	*
Glyceraldehyde-3-phosphate dehydrogenase (GAPDH)	PF3D7_1462800	*	*	*
