# Supplementary material for: The interactome of 2-Cys peroxiredoxins in Plasmodium falciparum
Source: Sci Rep. 2019 Sep 19;9:13542. doi: 10.1038/s41598-019-49841-3 (PMC6753162; doi:10.1038/s41598-019-49841-3)
Supplement: Supplementary file 4 — Supplementary Dataset PfPrx1a [file 41598_2019_49841_MOESM4_ESM.xlsx]

## Sheet: PfPrx1a wt (1)
DTASelect v2.1.3
Reference: Cociorva D, Tabb DL, Yates JR 3rd, "Validation of tandem mass spectrometry database search results using DTASelect", Current Protocols in Bioinformatics, Chapter 13, Unit 13.4 (2007).
ProLuCID 1.3.5 in SQT format.
-p 2 -y 1 --trypstat --pfp 0.03 --modstat --extra --pI -DM 15 --DB --dm -t 1 --brief --quiet
Jump to the summary table.
sequest.params modifications:
true	Use criteria
0.0	Minimum peptide probability
0.028271481	Peptide global false discovery rate
0.0	Minimum protein probability
1.0	Protein false discovery rate
1	Minimum charge state
50	Maximum charge state
-1.0	Minimum ion proportion
10000	Maximum Sp rank
-1.0	Minimum Sp score
15.0	Maximum mass deviation (ppm)
true	Define delta mass with respect to nearest isotope
Include	Modified peptide inclusion
Half	Tryptic status requirement
false	Multiple, ambiguous IDs allowed
Ignore	Peptide validation handling
Salt step	Purge duplicate peptides by protein
false	Include only loci with unique peptide
true	Remove subset proteins
Ignore	Locus validation handling
0	Minimum modified peptides per locus
2	Minimum peptides per locus
Locus Key:
Validation Status	Locus	Sequence Count	Spectrum Count	Sequence Coverage	Length	MolWt	pI	NSAF	EMPAI	Descriptive Name
Similarity Key:
Locus	# of identical peptides	# of differing peptides
U	sp|P13645|K1C10_HUMAN	147	2910	62.2%	584	58827	5.2	0.10634327	3.1879354	Keratin, type I cytoskeletal 10 OS=Homo sapiens GN=KRT10 PE=1 SV=6
	Filename	XCorr	DeltCN	Conf%	ObsM+H+	CalcM+H+	PPM	SpR	Prob Score	pI	Ion%	#	Sequence
	Prx1a-05.5436.5436.2	3.5294	0.4755	99.7%	1096.5577	1096.5634	-5.1	1	8.45244	9.08	100.0%	1	R.ISSSKGSLGGGF.S
	Prx1a-05.5260.5260.2	3.4827	0.3473	99.1%	1183.5938	1183.5953	-1.3	1	9.326294	9.08	90.9%	1	R.ISSSKGSLGGGFS.S
	Prx1a-05.5214.5214.2	3.6803	0.4507	99.6%	1328.6498	1327.6488	-1.8	1	7.5053954	9.08	95.5%	1	R.ISSSKGSLGGGFSSG.G
	Prx1a-03.7167.7167.2	5.729	0.5325	100.0%	1707.7612	1707.7722	-6.4	1	12.688211	10.06	93.3%	4	K.GSLGGGFSSGGFSGGSFSR.G
	Prx1a-04.7365.7365.2	5.8699	0.615	100.0%	1708.7703	1707.7722	-3.1	1	11.374824	10.06	79.3%	2	K.GSLGGGFSSGGFSGGSFSR.G
	Prx1a-05.7887.7887.2	5.5537	0.5996	100.0%	1707.7677	1707.7722	-2.6	1	12.2649975	10.06	87.5%	2	K.GSLGGGFSSGGFSGGSFSR.G
	Prx1a-06.7695.7695.2	5.6458	0.6003	100.0%	1707.7671	1707.7722	-3.0	1	11.557359	10.06	90.0%	4	K.GSLGGGFSSGGFSGGSFSR.G
	Prx1a-07.8002.8002.2	6.3106	0.5762	100.0%	1707.7673	1707.7722	-2.9	1	11.62263	10.06	100.0%	4	K.GSLGGGFSSGGFSGGSFSR.G
	Prx1a-08.7788.7788.2	6.1792	0.5611	100.0%	1707.7638	1707.7722	-4.9	1	11.5984	10.06	93.3%	5	K.GSLGGGFSSGGFSGGSFSR.G
	Prx1a-09.7703.7703.2	6.0789	0.619	100.0%	1707.7675	1707.7722	-2.8	1	12.377749	10.06	96.7%	5	K.GSLGGGFSSGGFSGGSFSR.G
	Prx1a-06.6154.6154.2	3.4956	0.3744	99.1%	1452.6216	1450.6346	-13.6	2	6.4237323	10.06	54.2%	1	L.GGGFSSGGFSGGSFSR.G
	Prx1a-07.6454.6454.2	4.0547	0.3247	99.1%	1451.633	1450.6346	-3.4	1	8.4413	10.06	75.0%	1	L.GGGFSSGGFSGGSFSR.G
	Prx1a-08.6270.6270.2	3.5947	0.4676	99.7%	1450.6412	1450.6346	4.5	1	8.1555395	10.06	68.0%	1	L.GGGFSSGGFSGGSFSR.G
	Prx1a-09.6188.6188.2	3.7587	0.3825	99.2%	1450.631	1450.6346	-2.5	1	8.388183	10.06	64.0%	1	L.GGGFSSGGFSGGSFSR.G
	Prx1a-09.6173.6173.2	3.5331	0.4522	99.5%	1337.5894	1336.5917	-4.2	1	7.425663	10.06	79.2%	1	G.GFSSGGFSGGSFSR.G
*	Prx1a-08.8023.8023.2	2.777	0.3784	97.8%	1519.6825	1519.6924	-6.5	1	7.3518558	9.08	63.0%	1	G.SSGGYGGLGGFGGGSFR.G
	Prx1a-03.4253.4253.2	3.0489	0.3628	100.0%	1090.5275	1090.531	-3.2	1	5.788093	6.56	100.0%	2	K.VTMQNLNDR.L
	Prx1a-03.4739.4739.2	3.189	0.3701	100.0%	1381.6355	1381.6481	-9.1	1	7.0157957	3.96	89.5%	1	R.ALEESNYELEGK.I
	Prx1a-04.10403.10403.2	2.2248	0.0808	98.2%	995.5149	995.51965	-4.8	1	3.1494646	6.56	100.0%	21	K.IKEWYEK.H
	Prx1a-05.2647.2647.2	2.3728	0.039	97.8%	995.5161	995.51965	-3.6	2	3.4083838	6.56	100.0%	3	K.IKEWYEK.H
	Prx1a-08.3894.3894.2	3.4624	0.3665	100.0%	1118.5046	1118.5085	-3.5	1	6.6097918	7.41	100.0%	5	K.HGNSHQGEPR.D
	Prx1a-09.3113.3113.2	3.4545	0.4496	100.0%	1118.5063	1118.5085	-2.0	1	8.447264	7.41	94.1%	3	K.HGNSHQGEPR.D
	Prx1a-08.18162.18162.2	3.5511	0.3141	98.5%	2243.1907	2242.1924	-2.3	12	5.3101144	4.14	36.7%	2	K.TIDDLKNQILNLTTDNANIL.L
	Prx1a-09.17930.17930.2	5.087	0.3631	99.7%	2243.1833	2242.1924	-5.5	1	7.1514506	4.14	62.1%	2	K.TIDDLKNQILNLTTDNANIL.L
	Prx1a-03.15929.15929.2	5.5458	0.4962	100.0%	2211.1506	2211.1616	-5.0	1	8.670671	3.55	96.6%	2	K.NQILNLTTDNANILLQIDNA.R
	Prx1a-04.17333.17333.2	3.4708	0.3078	98.0%	2211.1526	2211.1616	-4.1	1	5.6101317	3.55	66.7%	1	K.NQILNLTTDNANILLQIDNA.R
	Prx1a-03.15778.15778.2	6.6376	0.4558	100.0%	2369.2395	2367.2627	-12.6	1	8.39126	4.46	69.0%	1	K.NQILNLTTDNANILLQIDNAR.L
	Prx1a-04.16286.16286.2	7.724	0.5598	100.0%	2368.2485	2367.2627	-7.4	1	10.557004	4.46	76.7%	9	K.NQILNLTTDNANILLQIDNAR.L
	Prx1a-05.16239.16239.2	7.9897	0.5642	100.0%	2368.2527	2367.2627	-5.6	1	11.026262	4.46	93.3%	13	K.NQILNLTTDNANILLQIDNAR.L
	Prx1a-06.16284.16284.2	7.9613	0.5357	100.0%	2368.2598	2367.2627	-2.7	1	11.023898	4.46	86.7%	19	K.NQILNLTTDNANILLQIDNAR.L
	Prx1a-07.17168.17168.2	8.0632	0.5618	100.0%	2368.2493	2367.2627	-7.1	1	10.457612	4.46	96.6%	32	K.NQILNLTTDNANILLQIDNAR.L
	Prx1a-08.16767.16767.2	7.9917	0.563	100.0%	2368.2578	2367.2627	-3.5	1	10.846098	4.46	96.7%	33	K.NQILNLTTDNANILLQIDNAR.L
	Prx1a-09.16336.16336.2	7.979	0.5567	100.0%	2368.2625	2367.2627	-1.5	1	11.010529	4.46	100.0%	27	K.NQILNLTTDNANILLQIDNAR.L
	Prx1a-03.15296.15296.3	6.5486	0.2745	99.9%	2368.2544	2367.2627	-4.9	2	5.6701202	4.46	57.9%	16	K.NQILNLTTDNANILLQIDNAR.L
	Prx1a-04.16039.16039.3	7.3531	0.3466	100.0%	2368.254	2367.2627	-5.1	1	6.747785	4.46	74.6%	24	K.NQILNLTTDNANILLQIDNAR.L
	Prx1a-05.16841.16841.3	7.7225	0.3483	100.0%	2368.2507	2367.2627	-6.5	1	6.8590274	4.46	67.8%	52	K.NQILNLTTDNANILLQIDNAR.L
	Prx1a-06.16131.16131.3	7.5253	0.3474	100.0%	2368.257	2367.2627	-3.8	1	6.929673	4.46	71.2%	77	K.NQILNLTTDNANILLQIDNAR.L
	Prx1a-07.18677.18677.3	7.176	0.3583	100.0%	2368.2512	2367.2627	-6.3	1	6.373373	4.46	61.3%	88	K.NQILNLTTDNANILLQIDNAR.L
	Prx1a-08.16540.16540.3	8.0731	0.3505	100.0%	2368.2578	2367.2627	-3.5	1	6.843701	4.46	78.0%	102	K.NQILNLTTDNANILLQIDNAR.L
	Prx1a-09.16630.16630.3	7.9117	0.3259	100.0%	2368.2593	2367.2627	-2.9	2	6.6700063	4.46	71.2%	102	K.NQILNLTTDNANILLQIDNAR.L
	Prx1a-03.11038.11038.2	5.621	0.3337	99.7%	1899.9932	1898.993	-1.7	1	7.5370145	4.46	63.0%	4	L.NLTTDNANILLQIDNAR.L
	Prx1a-04.11377.11377.2	5.4489	0.4259	100.0%	1899.981	1898.993	-8.1	1	8.097254	4.46	74.1%	2	L.NLTTDNANILLQIDNAR.L
	Prx1a-05.11652.11652.2	4.9685	0.4266	100.0%	1899.9808	1898.993	-8.2	1	7.351407	4.46	71.4%	3	L.NLTTDNANILLQIDNAR.L
	Prx1a-06.11604.11604.2	5.1306	0.4122	100.0%	1899.9877	1898.993	-4.6	1	7.756168	4.46	66.7%	1	L.NLTTDNANILLQIDNAR.L
	Prx1a-08.11814.11814.2	4.2488	0.2911	98.9%	1899.9944	1898.993	-1.1	2	6.3362584	4.46	59.3%	1	L.NLTTDNANILLQIDNAR.L
	Prx1a-09.11743.11743.2	4.0185	0.3552	99.2%	1899.9753	1898.993	-11.1	1	6.7730613	4.46	63.0%	1	L.NLTTDNANILLQIDNAR.L
	Prx1a-08.8845.8845.2	3.9492	0.2637	98.8%	1354.736	1354.7438	-5.8	1	6.1695566	6.56	89.5%	1	D.NANILLQIDNAR.L
	Prx1a-04.6875.6875.2	3.6735	0.3209	100.0%	1234.6747	1234.679	-3.5	1	6.546294	6.56	100.0%	109	R.LKYENEVALR.Q
	Prx1a-05.7128.7128.2	3.6362	0.3231	100.0%	1234.675	1234.679	-3.2	1	6.381313	6.56	100.0%	153	R.LKYENEVALR.Q
	Prx1a-06.5999.5999.2	3.6652	0.3236	100.0%	1234.6747	1234.679	-3.5	1	6.4188485	6.56	100.0%	149	R.LKYENEVALR.Q
	Prx1a-07.5112.5112.2	3.6194	0.3227	100.0%	1234.6761	1234.679	-2.3	1	6.64642	6.56	100.0%	108	R.LKYENEVALR.Q
	Prx1a-08.5094.5094.2	3.3321	0.3228	100.0%	1234.676	1234.679	-2.4	1	6.1503906	6.56	100.0%	33	R.LKYENEVALR.Q
	Prx1a-09.4941.4941.2	2.82	0.2774	100.0%	1234.6825	1234.679	2.9	1	5.3846927	6.56	93.8%	9	R.LKYENEVALR.Q
	Prx1a-04.10405.10405.3	2.9697	0.2379	99.8%	1235.6783	1234.679	-3.2	2	5.342019	6.56	82.1%	68	R.LKYENEVALR.Q
	Prx1a-05.2968.2968.3	3.3	0.1798	99.7%	1236.679	1234.679	-5.4	1	4.6343074	6.56	82.8%	69	R.LKYENEVALR.Q
	Prx1a-06.2428.2428.3	3.8433	0.2511	99.9%	1234.6727	1234.679	-5.0	1	5.606018	6.56	80.0%	45	R.LKYENEVALR.Q
	Prx1a-07.2244.2244.3	3.4304	0.2175	99.9%	1234.6758	1234.679	-2.6	1	4.5929937	6.56	89.3%	9	R.LKYENEVALR.Q
	Prx1a-08.2314.2314.3	2.6766	0.113	98.5%	1234.6696	1234.679	-7.6	2	4.428673	6.56	66.7%	4	R.LKYENEVALR.Q
	Prx1a-03.5448.5448.2	3.2733	0.2646	100.0%	1201.6128	1201.6172	-3.7	1	5.891295	4.46	100.0%	1	R.QSVEADINGLR.R
	Prx1a-03.7569.7569.2	2.7562	0.1748	99.8%	1358.7065	1357.7183	-11.1	1	4.306863	6.56	60.0%	15	R.QSVEADINGLRR.V
	Prx1a-04.5848.5848.2	3.0143	0.2181	99.9%	1357.7126	1357.7183	-4.1	1	4.917989	6.56	85.0%	38	R.QSVEADINGLRR.V
	Prx1a-05.6010.6010.2	2.7061	0.0484	97.5%	1357.7148	1357.7183	-2.5	1	3.8624566	6.56	83.3%	7	R.QSVEADINGLRR.V
	Prx1a-04.6893.6893.3	2.0286	0.3103	99.3%	1357.7097	1357.7183	-6.3	6	4.576327	6.56	71.0%	1	R.QSVEADINGLRR.V
	Prx1a-04.7078.7078.2	2.5126	0.2387	99.9%	1187.6993	1187.6993	0.0	1	5.127235	6.56	93.8%	8	R.RVLDELTLTK.A
	Prx1a-07.6391.6391.2	2.9117	0.1603	99.9%	1187.7007	1187.6993	1.1	1	4.3203588	6.56	87.5%	11	R.RVLDELTLTK.A
	Prx1a-08.6313.6313.2	3.165	0.1942	100.0%	1187.6971	1187.6993	-1.9	1	4.641766	6.56	93.8%	22	R.RVLDELTLTK.A
	Prx1a-09.6060.6060.2	2.9689	0.1884	100.0%	1187.6971	1187.6993	-1.9	1	4.4950166	6.56	81.2%	22	R.RVLDELTLTK.A
	Prx1a-03.6480.6480.2	3.5457	0.2188	100.0%	1031.5938	1031.5983	-4.4	1	5.8604317	4.46	100.0%	5	R.VLDELTLTK.A
	Prx1a-04.6718.6718.2	3.4169	0.2119	100.0%	1031.5938	1031.5983	-4.4	1	6.351987	4.46	100.0%	5	R.VLDELTLTK.A
	Prx1a-05.7225.7225.2	2.6596	0.1966	99.9%	1031.5923	1031.5983	-5.8	1	5.7895813	4.46	100.0%	2	R.VLDELTLTK.A
	Prx1a-06.6952.6952.2	2.2171	0.1148	98.2%	1031.5945	1031.5983	-3.7	1	4.677237	4.46	100.0%	1	R.VLDELTLTK.A
	Prx1a-07.3891.3891.2	2.5482	0.33	100.0%	1428.6888	1428.69	-0.8	5	5.560044	5.74	55.6%	1	K.KNHEEEMKDLR.N
	Prx1a-08.3174.3174.2	2.3898	0.2641	99.9%	1428.685	1428.69	-3.4	1	5.219827	5.74	66.7%	1	K.KNHEEEMKDLR.N
	Prx1a-03.2494.2494.2	2.24	0.1826	99.8%	916.3799	916.3829	-3.3	1	4.391063	4.72	90.9%	1	K.NHEEEMK.D
	Prx1a-05.3337.3337.2	3.2135	0.4109	100.0%	1300.5944	1300.595	-0.5	1	6.702508	4.89	100.0%	10	K.NHEEEMKDLR.N
	Prx1a-06.2967.2967.2	1.8316	0.2971	99.6%	1300.5883	1300.595	-5.2	2	5.191421	4.89	62.5%	1	K.NHEEEMKDLR.N
	Prx1a-07.17866.17866.2	1.9935	0.2845	99.5%	2874.387	2872.3928	-4.4	2	5.074055	4.14	37.9%	1	R.NVSTGDVNVEMNAAPGVDLTQLLNNMR.S
	Prx1a-09.17590.17590.2	1.9798	0.3513	99.9%	2873.416	2872.3928	6.9	1	5.470047	4.14	46.7%	1	R.NVSTGDVNVEMNAAPGVDLTQLLNNMR.S
	Prx1a-07.17877.17877.3	5.1248	0.465	100.0%	2873.3894	2872.3928	-2.4	1	7.3073173	4.14	47.3%	2	R.NVSTGDVNVEMNAAPGVDLTQLLNNMR.S
	Prx1a-08.17655.17655.3	4.7047	0.4979	100.0%	2872.3813	2872.3928	-4.0	1	7.4923778	4.14	48.6%	4	R.NVSTGDVNVEMNAAPGVDLTQLLNNMR.S
	Prx1a-09.17456.17456.3	5.1127	0.5097	100.0%	2873.3933	2872.3928	-1.0	1	8.832445	4.14	48.6%	6	R.NVSTGDVNVEMNAAPGVDLTQLLNNMR.S
	Prx1a-08.16129.16129.2	4.1204	0.5369	100.0%	1727.8851	1726.8905	-5.1	1	8.200339	6.56	66.7%	1	M.NAAPGVDLTQLLNNMR.S
	Prx1a-04.15831.15831.2	4.411	0.5086	100.0%	1612.8385	1612.8475	-5.6	1	8.709697	6.56	77.3%	5	N.AAPGVDLTQLLNNMR.S
	Prx1a-05.16152.16152.2	4.6434	0.5958	100.0%	1612.8418	1612.8475	-3.6	1	10.015261	6.56	95.8%	9	N.AAPGVDLTQLLNNMR.S
	Prx1a-06.16330.16330.2	4.6675	0.5413	100.0%	1613.8499	1612.8475	-0.6	1	9.23978	6.56	78.3%	11	N.AAPGVDLTQLLNNMR.S
	Prx1a-07.16879.16879.2	5.5959	0.5428	100.0%	1613.8346	1612.8475	-10.1	1	9.9726305	6.56	95.7%	12	N.AAPGVDLTQLLNNMR.S
	Prx1a-08.16714.16714.2	4.8037	0.515	100.0%	1613.8428	1612.8475	-5.0	1	9.025242	6.56	91.3%	14	N.AAPGVDLTQLLNNMR.S
	Prx1a-09.16043.16043.2	5.1224	0.5773	100.0%	1612.8442	1612.8475	-2.0	1	9.654211	6.56	95.7%	12	N.AAPGVDLTQLLNNMR.S
	Prx1a-07.16832.16832.2	3.5663	0.4539	99.6%	1470.753	1470.7733	-13.8	1	7.624625	6.56	85.7%	1	A.PGVDLTQLLNNMR.S
	Prx1a-03.4200.4200.2	3.6018	0.2857	100.0%	1365.6344	1365.6393	-3.6	1	6.0338316	4.46	100.0%	1	R.SQYEQLAEQNR.K
	Prx1a-03.8539.8539.2	3.9341	0.2724	100.0%	1494.7269	1493.7343	-7.1	1	6.1391363	6.56	89.5%	95	R.SQYEQLAEQNRK.D
	Prx1a-04.2055.2055.2	3.8524	0.2501	100.0%	1493.7272	1493.7343	-4.7	1	6.1235766	6.56	73.7%	43	R.SQYEQLAEQNRK.D
	Prx1a-03.6690.6690.2	2.6238	0.0781	98.9%	1109.486	1109.4899	-3.5	2	5.284701	4.14	92.9%	1	K.DAEAWFNEK.S
	Prx1a-05.8841.8841.2	5.5399	0.5395	100.0%	2213.0999	2212.098	-0.6	1	9.542189	4.4	64.3%	5	K.SKELTTEIDNNIEQISSYK.S
	Prx1a-08.8379.8379.2	5.5564	0.5546	100.0%	2213.1074	2212.098	2.8	1	10.5234	4.4	62.1%	4	K.SKELTTEIDNNIEQISSYK.S
	Prx1a-09.8662.8662.2	4.5886	0.3843	100.0%	2213.1003	2212.098	-0.4	5	7.4349976	4.4	44.8%	6	K.SKELTTEIDNNIEQISSYK.S
	Prx1a-04.14243.14243.3	3.9797	0.3593	99.9%	2213.0898	2212.098	-5.2	1	5.617236	4.4	60.4%	34	K.SKELTTEIDNNIEQISSYK.S
	Prx1a-05.2249.2249.3	2.8707	0.2349	99.4%	2213.0747	2212.098	-12.0	2	4.4618278	4.4	49.0%	1	K.SKELTTEIDNNIEQISSYK.S
	Prx1a-03.10488.10488.2	5.6463	0.5131	100.0%	1997.9474	1996.971	-13.5	1	9.603531	3.96	67.9%	2	K.ELTTEIDNNIEQISSYK.S
	Prx1a-04.11099.11099.2	4.5876	0.4158	100.0%	1997.9543	1996.971	-10.0	1	9.813071	3.96	71.4%	1	K.ELTTEIDNNIEQISSYK.S
	Prx1a-08.11491.11491.2	4.0329	0.46	100.0%	1997.9664	1996.971	-3.9	1	7.7742863	3.96	53.6%	1	K.ELTTEIDNNIEQISSYK.S
	Prx1a-09.11344.11344.2	3.8455	0.3025	100.0%	1996.9495	1996.971	-10.8	1	6.817408	3.96	63.0%	1	K.ELTTEIDNNIEQISSYK.S
	Prx1a-03.7265.7265.2	2.159	0.1535	99.0%	1003.5484	1003.55304	-4.6	1	3.9066381	6.56	100.0%	38	K.SEITELRR.N
	Prx1a-04.11855.11855.2	2.2151	0.1545	99.2%	1003.5478	1003.55304	-5.2	1	3.6241186	6.56	91.7%	35	K.SEITELRR.N
	Prx1a-05.2677.2677.2	2.3427	0.1371	99.3%	1003.5487	1003.55304	-4.3	1	3.5360262	6.56	92.3%	3	K.SEITELRR.N
	Prx1a-03.16114.16114.2	4.1306	0.3401	99.2%	1668.915	1668.9166	-1.0	1	6.101767	3.55	77.3%	3	R.NVQALEIELQSQLAL.K
	Prx1a-04.17563.17563.2	4.5227	0.3942	99.6%	1669.9124	1668.9166	-4.6	1	6.5998607	3.55	73.9%	3	R.NVQALEIELQSQLAL.K
	Prx1a-04.15332.15332.2	5.6638	0.4306	100.0%	1798.0059	1797.0116	-5.1	1	7.6002717	4.46	72.0%	3	R.NVQALEIELQSQLALK.Q
	Prx1a-05.15685.15685.2	4.1073	0.359	100.0%	1799.0068	1797.0116	-6.4	1	6.197546	4.46	57.7%	1	R.NVQALEIELQSQLALK.Q
	Prx1a-09.15596.15596.2	6.0631	0.4419	100.0%	1798.007	1797.0116	-4.4	1	8.3558235	4.46	92.0%	1	R.NVQALEIELQSQLALK.Q
	Prx1a-08.15516.15516.3	2.6042	0.1416	97.8%	1797.0071	1797.0116	-2.5	1	3.646281	4.46	63.6%	1	R.NVQALEIELQSQLALK.Q
	Prx1a-09.15409.15409.3	3.2491	0.2936	99.9%	1798.0063	1797.0116	-4.8	3	4.905796	4.46	56.5%	2	R.NVQALEIELQSQLALK.Q
	Prx1a-03.5625.5625.2	4.4413	0.5178	100.0%	1390.6738	1390.6808	-5.0	1	8.736541	4.14	100.0%	2	K.QSLEASLAETEGR.Y
	Prx1a-03.5279.5279.2	3.101	0.3046	97.7%	1262.6143	1262.6223	-6.4	1	5.665208	4.14	80.0%	1	Q.SLEASLAETEGR.Y
	Prx1a-06.15746.15746.2	5.0053	0.4083	100.0%	1997.0745	1996.0822	-5.5	1	8.028086	4.46	81.5%	4	S.QIQAQISALEEQLQQIR.A
	Prx1a-07.16612.16612.2	6.3818	0.4939	100.0%	1997.0752	1996.0822	-5.2	1	9.05364	4.46	75.0%	7	S.QIQAQISALEEQLQQIR.A
	Prx1a-08.16166.16166.2	5.9736	0.5573	100.0%	1996.085	1996.0822	1.4	1	10.458096	4.46	77.8%	9	S.QIQAQISALEEQLQQIR.A
	Prx1a-09.15943.15943.2	6.2004	0.5492	100.0%	1997.0804	1996.0822	-2.5	1	10.257644	4.46	89.3%	8	S.QIQAQISALEEQLQQIR.A
	Prx1a-03.9849.9849.2	4.6642	0.3425	99.4%	1626.8715	1626.881	-5.9	1	7.0440507	4.46	90.9%	1	Q.AQISALEEQLQQIR.A
	Prx1a-05.10748.10748.2	4.6643	0.2956	99.2%	1626.8794	1626.881	-1.0	1	6.033632	4.46	90.9%	2	Q.AQISALEEQLQQIR.A
	Prx1a-06.10455.10455.2	4.8092	0.3306	99.4%	1627.8652	1626.881	-11.7	1	6.57897	4.46	77.3%	2	Q.AQISALEEQLQQIR.A
	Prx1a-04.8599.8599.2	4.1388	0.211	98.1%	1427.7814	1427.7853	-2.7	1	5.753553	4.46	88.9%	1	Q.ISALEEQLQQIR.A
	Prx1a-05.8849.8849.2	4.1358	0.2364	98.6%	1427.7863	1427.7853	0.7	1	6.0194426	4.46	89.5%	1	Q.ISALEEQLQQIR.A
	Prx1a-04.10510.10510.2	4.4044	0.3932	100.0%	1434.7649	1434.7699	-3.5	1	6.6226025	6.56	100.0%	85	K.IRLENEIQTYR.S
	Prx1a-05.7490.7490.2	4.6994	0.4032	100.0%	1435.768	1434.7699	-3.7	1	6.767921	6.56	100.0%	116	K.IRLENEIQTYR.S
	Prx1a-06.13080.13080.2	4.6566	0.3841	100.0%	1434.7688	1434.7699	-0.8	1	6.897491	6.56	88.9%	163	K.IRLENEIQTYR.S
	Prx1a-07.2519.2519.2	4.9095	0.3964	100.0%	1435.7732	1434.7699	-0.0	1	6.738687	6.56	100.0%	160	K.IRLENEIQTYR.S
	Prx1a-08.19976.19976.2	4.8784	0.3851	100.0%	1435.7682	1434.7699	-3.5	1	6.7405453	6.56	94.4%	153	K.IRLENEIQTYR.S
	Prx1a-09.6401.6401.2	4.8566	0.4385	100.0%	1435.772	1434.7699	-0.9	1	7.327817	6.56	100.0%	148	K.IRLENEIQTYR.S
	Prx1a-06.12577.12577.3	2.5546	0.142	98.5%	1434.7654	1434.7699	-3.1	2	3.9850225	6.56	71.4%	7	K.IRLENEIQTYR.S
	Prx1a-07.10596.10596.3	3.382	0.1526	99.7%	1435.7672	1434.7699	-4.2	2	3.7166648	6.56	72.4%	44	K.IRLENEIQTYR.S
	Prx1a-08.2261.2261.3	3.1224	0.1457	99.4%	1435.766	1434.7699	-5.1	1	3.2024918	6.56	67.7%	13	K.IRLENEIQTYR.S
	Prx1a-09.2399.2399.3	3.0546	0.1902	99.7%	1435.7668	1434.7699	-4.5	1	3.6566715	6.56	63.3%	12	K.IRLENEIQTYR.S
	Prx1a-03.4504.4504.2	3.1566	0.1839	100.0%	1165.5807	1165.5847	-3.5	1	4.600311	4.46	100.0%	1	R.LENEIQTYR.S
	Prx1a-03.4477.4477.2	3.5911	0.4331	100.0%	1262.5934	1262.5972	-3.0	1	7.8367963	4.46	91.3%	1	R.SLLEGEGSSGGGGR.G
	Prx1a-05.5081.5081.2	2.4622	0.1578	99.0%	1263.587	1262.5972	-10.7	1	4.283414	4.46	63.6%	1	R.SLLEGEGSSGGGGR.G
	Prx1a-09.4936.4936.2	2.6807	0.2455	99.9%	1262.5844	1262.5972	-10.2	1	5.6222467	4.46	70.8%	1	R.SLLEGEGSSGGGGR.G
	Prx1a-03.5867.5867.2	3.2655	0.3623	98.7%	1783.7947	1781.8049	-9.5	19	7.1071954	4.46	36.4%	1	R.SLLEGEGSSGGGGRGGGSFGG.G
	Prx1a-06.6318.6318.2	3.9012	0.3713	99.2%	1782.7863	1781.8049	-12.4	12	7.3550177	4.46	39.4%	1	R.SLLEGEGSSGGGGRGGGSFGG.G
	Prx1a-08.6362.6362.2	2.8486	0.4442	99.1%	1782.7891	1781.8049	-10.8	5	7.0900645	4.46	41.9%	1	R.SLLEGEGSSGGGGRGGGSFGG.G
*	Prx1a-04.3984.3984.2	3.8234	0.5117	100.0%	1870.7333	1870.7335	-0.1	1	9.753565	7.33	55.3%	1	R.GGGSFGGGYGGGSSGGGSSGGGHGG.G
	Prx1a-05.4227.4227.3	6.1015	0.609	100.0%	3389.3167	3387.3362	-7.7	1	12.554745	8.7	44.4%	1	G.GSSSGGYGGGSSGGGGGGYGGGSSGGGSSSGGGYGGGSSSGGHK.S
	Prx1a-04.3608.3608.3	5.4512	0.6201	100.0%	3331.323	3330.3147	1.5	1	11.109886	8.7	31.3%	1	G.SSSGGYGGGSSGGGGGGYGGGSSGGGSSSGGGYGGGSSSGGHK.S
	Prx1a-05.4226.4226.3	5.0045	0.5917	100.0%	3331.2805	3330.3147	-11.3	1	10.489601	8.7	40.2%	1	G.SSSGGYGGGSSGGGGGGYGGGSSGGGSSSGGGYGGGSSSGGHK.S
	Prx1a-05.4229.4229.3	5.8267	0.6338	100.0%	3013.175	3012.197	-8.4	1	11.937125	8.7	41.1%	1	G.GYGGGSSGGGGGGYGGGSSGGGSSSGGGYGGGSSSGGHK.S
	Prx1a-07.4428.4428.3	4.7693	0.6322	100.0%	3013.2031	3012.197	0.9	15	9.921041	8.7	29.3%	1	G.GYGGGSSGGGGGGYGGGSSGGGSSSGGGYGGGSSSGGHK.S
	Prx1a-05.4155.4155.3	5.5781	0.6077	100.0%	2956.1592	2955.1758	-6.8	1	11.080704	8.7	41.1%	1	G.YGGGSSGGGGGGYGGGSSGGGSSSGGGYGGGSSSGGHK.S
U	sp|P35527|K1C9_HUMAN	125	1853	59.9%	623	62064	5.2	0.06347712	2.9719157	Keratin, type I cytoskeletal 9 OS=Homo sapiens GN=KRT9 PE=1 SV=3
	Filename	XCorr	DeltCN	Conf%	ObsM+H+	CalcM+H+	PPM	SpR	Prob Score	pI	Ion%	#	Sequence
*	Prx1a-06.5082.5082.2	3.8802	0.4943	99.9%	1753.867	1751.8783	-10.3	7	7.83722	10.88	45.5%	1	S.YLSRSGGGGGGGLGSGGSIR.S
*	Prx1a-04.4013.4013.2	3.5777	0.4017	99.2%	1476.7194	1475.731	-10.1	1	7.3324685	12.0	70.0%	1	L.SRSGGGGGGGLGSGGSIR.S
*	Prx1a-05.4528.4528.2	3.6869	0.3744	99.2%	1476.7125	1475.731	-14.8	1	6.7941036	12.0	59.4%	1	L.SRSGGGGGGGLGSGGSIR.S
*	Prx1a-06.4416.4416.2	3.3821	0.4087	99.2%	1476.7123	1475.731	-14.9	1	6.6179743	12.0	48.4%	1	L.SRSGGGGGGGLGSGGSIR.S
*	Prx1a-07.4581.4581.2	4.1419	0.3912	99.3%	1475.7264	1475.731	-3.1	1	7.295318	12.0	70.0%	2	L.SRSGGGGGGGLGSGGSIR.S
*	Prx1a-08.4529.4529.2	5.1675	0.4364	100.0%	1476.7332	1475.731	-0.8	1	8.655816	12.0	74.2%	3	L.SRSGGGGGGGLGSGGSIR.S
*	Prx1a-09.4491.4491.2	5.1951	0.4901	100.0%	1475.7266	1475.731	-3.0	1	9.457139	12.0	77.4%	3	L.SRSGGGGGGGLGSGGSIR.S
*	Prx1a-09.4473.4473.2	3.5918	0.4294	99.2%	1388.7004	1388.6989	1.1	8	6.9054704	12.0	48.3%	2	S.RSGGGGGGGLGSGGSIR.S
	Prx1a-03.3835.3835.2	4.3261	0.4464	99.8%	1232.5936	1232.5978	-3.4	1	7.748754	10.06	96.3%	1	R.SGGGGGGGLGSGGSIR.S
	Prx1a-04.3975.3975.2	4.5709	0.4936	100.0%	1232.5931	1232.5978	-3.8	1	8.951329	10.06	100.0%	1	R.SGGGGGGGLGSGGSIR.S
	Prx1a-09.4510.4510.2	2.774	0.3974	98.3%	1233.6006	1232.5978	-0.4	3	7.010913	10.06	65.4%	1	R.SGGGGGGGLGSGGSIR.S
*	Prx1a-04.4042.4042.2	3.7102	0.4751	99.6%	1406.6589	1406.6619	-2.1	1	6.878718	10.06	61.5%	2	R.SGGGGGGGLGSGGSIRSS.Y
*	Prx1a-05.4487.4487.2	4.4388	0.5773	100.0%	1406.6606	1406.6619	-0.9	1	10.26553	10.06	74.1%	1	R.SGGGGGGGLGSGGSIRSS.Y
*	Prx1a-07.5155.5155.2	4.0202	0.4674	99.8%	1570.721	1569.7252	-4.9	1	7.5973716	9.08	58.1%	1	R.SGGGGGGGLGSGGSIRSSY.S
*	Prx1a-09.4881.4881.2	2.931	0.3651	98.0%	1569.7325	1569.7252	4.7	2	6.2236214	9.08	46.7%	1	R.SGGGGGGGLGSGGSIRSSY.S
*	Prx1a-05.5010.5010.2	4.3281	0.4243	99.7%	1657.7377	1656.7572	-13.8	1	6.9628696	9.08	53.1%	1	R.SGGGGGGGLGSGGSIRSSYS.R
*	Prx1a-06.4873.4873.2	2.9815	0.4998	99.2%	1656.7333	1656.7572	-14.4	1	7.410655	9.08	63.3%	1	R.SGGGGGGGLGSGGSIRSSYS.R
	Prx1a-05.4566.4566.2	4.1249	0.3757	99.2%	1145.56	1145.5658	-5.0	1	7.9867344	10.06	87.5%	1	S.GGGGGGGLGSGGSIR.S
	Prx1a-05.4601.4601.2	3.0471	0.4232	99.1%	1088.5385	1088.5443	-5.4	1	8.482949	10.06	87.0%	1	G.GGGGGGLGSGGSIR.S
	Prx1a-06.4413.4413.2	3.0824	0.3499	98.3%	1089.545	1088.5443	-2.4	6	6.315329	10.06	60.9%	1	G.GGGGGGLGSGGSIR.S
*	Prx1a-04.4003.4003.2	3.5112	0.2807	97.7%	1292.5494	1292.5502	-0.6	1	6.602007	9.08	88.2%	1	R.SSYSRFSSSGGGGG.G
*	Prx1a-09.4114.4114.2	2.9043	0.3827	98.6%	1226.5718	1225.5669	1.2	1	6.4985123	12.0	78.3%	1	Y.SRFSSSGGGGGGGR.F
*	Prx1a-03.2967.2967.2	2.3266	0.3751	100.0%	983.4441	982.4337	7.1	1	6.0587497	10.06	71.4%	3	R.FSSSGGGGGGGR.F
*	Prx1a-05.4570.4570.2	3.0842	0.4042	98.9%	1304.5674	1303.5662	-1.6	1	7.0509157	10.06	66.7%	1	R.FSSSGGGGGGGRFSS.S
*	Prx1a-06.4380.4380.2	2.8032	0.4227	98.7%	1534.6425	1534.6517	-6.0	1	6.1815157	10.06	60.7%	1	R.FSSSGGGGGGGRFSSSSG.Y
	Prx1a-03.3499.3499.2	3.4956	0.5166	100.0%	1236.5284	1235.5287	-2.9	1	9.593913	9.08	95.5%	1	R.FSSSSGYGGGSSR.V
	Prx1a-03.4529.4529.2	3.0887	0.4024	99.2%	951.459	951.4643	-5.6	1	7.260848	10.06	100.0%	1	S.SLGGGFGGGSR.G
	Prx1a-05.5221.5221.2	2.8701	0.3795	98.8%	951.4592	951.4643	-5.3	1	6.8446727	10.06	100.0%	2	S.SLGGGFGGGSR.G
	Prx1a-06.5018.5018.2	3.0937	0.457	99.3%	951.4606	951.4643	-3.9	1	7.4259853	10.06	100.0%	1	S.SLGGGFGGGSR.G
*	Prx1a-09.8645.8645.2	4.1797	0.515	100.0%	1953.8849	1952.9097	-14.4	1	8.258429	4.46	43.2%	1	F.GGFGGFGGGAGGGDGGILTANEK.S
*	Prx1a-09.8173.8173.2	4.2805	0.3521	99.1%	1839.8593	1838.8668	-5.9	5	7.581219	4.46	45.7%	1	G.FGGFGGGAGGGDGGILTANEK.S
	Prx1a-03.5580.5580.2	4.3142	0.2866	98.9%	1691.7931	1691.7983	-3.1	1	5.878051	4.46	66.7%	1	F.GGFGGGAGGGDGGILTANEK.S
	Prx1a-04.5703.5703.2	4.2001	0.4218	99.6%	1691.7815	1691.7983	-10.0	1	6.5018473	4.46	61.3%	1	F.GGFGGGAGGGDGGILTANEK.S
	Prx1a-05.6077.6077.2	4.8442	0.5053	100.0%	1634.7665	1634.7769	-6.3	1	8.214171	4.46	71.0%	1	G.GFGGGAGGGDGGILTANEK.S
	Prx1a-06.5989.5989.2	4.0644	0.4428	99.7%	1634.7627	1634.7769	-8.7	1	8.84659	4.46	54.5%	1	G.GFGGGAGGGDGGILTANEK.S
	Prx1a-08.6087.6087.2	5.2954	0.5102	100.0%	1634.7781	1634.7769	0.7	1	9.268871	4.46	78.1%	1	G.GFGGGAGGGDGGILTANEK.S
	Prx1a-03.4471.4471.2	3.2291	0.3101	97.2%	1373.6641	1373.6655	-1.1	1	5.6874576	4.46	65.4%	1	G.GGAGGGDGGILTANEK.S
	Prx1a-06.4955.4955.2	3.511	0.3049	98.1%	1373.6539	1373.6655	-8.4	1	5.7316284	4.46	75.0%	1	G.GGAGGGDGGILTANEK.S
	Prx1a-05.5140.5140.2	3.6312	0.3762	99.1%	1316.6438	1316.644	-0.2	1	5.935926	4.46	70.8%	1	G.GAGGGDGGILTANEK.S
	Prx1a-06.4981.4981.2	3.2283	0.3597	98.6%	1317.6475	1316.644	0.0	1	6.535941	4.46	73.9%	1	G.GAGGGDGGILTANEK.S
	Prx1a-03.3885.3885.2	2.6773	0.23	100.0%	1065.4949	1065.4993	-4.1	1	6.081019	6.56	100.0%	1	K.STMQELNSR.L
	Prx1a-09.9811.9811.2	3.8576	0.3254	100.0%	2378.175	2377.1882	-7.0	1	6.0316243	4.25	58.6%	1	R.LASYLDKVQALEEANNDLENK.I
	Prx1a-04.18433.18433.3	3.562	0.2667	99.8%	2378.1755	2377.1882	-6.7	1	5.0005875	4.25	49.1%	9	R.LASYLDKVQALEEANNDLENK.I
	Prx1a-05.24871.24871.3	5.1395	0.3517	99.9%	2379.191	2377.1882	-1.7	1	6.2143383	4.25	71.2%	47	R.LASYLDKVQALEEANNDLENK.I
	Prx1a-06.2132.2132.3	4.8097	0.3516	99.9%	2378.1726	2377.1882	-8.0	1	6.3316464	4.25	45.2%	23	R.LASYLDKVQALEEANNDLENK.I
	Prx1a-07.14038.14038.3	4.9234	0.3814	100.0%	2378.195	2377.1882	1.5	1	6.83878	4.25	63.0%	76	R.LASYLDKVQALEEANNDLENK.I
	Prx1a-08.8764.8764.3	6.2382	0.3349	100.0%	2378.1843	2377.1882	-3.1	1	6.741593	4.25	66.0%	83	R.LASYLDKVQALEEANNDLENK.I
	Prx1a-09.9032.9032.3	5.8181	0.38	100.0%	2378.188	2377.1882	-1.5	1	6.0811353	4.25	72.2%	74	R.LASYLDKVQALEEANNDLENK.I
	Prx1a-05.24764.24764.3	2.9609	0.3269	99.8%	2537.1992	2535.1997	-2.8	1	5.5644283	4.12	47.9%	4	K.VQALEEANNDLENKIQDWYDK.K
	Prx1a-07.13395.13395.3	2.4857	0.1835	97.9%	2536.181	2535.1997	-8.7	4	3.8080592	4.12	40.7%	1	K.VQALEEANNDLENKIQDWYDK.K
	Prx1a-08.2038.2038.3	2.8819	0.3275	99.8%	2536.1777	2535.1997	-10.0	14	5.466411	4.12	31.7%	5	K.VQALEEANNDLENKIQDWYDK.K
	Prx1a-09.10721.10721.3	3.0558	0.3239	99.8%	2537.1902	2535.1997	-6.4	82	5.167392	4.12	33.9%	4	K.VQALEEANNDLENKIQDWYDK.K
	Prx1a-08.4076.4076.2	2.4567	0.0602	98.3%	812.4961	812.49884	-3.4	1	3.3607342	10.04	100.0%	2	K.KGPAAIQK.N
	Prx1a-09.4046.4046.2	2.6869	0.11	99.6%	812.4963	812.49884	-3.2	3	3.84303	10.04	92.9%	3	K.KGPAAIQK.N
	Prx1a-09.7712.7712.2	2.5691	0.1753	99.4%	1606.7343	1605.743	-7.6	3	4.766761	4.46	54.5%	1	K.NYSPYYNTIDDLK.D
	Prx1a-03.5790.5790.2	3.315	0.3018	100.0%	1316.6827	1315.6852	-4.4	1	5.944087	4.46	90.0%	1	K.DQIVDLTVGNNK.T
	Prx1a-03.6193.6193.2	2.8397	0.2507	100.0%	1060.559	1060.5632	-4.0	1	4.899128	4.46	93.3%	6	K.TLLDIDNTR.M
	Prx1a-04.6469.6469.2	2.9161	0.2434	100.0%	1060.559	1060.5632	-4.0	1	6.374254	4.46	100.0%	10	K.TLLDIDNTR.M
	Prx1a-05.6823.6823.2	2.0047	0.1364	97.5%	1060.5558	1060.5632	-7.0	1	4.61355	4.46	86.7%	1	K.TLLDIDNTR.M
	Prx1a-03.6674.6674.2	1.9678	0.259	99.8%	897.4105	897.41345	-3.3	1	5.761948	4.46	100.0%	1	R.MTLDDFR.I
	Prx1a-04.6967.6967.2	1.873	0.1971	99.0%	897.4089	897.41345	-5.1	4	5.5159826	4.46	90.9%	3	R.MTLDDFR.I
	Prx1a-05.7376.7376.2	1.9908	0.2715	99.9%	897.409	897.41345	-5.0	1	5.712108	4.46	90.9%	1	R.MTLDDFR.I
	Prx1a-08.7652.7652.2	2.426	0.1702	99.5%	1308.6725	1307.6776	-6.5	7	3.9359682	6.56	66.7%	2	R.IKFEMEQNLR.Q
	Prx1a-09.5713.5713.2	3.428	0.3256	100.0%	1307.6772	1307.6776	-0.3	1	6.963598	6.56	87.5%	36	R.IKFEMEQNLR.Q
	Prx1a-03.5000.5000.2	2.9495	0.376	100.0%	1158.591	1157.591	-2.9	1	6.614764	4.46	89.5%	2	R.QGVDADINGLR.Q
	Prx1a-03.5771.5771.2	2.189	0.1437	98.5%	1190.6082	1190.6085	-0.3	5	5.2139306	4.46	62.5%	1	R.QVLDNLTMEK.S
	Prx1a-04.5998.5998.2	2.3779	0.2375	99.9%	1190.6064	1190.6085	-1.7	7	5.954204	4.46	73.3%	1	R.QVLDNLTMEK.S
	Prx1a-09.5430.5430.2	3.2803	0.2976	98.4%	1139.6436	1139.6418	1.5	1	7.605829	6.56	94.4%	1	D.VNVEINVAPGK.D
	Prx1a-08.8772.8772.2	2.9066	0.1363	99.3%	1852.941	1851.9269	5.8	1	4.3509107	4.72	65.2%	1	K.TLNDMRQEYEQLIAK.N
	Prx1a-09.9927.9927.2	3.1662	0.1374	99.7%	1852.935	1851.9269	2.6	1	4.2797174	4.72	56.5%	4	K.TLNDMRQEYEQLIAK.N
	Prx1a-03.14564.14564.2	4.6701	0.4696	100.0%	2351.062	2350.068	-4.0	1	8.4888735	3.86	55.6%	2	K.DIENQYETQITQIEHEVSSS.G
	Prx1a-04.15670.15670.2	4.9624	0.5066	100.0%	2351.057	2350.068	-6.2	1	9.259558	3.86	72.0%	2	K.DIENQYETQITQIEHEVSSS.G
	Prx1a-03.16413.16413.3	6.3389	0.5154	100.0%	3266.5063	3264.514	-4.4	1	8.979247	4.12	50.7%	73	K.DIENQYETQITQIEHEVSSSGQEVQSSAK.E
	Prx1a-04.16454.16454.3	7.3885	0.5789	100.0%	3265.4995	3264.514	-5.4	1	10.793602	4.12	60.8%	150	K.DIENQYETQITQIEHEVSSSGQEVQSSAK.E
	Prx1a-05.24806.24806.3	7.2359	0.5635	100.0%	3266.5063	3264.514	-4.4	1	11.285632	4.12	60.8%	144	K.DIENQYETQITQIEHEVSSSGQEVQSSAK.E
	Prx1a-06.19612.19612.3	7.3345	0.5366	100.0%	3266.4976	3264.514	-7.1	1	9.932201	4.12	60.9%	115	K.DIENQYETQITQIEHEVSSSGQEVQSSAK.E
	Prx1a-07.13859.13859.3	7.0294	0.4867	100.0%	3266.5007	3264.514	-6.1	1	9.12973	4.12	54.2%	150	K.DIENQYETQITQIEHEVSSSGQEVQSSAK.E
	Prx1a-08.15204.15204.3	6.6923	0.5581	100.0%	3265.5051	3264.514	-3.7	1	9.514791	4.12	58.0%	154	K.DIENQYETQITQIEHEVSSSGQEVQSSAK.E
	Prx1a-09.13779.13779.3	7.0279	0.6106	100.0%	3266.5051	3264.514	-4.7	1	10.382941	4.12	59.2%	155	K.DIENQYETQITQIEHEVSSSGQEVQSSAK.E
	Prx1a-04.17649.17649.4	4.4357	0.3208	99.9%	3266.4966	3264.514	-7.4	3	5.8499694	4.12	41.7%	17	K.DIENQYETQITQIEHEVSSSGQEVQSSAK.E
	Prx1a-05.24547.24547.4	3.7491	0.2571	99.8%	3265.5056	3264.514	-3.6	7	5.6355724	4.12	38.5%	2	K.DIENQYETQITQIEHEVSSSGQEVQSSAK.E
	Prx1a-07.1945.1945.4	3.8443	0.3002	99.9%	3265.486	3264.514	-9.6	90	4.8446016	4.12	28.0%	5	K.DIENQYETQITQIEHEVSSSGQEVQSSAK.E
	Prx1a-08.13282.13282.4	3.7997	0.1569	99.4%	3266.512	3264.514	-2.7	24	4.236094	4.12	31.6%	4	K.DIENQYETQITQIEHEVSSSGQEVQSSAK.E
	Prx1a-09.13470.13470.4	3.84	0.3024	99.9%	3265.5059	3264.514	-3.5	13	4.9695005	4.12	32.2%	3	K.DIENQYETQITQIEHEVSSSGQEVQSSAK.E
	Prx1a-08.9855.9855.2	4.7256	0.3725	99.6%	1643.8837	1643.885	-0.8	1	6.8724527	4.14	86.4%	1	G.VQELEIELQSQLSK.K
	Prx1a-09.10512.10512.2	2.7677	0.257	100.0%	2512.115	2510.1318	-9.4	1	5.8421197	4.12	46.2%	2	K.EIETYHNLLEGGQEDFESSGAGK.I
	Prx1a-04.14180.14180.3	4.7839	0.4238	100.0%	2511.1294	2510.1318	-2.3	1	6.3459425	4.12	50.9%	18	K.EIETYHNLLEGGQEDFESSGAGK.I
	Prx1a-05.24436.24436.3	4.6907	0.2294	99.9%	2511.1235	2510.1318	-4.6	1	5.3021836	4.12	65.5%	25	K.EIETYHNLLEGGQEDFESSGAGK.I
	Prx1a-06.10503.10503.3	4.37	0.3555	99.9%	2510.1118	2510.1318	-8.0	1	6.358178	4.12	56.9%	46	K.EIETYHNLLEGGQEDFESSGAGK.I
	Prx1a-07.11035.11035.3	5.9576	0.4356	100.0%	2510.135	2510.1318	1.3	1	7.7999034	4.12	51.6%	73	K.EIETYHNLLEGGQEDFESSGAGK.I
	Prx1a-08.10813.10813.3	6.8625	0.3202	100.0%	2511.1238	2510.1318	-4.5	1	7.1865096	4.12	71.2%	97	K.EIETYHNLLEGGQEDFESSGAGK.I
	Prx1a-09.10658.10658.3	6.6555	0.3394	100.0%	2511.1128	2510.1318	-8.9	1	7.0671177	4.12	55.2%	105	K.EIETYHNLLEGGQEDFESSGAGK.I
	Prx1a-08.5024.5024.2	2.8644	0.3577	98.0%	1137.559	1137.5647	-5.0	1	6.054523	9.08	78.3%	1	K.IGLGGRGGSGGSY.G
	Prx1a-03.3205.3205.2	5.7593	0.3138	100.0%	1791.7133	1791.7277	-8.0	1	10.944566	8.8	65.8%	1	R.GGSGGSYGGGGSGGGYGGGSGSR.G
	Prx1a-03.3212.3212.3	3.9232	0.2999	99.9%	1792.729	1791.7277	-1.1	1	6.149381	8.8	56.9%	1	R.GGSGGSYGGGGSGGGYGGGSGSR.G
	Prx1a-03.3362.3362.2	2.852	0.3671	97.8%	1263.49	1263.4985	-6.8	1	6.32175	5.36	65.2%	1	R.GGSGGSHGGGSGFGGE.S
	Prx1a-03.3299.3299.2	3.0078	0.4009	98.8%	1464.559	1464.5735	-9.9	1	7.485861	5.36	56.7%	1	R.GGSGGSHGGGSGFGGESGG.S
	Prx1a-03.3954.3954.2	3.4376	0.5505	100.0%	1829.7098	1828.7118	-2.9	1	8.484463	5.36	38.9%	1	R.GGSGGSHGGGSGFGGESGGSYGG.G
	Prx1a-03.4536.4536.3	7.0445	0.6362	100.0%	3225.268	3223.2815	-6.2	1	11.10055	4.72	34.7%	7	R.GGSGGSHGGGSGFGGESGGSYGGGEEASGSGGGYGGGSGK.S
	Prx1a-04.4589.4589.3	7.0491	0.6302	100.0%	3224.2778	3223.2815	-2.2	1	11.127412	4.72	45.1%	6	R.GGSGGSHGGGSGFGGESGGSYGGGEEASGSGGGYGGGSGK.S
	Prx1a-05.4876.4876.3	6.8268	0.6603	100.0%	3224.2573	3223.2815	-8.5	1	12.9423	4.72	39.8%	3	R.GGSGGSHGGGSGFGGESGGSYGGGEEASGSGGGYGGGSGK.S
	Prx1a-06.4732.4732.3	5.6405	0.5333	100.0%	3225.2695	3223.2815	-5.8	1	11.371448	4.72	37.2%	2	R.GGSGGSHGGGSGFGGESGGSYGGGEEASGSGGGYGGGSGK.S
	Prx1a-07.4882.4882.3	6.2687	0.6565	100.0%	3225.2776	3223.2815	-3.3	1	11.079055	4.72	40.2%	1	R.GGSGGSHGGGSGFGGESGGSYGGGEEASGSGGGYGGGSGK.S
	Prx1a-03.4325.4325.3	4.6279	0.5872	100.0%	2684.0703	2684.0728	-0.9	1	8.580771	4.14	49.4%	1	H.GGGSGFGGESGGSYGGGEEASGSGGGYGGGSGK.S
	Prx1a-03.4336.4336.3	6.0802	0.5664	100.0%	2628.0327	2627.0513	-8.3	1	9.758904	4.14	59.2%	1	G.GGSGFGGESGGSYGGGEEASGSGGGYGGGSGK.S
	Prx1a-03.4302.4302.3	4.8464	0.5539	100.0%	3026.196	3025.2063	-4.5	3	8.789118	4.72	30.6%	2	G.GGSGFGGESGGSYGGGEEASGSGGGYGGGSGKSSHS.-
	Prx1a-03.4366.4366.2	6.4315	0.5951	100.0%	2571.0166	2570.0298	-6.4	1	13.845657	4.14	75.0%	1	G.GSGFGGESGGSYGGGEEASGSGGGYGGGSGK.S
	Prx1a-03.4349.4349.3	5.8785	0.4984	100.0%	2571.0144	2570.0298	-7.3	1	9.697743	4.14	68.4%	1	G.GSGFGGESGGSYGGGEEASGSGGGYGGGSGK.S
	Prx1a-03.4275.4275.3	5.8968	0.6644	100.0%	2968.1677	2968.1848	-5.8	1	11.508589	4.72	47.4%	3	G.GSGFGGESGGSYGGGEEASGSGGGYGGGSGKSSHS.-
	Prx1a-04.4529.4529.3	5.0449	0.5063	100.0%	2970.1814	2968.1848	-3.4	1	9.689107	4.72	33.7%	2	G.GSGFGGESGGSYGGGEEASGSGGGYGGGSGKSSHS.-
	Prx1a-03.4377.4377.3	6.2988	0.6104	100.0%	2512.9897	2513.0083	-7.4	1	11.796984	4.14	50.6%	1	G.SGFGGESGGSYGGGEEASGSGGGYGGGSGK.S
	Prx1a-03.4445.4445.3	5.1993	0.5105	100.0%	2912.1284	2911.1633	-13.1	1	10.026104	4.72	42.2%	3	G.SGFGGESGGSYGGGEEASGSGGGYGGGSGKSSHS.-
	Prx1a-04.4297.4297.3	4.0962	0.5571	97.6%	2912.1433	2911.1633	-8.0	1	9.554148	4.72	45.1%	1	G.SGFGGESGGSYGGGEEASGSGGGYGGGSGKSSHS.-
	Prx1a-03.3202.3202.2	5.5147	0.6476	100.0%	2621.0432	2620.0415	-0.6	1	12.768034	4.72	69.2%	1	F.GGESGGSYGGGEEASGSGGGYGGGSGKSSHS.-
	Prx1a-03.3153.3153.2	4.3453	0.5098	100.0%	2564.008	2563.02	-6.0	1	9.725954	4.72	47.5%	1	G.GESGGSYGGGEEASGSGGGYGGGSGKSSHS.-
	Prx1a-03.3185.3185.2	3.7884	0.5445	100.0%	2506.9907	2505.9985	-4.5	1	10.206597	4.72	55.0%	1	G.ESGGSYGGGEEASGSGGGYGGGSGKSSHS.-
	Prx1a-03.3222.3222.2	2.994	0.3738	98.4%	2289.9094	2289.9238	-6.3	1	6.8955727	5.63	42.5%	1	S.GGSYGGGEEASGSGGGYGGGSGKSSHS.-
	Prx1a-03.3179.3179.2	6.0823	0.6531	100.0%	2234.8896	2232.9023	-8.7	1	12.989967	5.63	47.5%	1	G.GSYGGGEEASGSGGGYGGGSGKSSHS.-
	Prx1a-03.3130.3130.2	5.9006	0.5862	100.0%	2177.8914	2175.8809	1.7	1	13.00754	5.63	48.7%	2	G.SYGGGEEASGSGGGYGGGSGKSSHS.-
	Prx1a-03.3055.3055.2	3.5524	0.5502	100.0%	2089.8472	2088.8489	-2.4	1	10.013764	5.63	44.7%	1	S.YGGGEEASGSGGGYGGGSGKSSHS.-
	Prx1a-03.2570.2570.2	4.9742	0.6362	100.0%	1925.7686	1925.7856	-8.9	1	12.705712	5.63	63.2%	1	Y.GGGEEASGSGGGYGGGSGKSSHS.-
	Prx1a-03.2571.2571.2	4.9153	0.5623	100.0%	1868.7518	1868.7642	-6.6	1	10.230756	5.63	67.6%	1	G.GGEEASGSGGGYGGGSGKSSHS.-
	Prx1a-05.3175.3175.2	2.7747	0.4054	98.6%	1425.592	1425.5989	-4.8	1	6.240523	8.8	53.6%	1	A.SGSGGGYGGGSGKSSHS.-
	Prx1a-05.3395.3395.2	3.5612	0.4492	99.4%	1281.54	1281.5454	-4.2	1	8.534054	8.8	83.3%	2	G.SGGGYGGGSGKSSHS.-
	Prx1a-06.3048.3048.2	2.9958	0.435	99.2%	1137.4867	1137.492	-4.6	1	7.594559	8.8	100.0%	1	G.GGYGGGSGKSSHS.-
U	sp|P04264|K2C1_HUMAN	174	1786	59.6%	644	66039	8.1	0.059186876	2.9445727	Keratin, type II cytoskeletal 1 OS=Homo sapiens GN=KRT1 PE=1 SV=6
	Filename	XCorr	DeltCN	Conf%	ObsM+H+	CalcM+H+	PPM	SpR	Prob Score	pI	Ion%	#	Sequence
*	Prx1a-04.4032.4032.2	2.478	0.4042	98.7%	887.3972	887.40063	-3.9	1	8.375031	9.08	100.0%	1	R.SGYRSGGGF.S
*	Prx1a-01.5623.5623.2	2.805	0.3879	98.2%	1373.6312	1373.6332	-1.4	1	6.060524	6.12	62.5%	1	R.SGGGFSSGSAGIINY.Q
*	Prx1a-04.5786.5786.2	4.8957	0.2644	100.0%	1659.7784	1657.7928	-12.7	1	7.49728	9.08	84.0%	1	R.SGGGFSSGSAGIINYQR.R
*	Prx1a-05.6227.6227.2	4.6017	0.4388	100.0%	1658.7839	1657.7928	-7.4	1	7.819494	9.08	84.0%	1	R.SGGGFSSGSAGIINYQR.R
*	Prx1a-06.6067.6067.2	4.3447	0.423	100.0%	1657.789	1657.7928	-2.4	1	8.8506775	9.08	76.9%	1	R.SGGGFSSGSAGIINYQR.R
*	Prx1a-07.6360.6360.2	3.6544	0.433	100.0%	1657.7808	1657.7928	-7.3	1	7.86046	9.08	80.0%	1	R.SGGGFSSGSAGIINYQR.R
*	Prx1a-08.6182.6182.2	4.2247	0.3669	100.0%	1657.7773	1657.7928	-9.4	1	8.010171	9.08	74.1%	1	R.SGGGFSSGSAGIINYQR.R
*	Prx1a-09.6100.6100.2	4.8697	0.5124	100.0%	1657.7911	1657.7928	-1.0	1	9.60832	9.08	85.2%	1	R.SGGGFSSGSAGIINYQR.R
	Prx1a-05.5391.5391.2	3.0089	0.4057	98.8%	1285.5605	1284.5717	-11.3	1	6.2798877	10.06	87.5%	1	C.GGGGGSFGAGGGFGSR.S
	Prx1a-06.5238.5238.2	3.3074	0.4713	99.3%	1285.5641	1284.5717	-8.5	1	6.9747486	10.06	95.7%	1	C.GGGGGSFGAGGGFGSR.S
	Prx1a-07.5484.5484.2	2.7643	0.3964	98.2%	1284.5688	1284.5717	-2.2	1	6.0968323	10.06	87.0%	1	C.GGGGGSFGAGGGFGSR.S
	Prx1a-08.5310.5310.2	2.9246	0.3733	98.2%	1285.5718	1284.5717	-2.5	1	6.655047	10.06	79.2%	1	C.GGGGGSFGAGGGFGSR.S
	Prx1a-09.5229.5229.2	3.0174	0.4455	99.2%	1285.5743	1284.5717	-0.5	1	6.728218	10.06	70.8%	1	C.GGGGGSFGAGGGFGSR.S
	Prx1a-06.5245.5245.2	3.5494	0.4439	99.3%	1227.5457	1227.5502	-3.7	1	7.8445487	10.06	95.5%	1	G.GGGGSFGAGGGFGSR.S
	Prx1a-08.5324.5324.2	3.2962	0.4332	99.2%	1227.5435	1227.5502	-5.5	1	7.0475354	10.06	78.3%	1	G.GGGGSFGAGGGFGSR.S
	Prx1a-06.5254.5254.2	2.8784	0.3636	98.0%	1170.523	1170.5287	-4.9	1	6.9696403	10.06	72.7%	1	G.GGGSFGAGGGFGSR.S
	Prx1a-07.5519.5519.2	2.9313	0.3642	98.2%	1171.5289	1170.5287	-2.7	1	6.7195854	10.06	69.6%	1	G.GGGSFGAGGGFGSR.S
	Prx1a-06.5244.5244.2	3.4248	0.4751	99.6%	1113.5007	1113.5072	-5.8	1	7.8926787	10.06	86.4%	1	G.GGSFGAGGGFGSR.S
*	Prx1a-05.5681.5681.2	2.3908	0.0701	97.8%	874.4937	874.49927	-6.4	1	4.9364014	9.08	100.0%	1	R.SLVNLGGSK.S
	Prx1a-05.15591.15591.2	4.5753	0.4525	100.0%	2521.3455	2520.3555	-5.3	1	7.85278	3.96	60.7%	2	Q.EVTINQSLLQPLNVEIDPEIQK.V
	Prx1a-06.15450.15450.2	3.1658	0.3729	98.7%	2520.3452	2520.3555	-4.1	1	6.4182014	3.96	57.7%	1	Q.EVTINQSLLQPLNVEIDPEIQK.V
	Prx1a-05.15551.15551.3	5.1987	0.4705	97.6%	2521.3494	2520.3555	-3.8	1	7.149023	3.96	56.5%	1	Q.EVTINQSLLQPLNVEIDPEIQK.V
	Prx1a-06.15471.15471.3	5.2717	0.4867	100.0%	2521.3562	2520.3555	-1.0	1	7.768984	3.96	61.3%	2	Q.EVTINQSLLQPLNVEIDPEIQK.V
	Prx1a-07.15206.15206.2	4.0782	0.392	99.3%	2392.3108	2391.313	-2.3	1	7.806027	4.14	62.1%	1	E.VTINQSLLQPLNVEIDPEIQK.V
	Prx1a-03.13036.13036.2	5.0408	0.5145	100.0%	2292.2283	2292.2446	-7.1	1	8.539944	4.14	69.0%	6	V.TINQSLLQPLNVEIDPEIQK.V
	Prx1a-04.13708.13708.2	6.0243	0.5255	100.0%	2293.2288	2292.2446	-8.4	1	9.399784	4.14	69.0%	6	V.TINQSLLQPLNVEIDPEIQK.V
	Prx1a-05.14038.14038.2	5.905	0.506	100.0%	2293.2358	2292.2446	-5.3	1	9.201897	4.14	78.6%	8	V.TINQSLLQPLNVEIDPEIQK.V
	Prx1a-06.13939.13939.2	5.6309	0.5315	100.0%	2293.2437	2292.2446	-1.9	1	9.4859085	4.14	75.0%	8	V.TINQSLLQPLNVEIDPEIQK.V
	Prx1a-07.14086.14086.2	6.5699	0.5657	100.0%	2293.241	2292.2446	-3.1	1	10.875331	4.14	96.4%	5	V.TINQSLLQPLNVEIDPEIQK.V
	Prx1a-08.14066.14066.2	6.2507	0.5306	100.0%	2293.2395	2292.2446	-3.7	1	9.49726	4.14	72.4%	3	V.TINQSLLQPLNVEIDPEIQK.V
	Prx1a-09.13783.13783.2	5.0079	0.4901	100.0%	2293.2434	2292.2446	-2.0	1	8.963757	4.14	78.6%	2	V.TINQSLLQPLNVEIDPEIQK.V
	Prx1a-03.12819.12819.3	5.2868	0.5029	100.0%	2292.2336	2292.2446	-4.8	1	8.106424	4.14	67.3%	2	V.TINQSLLQPLNVEIDPEIQK.V
	Prx1a-04.13702.13702.3	5.6272	0.5043	100.0%	2293.238	2292.2446	-4.3	1	8.534244	4.14	74.5%	2	V.TINQSLLQPLNVEIDPEIQK.V
	Prx1a-05.13926.13926.3	5.6273	0.5079	100.0%	2293.2395	2292.2446	-3.7	1	8.349999	4.14	69.1%	2	V.TINQSLLQPLNVEIDPEIQK.V
	Prx1a-06.13699.13699.3	6.8802	0.5111	100.0%	2293.2407	2292.2446	-3.2	1	9.259898	4.14	70.7%	4	V.TINQSLLQPLNVEIDPEIQK.V
	Prx1a-07.14171.14171.3	5.85	0.5261	100.0%	2293.2432	2292.2446	-2.1	1	9.657219	4.14	69.1%	3	V.TINQSLLQPLNVEIDPEIQK.V
	Prx1a-08.13932.13932.3	6.1104	0.4875	100.0%	2293.244	2292.2446	-1.8	1	7.9346256	4.14	76.5%	1	V.TINQSLLQPLNVEIDPEIQK.V
	Prx1a-05.13436.13436.2	3.2802	0.3593	98.7%	2191.183	2191.1968	-6.2	1	6.4424725	4.14	58.6%	1	T.INQSLLQPLNVEIDPEIQK.V
	Prx1a-06.13111.13111.2	3.859	0.4139	99.3%	2192.1975	2191.1968	-1.2	1	7.115628	4.14	65.5%	2	T.INQSLLQPLNVEIDPEIQK.V
	Prx1a-07.13586.13586.2	3.5467	0.412	99.2%	2191.1926	2191.1968	-1.9	1	7.0549273	4.14	55.2%	2	T.INQSLLQPLNVEIDPEIQK.V
	Prx1a-08.13361.13361.2	4.1532	0.4135	99.7%	2191.1912	2191.1968	-2.6	1	7.06481	4.14	64.3%	1	T.INQSLLQPLNVEIDPEIQK.V
	Prx1a-01.7292.7292.2	5.8767	0.4416	100.0%	1965.0472	1964.0698	-13.2	1	7.786271	4.14	78.6%	1	N.QSLLQPLNVEIDPEIQK.V
	Prx1a-03.12328.12328.2	6.5581	0.3676	100.0%	1965.0555	1964.0698	-9.0	1	8.031345	4.14	85.2%	58	N.QSLLQPLNVEIDPEIQK.V
	Prx1a-04.12814.12814.2	6.1192	0.424	100.0%	1965.0621	1964.0698	-5.6	1	8.518014	4.14	96.3%	71	N.QSLLQPLNVEIDPEIQK.V
	Prx1a-05.13455.13455.2	6.2199	0.3699	100.0%	1965.0527	1964.0698	-10.4	1	7.9250617	4.14	81.5%	91	N.QSLLQPLNVEIDPEIQK.V
	Prx1a-06.13267.13267.2	6.4105	0.3521	100.0%	1965.0544	1964.0698	-9.5	1	8.031903	4.14	81.5%	69	N.QSLLQPLNVEIDPEIQK.V
	Prx1a-07.13257.13257.2	6.4541	0.403	100.0%	1965.0656	1964.0698	-3.9	1	9.273125	4.14	92.6%	16	N.QSLLQPLNVEIDPEIQK.V
	Prx1a-08.13058.13058.2	6.346	0.4237	100.0%	1965.0657	1964.0698	-3.8	1	8.847858	4.14	85.7%	5	N.QSLLQPLNVEIDPEIQK.V
	Prx1a-09.12746.12746.2	4.9765	0.2861	99.2%	1966.0715	1964.0698	-2.5	1	6.863899	4.14	57.1%	4	N.QSLLQPLNVEIDPEIQK.V
	Prx1a-03.11865.11865.3	7.0296	0.3454	100.0%	1965.0641	1964.0698	-4.6	1	7.7103014	4.14	83.0%	1	N.QSLLQPLNVEIDPEIQK.V
	Prx1a-07.13020.13020.3	6.6491	0.3566	100.0%	1965.067	1964.0698	-3.1	1	7.073281	4.14	78.7%	1	N.QSLLQPLNVEIDPEIQK.V
	Prx1a-03.12023.12023.2	5.7216	0.4581	100.0%	1836.0038	1836.0112	-4.1	1	8.172004	4.14	92.3%	10	Q.SLLQPLNVEIDPEIQK.V
	Prx1a-04.12757.12757.2	5.6791	0.4642	100.0%	1836.0029	1836.0112	-4.5	1	7.670519	4.14	88.5%	9	Q.SLLQPLNVEIDPEIQK.V
	Prx1a-05.12966.12966.2	5.5849	0.495	100.0%	1836.0042	1836.0112	-3.9	1	8.49073	4.14	92.3%	9	Q.SLLQPLNVEIDPEIQK.V
	Prx1a-06.12869.12869.2	5.8324	0.4971	100.0%	1836.0048	1836.0112	-3.5	1	8.818246	4.14	96.2%	11	Q.SLLQPLNVEIDPEIQK.V
	Prx1a-07.13189.13189.2	6.2022	0.4759	100.0%	1837.0068	1836.0112	-4.2	1	8.92382	4.14	92.3%	11	Q.SLLQPLNVEIDPEIQK.V
	Prx1a-08.12975.12975.2	6.1712	0.4875	100.0%	1837.0096	1836.0112	-2.7	1	8.537761	4.14	88.5%	8	Q.SLLQPLNVEIDPEIQK.V
	Prx1a-09.12867.12867.2	5.2717	0.4672	100.0%	1836.007	1836.0112	-2.3	1	8.301542	4.14	88.5%	4	Q.SLLQPLNVEIDPEIQK.V
	Prx1a-04.12796.12796.3	4.5678	0.5037	100.0%	1837.006	1836.0112	-4.7	1	7.1395607	4.14	79.1%	1	Q.SLLQPLNVEIDPEIQK.V
	Prx1a-06.12902.12902.3	4.4139	0.5104	100.0%	1837.0092	1836.0112	-3.0	1	7.9737315	4.14	72.1%	1	Q.SLLQPLNVEIDPEIQK.V
	Prx1a-03.10261.10261.2	4.3275	0.3951	99.7%	1748.9679	1748.9792	-6.5	1	6.5577602	4.14	87.5%	6	S.LLQPLNVEIDPEIQK.V
	Prx1a-04.10923.10923.2	4.8868	0.3906	99.7%	1748.9705	1748.9792	-5.0	1	7.5316696	4.14	92.0%	11	S.LLQPLNVEIDPEIQK.V
	Prx1a-05.11303.11303.2	5.1407	0.3991	100.0%	1748.9706	1748.9792	-5.0	1	7.3333397	4.14	95.8%	9	S.LLQPLNVEIDPEIQK.V
	Prx1a-06.10992.10992.2	5.4011	0.3937	100.0%	1749.975	1748.9792	-4.4	1	8.055613	4.14	95.8%	7	S.LLQPLNVEIDPEIQK.V
	Prx1a-07.11297.11297.2	5.6333	0.3905	100.0%	1749.976	1748.9792	-3.8	1	8.670215	4.14	95.8%	6	S.LLQPLNVEIDPEIQK.V
	Prx1a-08.11293.11293.2	5.108	0.3983	100.0%	1749.9751	1748.9792	-4.3	1	7.7974677	4.14	83.3%	4	S.LLQPLNVEIDPEIQK.V
	Prx1a-09.11070.11070.2	4.6557	0.3556	99.4%	1748.9792	1748.9792	0.0	1	6.8450413	4.14	83.3%	3	S.LLQPLNVEIDPEIQK.V
	Prx1a-03.8380.8380.2	4.1902	0.4507	99.9%	1635.8875	1635.8951	-4.7	1	6.8708706	4.14	87.0%	6	L.LQPLNVEIDPEIQK.V
	Prx1a-04.8902.8902.2	4.186	0.4976	100.0%	1635.8866	1635.8951	-5.2	1	7.627567	4.14	91.3%	4	L.LQPLNVEIDPEIQK.V
	Prx1a-05.9352.9352.2	3.8872	0.3875	99.2%	1635.8896	1635.8951	-3.4	1	6.38141	4.14	75.0%	3	L.LQPLNVEIDPEIQK.V
	Prx1a-06.8947.8947.2	3.7711	0.3935	99.2%	1636.8885	1635.8951	-6.1	1	6.876437	4.14	66.7%	2	L.LQPLNVEIDPEIQK.V
	Prx1a-07.9372.9372.2	3.2897	0.4071	99.2%	1635.893	1635.8951	-1.3	1	6.6499996	4.14	68.2%	2	L.LQPLNVEIDPEIQK.V
	Prx1a-09.9067.9067.2	3.5154	0.3294	98.8%	1636.8948	1635.8951	-2.3	1	5.6649823	4.14	65.2%	1	L.LQPLNVEIDPEIQK.V
	Prx1a-03.9083.9083.2	3.8899	0.3949	100.0%	1383.6869	1383.6903	-2.5	1	7.3410754	6.56	95.0%	9	K.SLNNQFASFIDK.V
	Prx1a-04.9552.9552.2	3.8648	0.4153	100.0%	1383.6864	1383.6903	-2.8	1	6.7621074	6.56	95.0%	6	K.SLNNQFASFIDK.V
	Prx1a-05.9833.9833.2	3.9151	0.3974	100.0%	1383.6868	1383.6903	-2.6	1	6.8607817	6.56	95.0%	8	K.SLNNQFASFIDK.V
	Prx1a-06.9642.9642.2	3.7962	0.4183	100.0%	1383.6879	1383.6903	-1.8	1	7.1299553	6.56	95.0%	9	K.SLNNQFASFIDK.V
	Prx1a-07.9935.9935.2	3.9917	0.3979	100.0%	1383.6895	1383.6903	-0.6	1	7.5468354	6.56	95.0%	8	K.SLNNQFASFIDK.V
	Prx1a-08.9806.9806.2	4.0036	0.4397	100.0%	1383.6885	1383.6903	-1.3	1	7.192914	6.56	95.0%	9	K.SLNNQFASFIDK.V
	Prx1a-09.9831.9831.2	3.9278	0.4095	100.0%	1383.69	1383.6903	-0.3	1	6.948573	6.56	95.0%	9	K.SLNNQFASFIDK.V
	Prx1a-03.13427.13427.2	3.6383	0.4002	99.2%	1483.758	1482.7587	-2.7	1	6.6467752	6.56	71.4%	2	K.SLNNQFASFIDKV.R
	Prx1a-04.14062.14062.2	3.8013	0.3668	99.2%	1483.7521	1482.7587	-6.7	1	6.627639	6.56	68.4%	2	K.SLNNQFASFIDKV.R
	Prx1a-05.14402.14402.2	3.329	0.3766	99.1%	1482.7413	1482.7587	-11.7	1	6.760364	6.56	89.5%	1	K.SLNNQFASFIDKV.R
	Prx1a-06.14189.14189.2	3.944	0.4292	99.6%	1482.7596	1482.7587	0.7	1	7.9998636	6.56	94.7%	2	K.SLNNQFASFIDKV.R
	Prx1a-07.14769.14769.2	3.8441	0.3111	99.1%	1483.7614	1482.7587	-0.5	1	7.3787475	6.56	85.7%	3	K.SLNNQFASFIDKV.R
	Prx1a-08.14759.14759.2	3.1333	0.3315	98.2%	1483.7518	1482.7587	-6.9	1	6.0626507	6.56	78.9%	3	K.SLNNQFASFIDKV.R
	Prx1a-04.5898.5898.2	2.2551	0.1251	99.2%	827.4253	827.4298	-5.5	3	4.4479656	6.56	91.7%	1	Q.FASFIDK.V
	Prx1a-03.5184.5184.2	5.2726	0.3011	100.0%	1475.7802	1475.7853	-3.5	1	6.3783226	6.56	100.0%	15	R.FLEQQNQVLQTK.W
	Prx1a-04.5326.5326.2	5.1995	0.292	100.0%	1475.7771	1475.7853	-5.5	1	6.395272	6.56	95.0%	18	R.FLEQQNQVLQTK.W
	Prx1a-05.6061.6061.2	5.0709	0.1376	100.0%	1476.7708	1475.7853	-12.1	2	5.779496	6.56	90.0%	16	R.FLEQQNQVLQTK.W
	Prx1a-06.5641.5641.2	5.1046	0.3026	100.0%	1475.7809	1475.7853	-3.0	1	6.8682485	6.56	100.0%	11	R.FLEQQNQVLQTK.W
	Prx1a-07.5825.5825.2	4.9556	0.2775	100.0%	1475.7814	1475.7853	-2.6	1	6.717771	6.56	100.0%	5	R.FLEQQNQVLQTK.W
	Prx1a-08.5650.5650.2	4.5954	0.2839	100.0%	1475.7831	1475.7853	-1.5	1	5.9276686	6.56	85.0%	2	R.FLEQQNQVLQTK.W
	Prx1a-09.5608.5608.2	4.9518	0.2691	100.0%	1475.7906	1475.7853	3.6	1	5.9445977	6.56	95.0%	2	R.FLEQQNQVLQTK.W
	Prx1a-03.4084.4084.2	4.4927	0.2434	99.1%	1328.7126	1328.7168	-3.1	1	4.9988804	6.56	100.0%	1	F.LEQQNQVLQTK.W
	Prx1a-01.6364.6364.2	2.361	0.1604	99.0%	1476.7422	1475.7489	-6.8	1	4.5354753	4.46	60.0%	1	K.WELLQQVDTSTR.T
	Prx1a-03.8728.8728.2	5.0736	0.4278	100.0%	1475.7426	1475.7489	-4.3	1	8.123517	4.46	100.0%	48	K.WELLQQVDTSTR.T
	Prx1a-04.9348.9348.2	5.1572	0.4344	100.0%	1475.7437	1475.7489	-3.6	1	6.986806	4.46	100.0%	19	K.WELLQQVDTSTR.T
	Prx1a-05.9560.9560.2	5.0079	0.4066	100.0%	1475.7433	1475.7489	-3.8	1	7.464121	4.46	100.0%	10	K.WELLQQVDTSTR.T
	Prx1a-06.9492.9492.2	4.8535	0.4328	100.0%	1475.7463	1475.7489	-1.7	1	7.793625	4.46	100.0%	4	K.WELLQQVDTSTR.T
	Prx1a-07.9825.9825.2	4.7136	0.4217	100.0%	1475.746	1475.7489	-2.0	1	7.2010174	4.46	100.0%	5	K.WELLQQVDTSTR.T
	Prx1a-08.9617.9617.2	4.9446	0.3999	100.0%	1475.7452	1475.7489	-2.5	1	6.9737854	4.46	100.0%	3	K.WELLQQVDTSTR.T
	Prx1a-09.9572.9572.2	4.7002	0.3868	100.0%	1475.7444	1475.7489	-3.1	1	6.3886256	4.46	95.0%	3	K.WELLQQVDTSTR.T
	Prx1a-03.6030.6030.2	3.3705	0.4799	100.0%	1300.526	1300.5297	-2.8	1	8.004047	4.14	93.8%	2	K.NMQDMVEDYR.N
	Prx1a-04.6159.6159.2	3.0232	0.4343	100.0%	1300.5221	1300.5297	-5.8	1	6.989798	4.14	87.5%	1	K.NMQDMVEDYR.N
	Prx1a-03.3715.3715.2	2.9673	0.0888	99.7%	1152.5486	1152.5531	-3.9	1	3.881928	4.72	92.9%	4	R.NKYEDEINK.R
	Prx1a-04.3620.3620.2	3.1618	0.2949	100.0%	1309.6489	1308.6542	-6.6	1	5.2247577	6.56	93.3%	19	R.NKYEDEINKR.T
	Prx1a-05.3434.3434.2	3.5278	0.2896	100.0%	1308.6493	1308.6542	-3.7	1	5.223106	6.56	93.3%	62	R.NKYEDEINKR.T
	Prx1a-06.3886.3886.2	3.5495	0.2863	100.0%	1308.6506	1308.6542	-2.7	1	5.465414	6.56	87.5%	26	R.NKYEDEINKR.T
	Prx1a-07.3175.3175.2	3.2792	0.3089	100.0%	1308.6503	1308.6542	-3.0	1	5.530765	6.56	87.5%	9	R.NKYEDEINKR.T
	Prx1a-08.4690.4690.2	2.312	0.0815	97.3%	1308.6556	1308.6542	1.1	1	3.830648	6.56	80.0%	1	R.NKYEDEINKR.T
	Prx1a-09.4444.4444.2	2.1697	0.1189	97.7%	1308.6381	1308.6542	-12.3	1	3.67698	6.56	80.0%	1	R.NKYEDEINKR.T
	Prx1a-04.3760.3760.3	2.7255	0.2874	99.8%	1308.6533	1308.6542	-0.7	1	5.523659	6.56	73.1%	1	R.NKYEDEINKR.T
	Prx1a-05.4061.4061.3	2.9768	0.3167	99.9%	1308.6458	1308.6542	-6.4	1	5.4395604	6.56	82.8%	18	R.NKYEDEINKR.T
	Prx1a-06.3971.3971.3	2.7175	0.2907	99.8%	1308.6514	1308.6542	-2.1	1	5.1177487	6.56	80.8%	13	R.NKYEDEINKR.T
	Prx1a-07.3181.3181.3	2.2887	0.2338	99.2%	1308.6508	1308.6542	-2.6	1	4.4325275	6.56	88.9%	1	R.NKYEDEINKR.T
	Prx1a-03.3090.3090.2	1.9632	0.1374	97.7%	1038.5057	1038.5101	-4.2	1	3.6994038	4.72	100.0%	1	N.KYEDEINK.R
	Prx1a-04.3121.3121.2	3.5018	0.2667	100.0%	1194.6082	1194.6113	-2.7	1	5.3257675	6.56	100.0%	42	N.KYEDEINKR.T
	Prx1a-05.3030.3030.2	3.5242	0.2377	100.0%	1194.6088	1194.6113	-2.1	1	5.448238	6.56	100.0%	15	N.KYEDEINKR.T
	Prx1a-06.2888.2888.2	2.7965	0.2658	100.0%	1194.6095	1194.6113	-1.5	1	4.8657784	6.56	86.7%	2	N.KYEDEINKR.T
	Prx1a-03.2791.2791.2	1.8113	0.2763	99.5%	1066.513	1066.5164	-3.2	6	5.3691835	4.72	64.3%	1	K.YEDEINKR.T
	Prx1a-03.5431.5431.2	3.7652	0.4661	100.0%	1265.6324	1265.6372	-3.8	1	7.670032	4.46	100.0%	1	R.TNAENEFVTIK.K
	Prx1a-05.6036.6036.2	2.3172	0.2226	99.8%	1265.6301	1265.6372	-5.6	3	5.789311	4.46	68.8%	1	R.TNAENEFVTIK.K
	Prx1a-06.5862.5862.2	2.6334	0.3059	100.0%	1265.6366	1265.6372	-0.5	1	5.469188	4.46	72.2%	1	R.TNAENEFVTIK.K
	Prx1a-08.5925.5925.2	2.8181	0.3165	100.0%	1265.6376	1265.6372	0.3	1	6.3316913	4.46	66.7%	1	R.TNAENEFVTIK.K
	Prx1a-09.5858.5858.2	2.2757	0.1336	98.4%	1265.6407	1265.6372	2.8	7	3.8374307	4.46	64.7%	1	R.TNAENEFVTIK.K
	Prx1a-03.6882.6882.2	4.0756	0.4584	100.0%	1393.7288	1393.7322	-2.5	1	7.465587	6.56	95.0%	102	R.TNAENEFVTIKK.D
	Prx1a-04.4914.4914.2	4.1309	0.4287	100.0%	1393.7253	1393.7322	-4.9	1	7.459287	6.56	95.0%	43	R.TNAENEFVTIKK.D
	Prx1a-04.5527.5527.3	2.462	0.4229	99.9%	1393.7266	1393.7322	-4.0	1	6.5289826	6.56	64.5%	1	R.TNAENEFVTIKK.D
	Prx1a-03.3774.3774.2	3.0569	0.2444	100.0%	1127.5375	1127.5402	-2.4	1	6.243211	6.56	87.5%	5	K.KDVDGAYMTK.V
	Prx1a-03.17857.17857.2	3.5599	0.2877	97.7%	1996.0079	1995.007	-1.2	1	6.625029	3.47	56.0%	1	K.LDNLQQEIDFLTALYQA.E
	Prx1a-04.14021.14021.3	5.1847	0.4963	100.0%	2915.3608	2913.3716	-6.0	1	8.108711	4.14	44.6%	1	L.YQAELSQMQTQISETNVILSMDNNR.S
*	Prx1a-01.8798.8798.2	2.9952	0.0101	97.6%	1302.7054	1302.7151	-7.4	1	6.489339	4.14	100.0%	1	R.SLDLDSIIAEVK.A
*	Prx1a-03.14348.14348.2	4.2725	0.0027	99.8%	1302.7101	1302.7151	-3.8	1	6.307429	4.14	100.0%	12	R.SLDLDSIIAEVK.A
*	Prx1a-04.15349.15349.2	4.2513	0.0037	99.8%	1302.7098	1302.7151	-4.0	1	5.984822	4.14	100.0%	10	R.SLDLDSIIAEVK.A
*	Prx1a-05.15678.15678.2	4.3559	0.0019	99.8%	1302.7118	1302.7151	-2.5	1	6.135875	4.14	100.0%	12	R.SLDLDSIIAEVK.A
*	Prx1a-06.15411.15411.2	4.3723	0.0021	99.8%	1302.7135	1302.7151	-1.2	1	6.398989	4.14	100.0%	9	R.SLDLDSIIAEVK.A
*	Prx1a-07.15853.15853.2	4.1555	0.0036	99.7%	1302.714	1302.7151	-0.8	1	6.064313	4.14	100.0%	5	R.SLDLDSIIAEVK.A
*	Prx1a-08.15771.15771.2	4.3354	0.0046	99.8%	1304.7179	1302.7151	-3.0	1	5.920739	4.14	85.0%	5	R.SLDLDSIIAEVK.A
*	Prx1a-09.15578.15578.2	4.2242	0.0046	99.8%	1302.7135	1302.7151	-1.2	1	6.403727	4.14	100.0%	3	R.SLDLDSIIAEVK.A
	Prx1a-03.4178.4178.2	4.1868	0.4372	100.0%	1340.6647	1340.6692	-3.4	1	8.135518	6.56	100.0%	52	K.SKAEAESLYQSK.Y
	Prx1a-04.3412.3412.2	3.9434	0.4413	100.0%	1340.665	1340.6692	-3.1	1	7.7683835	6.56	100.0%	11	K.SKAEAESLYQSK.Y
	Prx1a-03.5296.5296.2	3.9837	0.2748	100.0%	1179.596	1179.6003	-3.7	1	6.0990195	4.46	100.0%	4	K.YEELQITAGR.H
	Prx1a-04.5364.5364.2	3.804	0.2258	100.0%	1179.5918	1179.6003	-7.2	1	5.3142314	4.46	100.0%	1	K.YEELQITAGR.H
	Prx1a-03.5177.5177.2	2.9255	0.0659	99.5%	973.5258	973.53125	-5.6	1	4.0860176	4.46	100.0%	1	K.IEISELNR.V
	Prx1a-08.4141.4141.2	2.6407	0.0783	98.8%	1201.689	1201.6898	-0.7	1	3.300816	8.8	87.5%	2	R.LRSEIDNVKK.Q
	Prx1a-03.5823.5823.2	6.0441	0.5	100.0%	1717.8407	1716.8511	-8.0	1	9.187283	4.46	91.7%	3	K.QISNLQQSISDAEQR.G
	Prx1a-04.5922.5922.2	5.0646	0.4798	100.0%	1716.8398	1716.8511	-6.5	1	8.807403	4.46	95.8%	1	K.QISNLQQSISDAEQR.G
	Prx1a-05.6321.6321.2	4.5968	0.391	100.0%	1716.8484	1716.8511	-1.6	1	8.237727	4.46	79.2%	1	K.QISNLQQSISDAEQR.G
	Prx1a-03.5802.5802.3	3.0005	0.3758	99.9%	1717.8484	1716.8511	-3.5	1	5.9283404	4.46	73.2%	1	K.QISNLQQSISDAEQR.G
	Prx1a-05.7243.7243.2	5.1596	0.3608	100.0%	1600.8462	1599.8336	5.8	1	5.593287	4.72	90.5%	51	K.NKLNDLEDALQQAK.E
	Prx1a-06.8436.8436.2	5.3884	0.404	100.0%	1600.8302	1599.8336	-4.2	1	5.9477696	4.72	81.8%	63	K.NKLNDLEDALQQAK.E
	Prx1a-07.8996.8996.2	5.7983	0.3651	100.0%	1600.8243	1599.8336	-7.9	1	6.6221504	4.72	100.0%	106	K.NKLNDLEDALQQAK.E
	Prx1a-08.8720.8720.2	5.8086	0.404	100.0%	1599.8287	1599.8336	-3.1	1	6.8832846	4.72	95.7%	125	K.NKLNDLEDALQQAK.E
	Prx1a-09.9933.9933.2	6.0014	0.4147	100.0%	1600.8239	1599.8336	-8.2	1	7.1065745	4.72	100.0%	131	K.NKLNDLEDALQQAK.E
	Prx1a-08.2168.2168.3	3.2672	0.0775	98.6%	1599.8293	1599.8336	-2.7	1	4.532408	4.72	68.4%	2	K.NKLNDLEDALQQAK.E
	Prx1a-09.9914.9914.3	2.7989	0.1991	99.3%	1599.8318	1599.8336	-1.1	1	4.4661655	4.72	67.6%	3	K.NKLNDLEDALQQAK.E
	Prx1a-03.6987.6987.2	4.7891	0.2979	100.0%	1357.694	1357.6958	-1.3	1	6.95071	4.14	100.0%	2	K.LNDLEDALQQAK.E
	Prx1a-09.6132.6132.2	3.6906	0.1926	100.0%	1524.7872	1523.7886	-3.1	1	4.9727387	6.56	72.2%	9	R.LLRDYQELMNTK.L
	Prx1a-03.4505.4505.2	2.101	0.141	98.3%	1033.5103	1033.516	-5.6	4	5.410006	4.14	73.3%	1	R.TLLEGEESR.M
*	Prx1a-04.3461.3461.2	3.1906	0.391	99.1%	1346.6667	1346.6659	0.6	1	6.6463647	10.06	65.2%	2	S.VSTSHTTISGGGSR.G
*	Prx1a-06.3855.3855.2	4.1562	0.5051	100.0%	1346.6683	1346.6659	1.8	1	9.214452	10.06	87.0%	1	S.VSTSHTTISGGGSR.G
	Prx1a-03.3735.3735.2	7.5122	0.6599	100.0%	2384.9563	2383.952	0.4	1	15.6671295	8.64	63.2%	1	R.GGGGGGYGSGGSSYGSGGGSYGSGGGGGGGR.G
	Prx1a-03.3272.3272.2	3.3348	0.4466	99.2%	1878.7526	1878.7598	-3.8	1	8.02507	8.8	54.1%	1	Y.GSGGSSYGSGGGSYGSGGGGGGGR.G
	Prx1a-06.3748.3748.2	3.7948	0.449	99.6%	1788.7372	1787.7328	0.6	1	8.841	8.8	54.5%	1	G.SGGGGGGHGSYGSGSSSGGYR.G
*	Prx1a-03.2894.2894.2	3.1556	0.3595	100.0%	1092.5004	1092.5028	-2.2	1	6.340559	10.06	87.5%	4	R.GSGGGSSGGSIGGR.G
*	Prx1a-04.3499.3499.2	3.3876	0.5087	99.7%	1623.7233	1623.7317	-5.2	1	8.125962	10.06	51.5%	1	R.GSGGGSSGGSIGGRGSSSGGV.K
*	Prx1a-07.4098.4098.2	3.7769	0.509	100.0%	1751.805	1751.8267	-12.3	1	7.6354704	10.99	45.2%	1	R.GSGGGSSGGSIGGRGSSSGGVK.S
*	Prx1a-07.4071.4071.2	4.4366	0.4981	100.0%	2215.0134	2213.9978	5.5	1	9.644093	10.99	58.8%	1	R.GSGGGSSGGSIGGRGSSSGGVKSSGGSS.S
*	Prx1a-07.4037.4037.2	5.6603	0.5045	100.0%	2302.0369	2301.0298	1.6	1	9.376579	10.99	68.6%	1	R.GSGGGSSGGSIGGRGSSSGGVKSSGGSSS.V
*	Prx1a-07.4072.4072.2	5.3473	0.4132	100.0%	1694.7935	1694.8052	-6.9	1	8.137023	10.99	74.2%	1	G.SGGGSSGGSIGGRGSSSGGVK.S
*	Prx1a-07.4086.4086.2	4.9138	0.4547	100.0%	1552.7577	1550.7517	-0.5	1	7.922344	10.99	79.3%	1	G.GGSSGGSIGGRGSSSGGVK.S
*	Prx1a-07.4091.4091.2	3.2406	0.4095	99.1%	1493.726	1493.7302	-2.9	1	6.678381	10.99	64.3%	1	G.GSSGGSIGGRGSSSGGVK.S
	Prx1a-05.3161.3161.2	3.5166	0.414	99.2%	1397.6825	1397.6866	-3.0	1	7.7831316	10.04	76.9%	1	G.SSSGGVKSSGGSSSVK.F
U	PF3D7_1438900	72	1816	59.0%	195	21807	7.2	0.1987518	2.8904512	| organism=Plasmodium_falciparum_3D7 | product=thioredoxin peroxidase 1 (Trx-Px1) | location=Pf3D7_14_v3:1575984-1576571(+) | length=195 | sequence_SO=chromosome | SO=protein_coding
	Filename	XCorr	DeltCN	Conf%	ObsM+H+	CalcM+H+	PPM	SpR	Prob Score	pI	Ion%	#	Sequence
*	Prx1a-09.17137.17137.3	2.614	0.1715	98.2%	2295.118	2294.109	2.5	70	4.4037514	4.4	35.1%	1	K.AEAVFADNTFGEVNLHDFIGK.K
*	Prx1a-04.10192.10192.2	5.573	0.4256	100.0%	1776.8519	1776.8551	-1.8	1	9.186898	4.72	92.0%	88	F.ADNTFGEVNLHDFIGK.K
*	Prx1a-05.24629.24629.2	5.4441	0.4991	100.0%	1777.8468	1776.8551	-6.6	1	9.680261	4.72	78.3%	44	F.ADNTFGEVNLHDFIGK.K
*	Prx1a-06.25.25.2	5.5076	0.4902	100.0%	1777.8556	1776.8551	-1.6	1	9.424941	4.72	79.2%	20	F.ADNTFGEVNLHDFIGK.K
*	Prx1a-07.8946.8946.2	5.6541	0.5868	100.0%	1777.8564	1776.8551	-1.1	1	10.648915	4.72	91.7%	103	F.ADNTFGEVNLHDFIGK.K
*	Prx1a-08.8385.8385.2	5.7308	0.4402	100.0%	1777.856	1776.8551	-1.4	1	8.900617	4.72	87.0%	118	F.ADNTFGEVNLHDFIGK.K
*	Prx1a-09.10872.10872.2	5.7597	0.4794	100.0%	1777.852	1776.8551	-3.6	1	10.708029	4.72	96.0%	123	F.ADNTFGEVNLHDFIGK.K
*	Prx1a-07.10507.10507.2	3.4434	0.4313	99.1%	1706.809	1705.818	-7.3	1	7.6774116	4.72	69.6%	2	A.DNTFGEVNLHDFIGK.K
*	Prx1a-08.10736.10736.2	4.1751	0.4072	99.7%	1705.8165	1705.818	-0.9	1	8.780579	4.72	78.3%	7	A.DNTFGEVNLHDFIGK.K
*	Prx1a-09.9783.9783.2	4.3666	0.4816	100.0%	1706.8074	1705.818	-8.2	1	8.235171	4.72	69.6%	13	A.DNTFGEVNLHDFIGK.K
*	Prx1a-03.15049.15049.2	4.2905	0.497	100.0%	1754.8582	1754.867	-5.0	1	8.272096	4.14	88.0%	4	L.DFTFVCPSEIIALDK.A
*	Prx1a-04.16298.16298.2	3.7542	0.483	99.7%	1754.8604	1754.867	-3.8	1	8.028278	4.14	95.8%	3	L.DFTFVCPSEIIALDK.A
*	Prx1a-05.16527.16527.2	4.1859	0.4682	99.9%	1756.868	1754.867	-3.2	1	6.75656	4.14	76.0%	2	L.DFTFVCPSEIIALDK.A
*	Prx1a-06.16408.16408.2	3.8291	0.3921	99.1%	1755.8671	1754.867	-1.8	1	6.6534085	4.14	61.5%	1	L.DFTFVCPSEIIALDK.A
*	Prx1a-04.7925.7925.2	2.4775	0.0506	98.7%	918.4784	918.4832	-5.2	2	5.146618	8.8	91.7%	30	K.YTHLAWK.K
*	Prx1a-05.7602.7602.2	2.237	0.0646	97.8%	918.476	918.4832	-7.8	5	4.458841	8.8	83.3%	4	K.YTHLAWK.K
*	Prx1a-06.9798.9798.2	2.686	0.1214	99.9%	918.4817	918.4832	-1.7	5	6.126702	8.8	91.7%	53	K.YTHLAWK.K
*	Prx1a-07.7069.7069.2	2.811	0.1126	99.9%	918.4802	918.4832	-3.3	1	6.0763445	8.8	100.0%	62	K.YTHLAWK.K
*	Prx1a-08.8761.8761.2	2.8561	0.1107	99.9%	918.4818	918.4832	-1.5	1	4.6554976	8.8	100.0%	64	K.YTHLAWK.K
*	Prx1a-09.6958.6958.2	2.8355	0.1018	99.9%	918.4809	918.4832	-2.5	1	5.877462	8.8	100.0%	79	K.YTHLAWK.K
*	Prx1a-05.8027.8027.2	3.1581	0.318	98.6%	1122.6237	1122.6266	-2.6	2	6.7018223	7.33	87.5%	1	K.GGIGNIQHTLI.S
*	Prx1a-08.7903.7903.2	3.401	0.3009	98.6%	1122.6235	1122.6266	-2.7	1	7.135768	7.33	93.8%	1	K.GGIGNIQHTLI.S
*	Prx1a-03.10439.10439.2	3.3477	0.1926	100.0%	1457.7437	1456.743	-1.9	2	6.942569	6.56	85.7%	7	R.SYNVLFGDSVSLR.A
*	Prx1a-04.10878.10878.2	4.8396	0.4649	100.0%	1456.7394	1456.743	-2.5	1	7.625096	6.56	95.2%	3	R.SYNVLFGDSVSLR.A
*	Prx1a-05.11154.11154.2	4.4724	0.4368	100.0%	1456.7404	1456.743	-1.8	1	8.247905	6.56	95.2%	6	R.SYNVLFGDSVSLR.A
*	Prx1a-06.10983.10983.2	4.6385	0.4196	100.0%	1456.7393	1456.743	-2.6	1	7.632302	6.56	90.5%	4	R.SYNVLFGDSVSLR.A
*	Prx1a-07.11437.11437.2	3.9452	0.4048	100.0%	1456.7465	1456.743	2.3	1	7.09115	6.56	76.2%	4	R.SYNVLFGDSVSLR.A
*	Prx1a-08.11223.11223.2	4.131	0.4923	100.0%	1456.7424	1456.743	-0.4	1	8.024784	6.56	90.5%	3	R.SYNVLFGDSVSLR.A
*	Prx1a-09.11101.11101.2	4.657	0.3747	100.0%	1457.7427	1456.743	-2.6	1	7.6797614	6.56	90.5%	4	R.SYNVLFGDSVSLR.A
*	Prx1a-03.6546.6546.2	2.3097	0.1255	99.3%	805.4786	805.4818	-4.0	2	4.097084	6.56	100.0%	2	R.AFVLIDK.Q
*	Prx1a-04.6789.6789.2	2.4161	0.1048	99.3%	805.4777	805.4818	-5.1	1	4.6414747	6.56	100.0%	2	R.AFVLIDK.Q
*	Prx1a-05.7240.7240.2	2.3679	0.1854	99.9%	805.4787	805.4818	-3.9	1	4.673553	6.56	100.0%	2	R.AFVLIDK.Q
*	Prx1a-06.7993.7993.2	3.3088	0.3056	98.7%	1082.665	1082.6681	-2.8	1	5.354246	10.06	100.0%	2	H.LLVNNLAIGR.S
*	Prx1a-07.8254.8254.2	3.3098	0.2793	98.3%	1082.6637	1082.6681	-4.1	1	6.3055744	10.06	94.1%	1	H.LLVNNLAIGR.S
*	Prx1a-08.8014.8014.2	3.3347	0.3027	98.7%	1082.665	1082.6681	-2.8	1	6.0856295	10.06	100.0%	1	H.LLVNNLAIGR.S
*	Prx1a-09.7931.7931.2	3.328	0.3178	98.9%	1082.6681	1082.6681	0.0	1	5.940418	10.06	100.0%	2	H.LLVNNLAIGR.S
*	Prx1a-08.4578.4578.2	3.8683	0.3122	98.9%	1598.7684	1597.7717	-4.2	1	6.6608124	5.44	80.0%	3	R.IIDAVQHHEQHGDV.C
*	Prx1a-09.4541.4541.2	3.8783	0.3198	99.1%	1597.769	1597.7717	-1.7	1	7.8413773	5.44	80.0%	6	R.IIDAVQHHEQHGDV.C
*	Prx1a-03.4658.4658.2	2.8059	0.362	97.9%	1425.639	1425.6566	-12.3	1	6.0370464	4.14	71.4%	1	K.VAMKPSEEGVSEY.L
*	Prx1a-03.7136.7136.2	3.3338	0.4449	99.2%	1538.7374	1538.7406	-2.1	1	6.8872614	4.14	72.7%	3	K.VAMKPSEEGVSEYL.S
*	Prx1a-04.7377.7377.2	3.3359	0.5054	99.7%	1538.7333	1538.7406	-4.8	1	8.110955	4.14	78.3%	1	K.VAMKPSEEGVSEYL.S
*	Prx1a-05.7797.7797.2	3.4999	0.4611	99.7%	1538.7336	1538.7406	-4.5	1	7.724693	4.14	81.0%	1	K.VAMKPSEEGVSEYL.S
*	Prx1a-06.7566.7566.2	3.474	0.4825	99.6%	1538.7347	1538.7406	-3.8	1	7.9445047	4.14	81.0%	1	K.VAMKPSEEGVSEYL.S
*	Prx1a-04.6367.6367.2	3.568	0.3902	99.2%	1626.7637	1625.7727	-7.6	1	6.999665	4.14	71.4%	1	K.VAMKPSEEGVSEYLS.K
*	Prx1a-05.6768.6768.2	3.342	0.3621	98.8%	1625.7537	1625.7727	-11.7	1	6.123419	4.14	81.0%	1	K.VAMKPSEEGVSEYLS.K
*	Prx1a-07.6876.6876.2	3.2424	0.3918	99.1%	1626.7642	1625.7727	-7.3	1	6.422723	4.14	62.5%	2	K.VAMKPSEEGVSEYLS.K
*	Prx1a-04.6545.6545.2	3.9128	0.2663	100.0%	1753.8826	1753.8677	8.5	1	6.4474363	4.72	72.0%	13	K.VAMKPSEEGVSEYLSK.L
*	Prx1a-05.7291.7291.2	4.3425	0.4332	100.0%	1753.8633	1753.8677	-2.5	1	8.069764	4.72	84.0%	30	K.VAMKPSEEGVSEYLSK.L
*	Prx1a-06.7489.7489.2	4.8453	0.4628	100.0%	1753.8552	1753.8677	-7.1	1	8.557626	4.72	88.0%	43	K.VAMKPSEEGVSEYLSK.L
*	Prx1a-07.6682.6682.2	5.4349	0.4943	100.0%	1754.866	1753.8677	-2.9	1	8.367449	4.72	88.0%	55	K.VAMKPSEEGVSEYLSK.L
*	Prx1a-08.6429.6429.2	5.3217	0.4923	100.0%	1753.8635	1753.8677	-2.4	1	8.856004	4.72	92.3%	56	K.VAMKPSEEGVSEYLSK.L
*	Prx1a-09.6658.6658.2	5.7312	0.4543	100.0%	1754.8656	1753.8677	-3.1	1	8.738679	4.72	96.0%	60	K.VAMKPSEEGVSEYLSK.L
*	Prx1a-04.10343.10343.3	2.8935	0.2495	99.7%	1754.8641	1753.8677	-3.9	1	5.5131755	4.72	72.5%	9	K.VAMKPSEEGVSEYLSK.L
*	Prx1a-05.7791.7791.3	2.8156	0.2069	99.3%	1754.8524	1753.8677	-10.6	1	5.1309867	4.72	61.4%	12	K.VAMKPSEEGVSEYLSK.L
*	Prx1a-06.6893.6893.3	3.1647	0.3341	99.9%	1754.861	1753.8677	-5.7	1	5.624332	4.72	67.5%	33	K.VAMKPSEEGVSEYLSK.L
*	Prx1a-07.7325.7325.3	4.7872	0.436	100.0%	1753.8647	1753.8677	-1.7	1	7.6842666	4.72	68.8%	79	K.VAMKPSEEGVSEYLSK.L
*	Prx1a-08.7561.7561.3	4.2447	0.4331	100.0%	1753.866	1753.8677	-1.0	1	7.9242797	4.72	66.7%	88	K.VAMKPSEEGVSEYLSK.L
*	Prx1a-09.6680.6680.3	4.4054	0.4598	100.0%	1753.8651	1753.8677	-1.5	1	6.9279165	4.72	77.3%	73	K.VAMKPSEEGVSEYLSK.L
*	Prx1a-04.9427.9427.2	4.6995	0.3945	99.7%	1584.7573	1583.7621	-5.1	1	7.441938	4.72	83.3%	57	A.MKPSEEGVSEYLSK.L
*	Prx1a-05.5151.5151.2	4.9821	0.4142	100.0%	1583.7638	1583.7621	1.1	1	7.267368	4.72	87.5%	39	A.MKPSEEGVSEYLSK.L
*	Prx1a-06.7132.7132.2	4.5547	0.3839	99.6%	1584.7573	1583.7621	-5.1	1	6.758475	4.72	95.7%	40	A.MKPSEEGVSEYLSK.L
*	Prx1a-07.6022.6022.2	4.5715	0.4179	99.9%	1583.7593	1583.7621	-1.8	1	6.859704	4.72	95.5%	22	A.MKPSEEGVSEYLSK.L
*	Prx1a-08.5213.5213.2	3.7722	0.3723	99.2%	1584.7637	1583.7621	-1.1	1	6.5228825	4.72	69.6%	1	A.MKPSEEGVSEYLSK.L
*	Prx1a-03.6499.6499.2	4.3739	0.3368	99.1%	1453.722	1452.7217	-2.1	1	7.2595463	4.72	77.3%	29	M.KPSEEGVSEYLSK.L
*	Prx1a-04.4064.4064.2	5.0507	0.4189	100.0%	1453.7249	1452.7217	-0.1	1	7.7328224	4.72	86.4%	91	M.KPSEEGVSEYLSK.L
*	Prx1a-05.5173.5173.2	4.3028	0.403	99.7%	1452.7155	1452.7217	-4.3	1	7.1299815	4.72	77.3%	24	M.KPSEEGVSEYLSK.L
*	Prx1a-05.8322.8322.2	3.3704	0.3892	99.1%	1565.8116	1565.8057	3.8	1	6.7028537	4.72	66.7%	1	M.KPSEEGVSEYLSKL.-
*	Prx1a-06.8525.8525.2	3.7798	0.3239	98.9%	1565.8007	1565.8057	-3.2	1	5.965698	4.72	65.2%	4	M.KPSEEGVSEYLSKL.-
*	Prx1a-07.8985.8985.2	4.1144	0.2573	98.6%	1566.8055	1565.8057	-2.2	1	5.432365	4.72	78.3%	17	M.KPSEEGVSEYLSKL.-
*	Prx1a-08.7697.7697.2	4.4514	0.3481	99.2%	1565.8038	1565.8057	-1.2	1	6.304325	4.72	69.6%	29	M.KPSEEGVSEYLSKL.-
*	Prx1a-09.8416.8416.2	4.9459	0.5062	100.0%	1566.8002	1565.8057	-5.6	1	8.273323	4.72	78.3%	24	M.KPSEEGVSEYLSKL.-
*	Prx1a-03.5244.5244.2	3.8703	0.3827	100.0%	1324.622	1324.6267	-3.6	1	6.851372	4.14	100.0%	1	K.PSEEGVSEYLSK.L
U	contaminant_KERATIN22	124	800	51.0%	645	65865	8.0	0.026470376	2.2359364	no description
U	sp|P35908|K22E_HUMAN	124	798	51.5%	639	65433	8.0	0.026652128	2.2734067	Keratin, type II cytoskeletal 2 epidermal OS=Homo sapiens GN=KRT2 PE=1 SV=2
	Filename	XCorr	DeltCN	Conf%	ObsM+H+	CalcM+H+	PPM	SpR	Prob Score	pI	Ion%	#	Sequence
	Prx1a-03.4230.4230.2	3.4453	0.3678	100.0%	1254.6053	1254.6073	-1.6	1	8.37448	10.06	91.7%	2	R.GFSSGSAVVSGGSR.R
	Prx1a-04.4408.4408.2	4.0706	0.4685	100.0%	1254.6031	1254.6073	-3.3	1	9.911746	10.06	95.7%	1	R.GFSSGSAVVSGGSR.R
	Prx1a-05.4921.4921.2	3.644	0.4776	100.0%	1254.6033	1254.6073	-3.2	1	7.9107494	10.06	81.8%	1	R.GFSSGSAVVSGGSR.R
	Prx1a-05.5660.5660.2	2.8169	0.4486	99.1%	1021.426	1020.4282	-5.4	1	7.5014396	7.33	69.6%	1	R.HGGGGGGFGGGGF.G
	Prx1a-06.5430.5430.2	2.9173	0.5023	99.3%	1020.4224	1020.4282	-5.7	1	10.202339	7.33	82.6%	1	R.HGGGGGGFGGGGF.G
	Prx1a-07.5689.5689.2	2.9	0.4329	99.1%	1021.4251	1020.4282	-6.3	1	7.8803773	7.33	73.9%	1	R.HGGGGGGFGGGGF.G
	Prx1a-06.5410.5410.2	2.3313	0.5892	99.3%	1078.4451	1077.4497	-7.4	1	9.803446	7.33	87.0%	1	R.HGGGGGGFGGGGFG.S
	Prx1a-08.5501.5501.2	2.4832	0.4813	99.1%	1077.4454	1077.4497	-4.0	1	8.414525	7.33	66.7%	1	R.HGGGGGGFGGGGFG.S
	Prx1a-09.5433.5433.2	2.4041	0.4885	98.9%	1077.4457	1077.4497	-3.7	2	8.901848	7.33	60.9%	1	R.HGGGGGGFGGGGFG.S
	Prx1a-03.5069.5069.2	2.6311	0.4582	98.9%	1165.4847	1164.4817	-0.3	1	7.6691284	7.33	72.0%	1	R.HGGGGGGFGGGGFGS.R
	Prx1a-04.4947.4947.2	3.6735	0.5497	100.0%	1165.478	1164.4817	-6.0	1	8.66912	7.33	87.5%	2	R.HGGGGGGFGGGGFGS.R
	Prx1a-05.5550.5550.2	3.8089	0.5232	100.0%	1164.4749	1164.4817	-5.9	1	9.135296	7.33	92.0%	2	R.HGGGGGGFGGGGFGS.R
	Prx1a-06.5383.5383.2	4.1276	0.5445	100.0%	1164.4766	1164.4817	-4.4	1	9.178912	7.33	92.0%	2	R.HGGGGGGFGGGGFGS.R
	Prx1a-07.5573.5573.2	3.5502	0.4469	99.3%	1165.4788	1164.4817	-5.4	1	7.8036404	7.33	84.0%	2	R.HGGGGGGFGGGGFGS.R
	Prx1a-08.5410.5410.2	3.9031	0.5278	100.0%	1164.4731	1164.4817	-7.3	1	9.330133	7.33	96.0%	1	R.HGGGGGGFGGGGFGS.R
	Prx1a-06.5256.5256.2	3.7709	0.3771	99.2%	1126.4976	1126.5024	-4.3	1	8.731159	10.06	100.0%	1	G.GGGGGFGGGGFGSR.S
	Prx1a-08.5359.5359.2	2.9143	0.373	98.3%	1126.5026	1126.5024	0.1	1	7.1244826	10.06	79.2%	1	G.GGGGGFGGGGFGSR.S
	Prx1a-06.5262.5262.2	3.2417	0.4172	99.2%	1069.4739	1069.481	-6.6	1	6.688937	10.06	90.0%	1	G.GGGGFGGGGFGSR.S
	Prx1a-07.5540.5540.2	3.36	0.3798	99.1%	1069.4747	1069.481	-5.8	1	6.7253313	10.06	94.7%	1	G.GGGGFGGGGFGSR.S
	Prx1a-08.5373.5373.2	3.3593	0.4261	99.2%	1069.4775	1069.481	-3.2	1	6.5240846	10.06	100.0%	1	G.GGGGFGGGGFGSR.S
	Prx1a-09.5305.5305.2	2.9672	0.4122	99.1%	1070.4792	1069.481	-4.7	1	6.928707	10.06	90.5%	1	G.GGGGFGGGGFGSR.S
	Prx1a-06.5276.5276.2	3.0845	0.3644	98.8%	1012.4529	1012.45953	-6.6	1	6.52935	10.06	100.0%	1	G.GGGFGGGGFGSR.S
	Prx1a-09.5324.5324.2	2.9595	0.3237	97.7%	1012.457	1012.45953	-2.5	1	6.4101453	10.06	100.0%	1	G.GGGFGGGGFGSR.S
	Prx1a-04.5055.5055.2	2.5753	0.1022	99.2%	832.4919	831.4934	-5.9	1	5.2164288	9.08	100.0%	1	R.SLVGLGGTK.S
	Prx1a-05.5542.5542.2	2.4715	0.2352	99.9%	831.4881	831.4934	-6.4	2	5.36696	9.08	100.0%	1	R.SLVGLGGTK.S
	Prx1a-06.5385.5385.2	2.5844	0.1471	99.7%	832.4943	831.4934	-2.9	1	4.0655127	9.08	93.3%	1	R.SLVGLGGTK.S
	Prx1a-07.7206.7206.2	4.1826	0.4442	99.7%	1552.7614	1551.7662	-5.3	2	7.367168	10.06	54.8%	1	S.ISVAGGGGGFGAAGGFGGR.G
	Prx1a-08.6954.6954.2	3.8424	0.4899	99.8%	1551.769	1551.7662	1.8	1	7.708346	10.06	53.1%	1	S.ISVAGGGGGFGAAGGFGGR.G
	Prx1a-09.6852.6852.2	4.7127	0.5011	100.0%	1552.7656	1551.7662	-2.6	1	9.6464	10.06	61.3%	1	S.ISVAGGGGGFGAAGGFGGR.G
	Prx1a-03.5347.5347.2	4.4793	0.5208	100.0%	1351.6458	1351.6501	-3.3	1	10.197664	10.06	92.3%	2	S.VAGGGGGFGAAGGFGGR.G
	Prx1a-04.5283.5283.2	4.8588	0.507	100.0%	1351.6469	1351.6501	-2.4	1	8.867011	10.06	88.5%	1	S.VAGGGGGFGAAGGFGGR.G
	Prx1a-05.5882.5882.2	5.4714	0.5846	100.0%	1351.6447	1351.6501	-4.1	1	11.294691	10.06	100.0%	2	S.VAGGGGGFGAAGGFGGR.G
	Prx1a-06.5713.5713.2	5.4827	0.5997	100.0%	1351.6484	1351.6501	-1.3	1	11.893336	10.06	100.0%	3	S.VAGGGGGFGAAGGFGGR.G
	Prx1a-07.6000.6000.2	5.8208	0.5841	100.0%	1351.6481	1351.6501	-1.5	1	12.236364	10.06	100.0%	2	S.VAGGGGGFGAAGGFGGR.G
	Prx1a-08.5830.5830.2	5.4453	0.6056	100.0%	1351.647	1351.6501	-2.3	1	12.201649	10.06	96.4%	2	S.VAGGGGGFGAAGGFGGR.G
	Prx1a-09.5648.5648.2	5.3083	0.56	100.0%	1351.6478	1351.6501	-1.7	1	11.87532	10.06	92.6%	2	S.VAGGGGGFGAAGGFGGR.G
	Prx1a-05.5672.5672.2	3.1027	0.3745	98.6%	1181.5352	1181.5447	-8.1	1	6.8952875	10.06	85.0%	1	A.GGGGGFGAAGGFGGR.G
	Prx1a-07.5801.5801.2	3.5437	0.3359	98.8%	1181.5356	1181.5447	-7.6	1	8.176672	10.06	82.6%	1	A.GGGGGFGAAGGFGGR.G
	Prx1a-07.5785.5785.2	3.3595	0.3636	98.9%	1124.5192	1124.5232	-3.6	1	6.5383415	10.06	95.0%	1	G.GGGGFGAAGGFGGR.G
	Prx1a-08.6583.6583.2	3.6376	0.3458	98.9%	1588.6771	1588.6887	-7.3	1	7.310032	10.06	78.1%	1	F.GGGSGFSGGGFGGGGFGGGR.F
	Prx1a-07.6818.6818.2	4.2772	0.2095	97.2%	1531.6578	1531.6674	-6.2	1	8.618475	10.06	78.1%	1	G.GGSGFSGGGFGGGGFGGGR.F
	Prx1a-08.6597.6597.2	4.384	0.2659	98.8%	1532.658	1531.6674	-8.3	1	8.281246	10.06	82.8%	1	G.GGSGFSGGGFGGGGFGGGR.F
	Prx1a-09.6507.6507.2	4.3011	0.2254	97.9%	1531.665	1531.6674	-1.5	1	8.823463	10.06	80.0%	1	G.GGSGFSGGGFGGGGFGGGR.F
	Prx1a-06.6124.6124.2	3.0552	0.4381	99.1%	1273.5673	1273.5709	-2.9	1	7.0385036	10.06	69.2%	1	G.FSGGGFGGGGFGGGR.F
	Prx1a-07.6472.6472.2	3.5549	0.4196	99.1%	1273.5657	1273.5709	-4.1	1	8.806997	10.06	73.1%	1	G.FSGGGFGGGGFGGGR.F
	Prx1a-08.6235.6235.2	3.1326	0.4368	99.2%	1273.5715	1273.5709	0.5	1	6.9747086	10.06	57.7%	2	G.FSGGGFGGGGFGGGR.F
	Prx1a-09.6175.6175.2	3.6083	0.414	99.1%	1274.5822	1273.5709	6.2	1	7.994533	10.06	73.1%	1	G.FSGGGFGGGGFGGGR.F
	Prx1a-04.14949.14949.2	4.3404	0.409	99.6%	1550.732	1550.7386	-4.3	1	6.376964	6.12	66.7%	2	R.FGGFGGPGGVGGLGGPGGF.G
	Prx1a-04.13933.13933.2	3.8054	0.4372	99.5%	1608.746	1607.7601	-10.9	1	7.1733394	6.12	65.6%	1	R.FGGFGGPGGVGGLGGPGGFG.P
	Prx1a-05.14190.14190.2	4.7618	0.3665	99.7%	1762.8333	1761.8344	-2.5	1	6.934089	6.12	61.1%	3	R.FGGFGGPGGVGGLGGPGGFGPG.G
	Prx1a-03.7504.7504.2	3.9174	0.3966	99.4%	1439.8138	1439.8217	-5.4	1	6.3876705	9.08	81.0%	2	V.SVNQSLLQPLNVK.V
	Prx1a-06.8050.8050.2	4.16	0.3533	99.2%	1440.8213	1439.8217	-2.6	1	7.0312653	9.08	90.0%	1	V.SVNQSLLQPLNVK.V
	Prx1a-07.8271.8271.2	3.675	0.356	99.2%	1440.8146	1439.8217	-7.2	1	5.8153753	9.08	75.0%	1	V.SVNQSLLQPLNVK.V
	Prx1a-08.8036.8036.2	3.547	0.2846	98.2%	1440.8156	1439.8217	-6.6	1	5.323668	9.08	66.7%	1	V.SVNQSLLQPLNVK.V
	Prx1a-09.7975.7975.2	3.9468	0.3943	99.4%	1440.82	1439.8217	-3.5	1	6.6560836	9.08	71.4%	1	V.SVNQSLLQPLNVK.V
	Prx1a-04.5898.5898.2	2.2551	0.1251	99.2%	827.4253	827.4298	-5.5	3	4.4479656	6.56	91.7%	1	K.FASFIDK.V
	Prx1a-03.5184.5184.2	5.2726	0.3011	100.0%	1475.7802	1475.7853	-3.5	1	6.3783226	6.56	100.0%	15	R.FLEQQNQVLQTK.W
	Prx1a-04.5326.5326.2	5.1995	0.292	100.0%	1475.7771	1475.7853	-5.5	1	6.395272	6.56	95.0%	18	R.FLEQQNQVLQTK.W
	Prx1a-05.6061.6061.2	5.0709	0.1376	100.0%	1476.7708	1475.7853	-12.1	2	5.779496	6.56	90.0%	17	R.FLEQQNQVLQTK.W
	Prx1a-06.5641.5641.2	5.1046	0.3026	100.0%	1475.7809	1475.7853	-3.0	1	6.8682485	6.56	100.0%	11	R.FLEQQNQVLQTK.W
	Prx1a-07.5825.5825.2	4.9556	0.2775	100.0%	1475.7814	1475.7853	-2.6	1	6.717771	6.56	100.0%	5	R.FLEQQNQVLQTK.W
	Prx1a-08.5650.5650.2	4.5954	0.2839	100.0%	1475.7831	1475.7853	-1.5	1	5.9276686	6.56	85.0%	2	R.FLEQQNQVLQTK.W
	Prx1a-09.5608.5608.2	4.9518	0.2691	100.0%	1475.7906	1475.7853	3.6	1	5.9445977	6.56	95.0%	2	R.FLEQQNQVLQTK.W
	Prx1a-03.4084.4084.2	4.4927	0.2434	99.1%	1328.7126	1328.7168	-3.1	1	4.9988804	6.56	100.0%	1	F.LEQQNQVLQTK.W
	Prx1a-03.5447.5447.2	2.9384	0.1702	100.0%	1037.5214	1037.5261	-4.6	1	5.611427	4.46	100.0%	2	R.YLDGLTAER.T
	Prx1a-05.3210.3210.2	2.9502	0.191	100.0%	1167.6082	1166.6051	-0.3	1	4.6738167	6.56	100.0%	1	K.KKYEDEINK.R
	Prx1a-03.3090.3090.2	1.9632	0.1374	97.7%	1038.5057	1038.5101	-4.2	1	3.6994038	4.72	100.0%	1	K.KYEDEINK.R
	Prx1a-04.3121.3121.2	3.5018	0.2667	100.0%	1194.6082	1194.6113	-2.7	1	5.3257675	6.56	100.0%	42	K.KYEDEINKR.T
	Prx1a-05.3030.3030.2	3.5242	0.2377	100.0%	1194.6088	1194.6113	-2.1	1	5.448238	6.56	100.0%	15	K.KYEDEINKR.T
	Prx1a-06.2888.2888.2	2.7965	0.2658	100.0%	1194.6095	1194.6113	-1.5	1	4.8657784	6.56	86.7%	2	K.KYEDEINKR.T
	Prx1a-03.2791.2791.2	1.8113	0.2763	99.5%	1066.513	1066.5164	-3.2	6	5.3691835	4.72	64.3%	1	K.YEDEINKR.T
	Prx1a-03.5677.5677.2	2.7043	0.288	100.0%	1210.6196	1208.6157	-2.3	1	5.4280887	4.46	77.8%	1	R.TAAENDFVTLK.K
	Prx1a-03.6602.6602.2	3.8798	0.3575	100.0%	1336.7083	1336.7107	-1.8	1	6.2608376	6.56	84.2%	58	R.TAAENDFVTLKK.D
	Prx1a-04.5162.5162.2	3.8713	0.3068	100.0%	1336.7067	1336.7107	-3.0	1	6.212236	6.56	100.0%	19	R.TAAENDFVTLKK.D
	Prx1a-05.5960.5960.2	2.9394	0.1877	99.9%	1336.7095	1336.7107	-0.9	1	4.8293724	6.56	77.8%	5	R.TAAENDFVTLKK.D
	Prx1a-01.10562.10562.2	3.2757	0.3489	100.0%	1460.7905	1460.7996	-6.2	1	5.451804	4.14	94.7%	1	K.VDLLNQEIEFLK.V
	Prx1a-03.15345.15345.2	5.0373	0.2484	100.0%	1461.7885	1460.7996	-9.9	1	6.2343345	4.14	100.0%	40	K.VDLLNQEIEFLK.V
	Prx1a-04.14699.14699.2	4.9155	0.3852	100.0%	1460.7941	1460.7996	-3.8	1	6.094855	4.14	100.0%	50	K.VDLLNQEIEFLK.V
	Prx1a-05.15642.15642.2	5.1655	0.418	100.0%	1460.7959	1460.7996	-2.5	1	6.509049	4.14	100.0%	62	K.VDLLNQEIEFLK.V
	Prx1a-06.14827.14827.2	4.9604	0.3974	100.0%	1460.7972	1460.7996	-1.6	1	6.2494407	4.14	100.0%	51	K.VDLLNQEIEFLK.V
	Prx1a-07.15337.15337.2	4.9871	0.3983	100.0%	1460.7963	1460.7996	-2.3	1	6.3731494	4.14	100.0%	20	K.VDLLNQEIEFLK.V
	Prx1a-08.15170.15170.2	4.9088	0.363	100.0%	1460.7975	1460.7996	-1.4	1	6.158759	4.14	100.0%	10	K.VDLLNQEIEFLK.V
	Prx1a-09.14778.14778.2	4.6371	0.3642	100.0%	1460.7999	1460.7996	0.3	1	6.0944114	4.14	100.0%	7	K.VDLLNQEIEFLK.V
	Prx1a-03.14410.14410.2	3.9378	0.439	100.0%	1329.721	1329.726	-3.8	1	6.034211	4.14	95.0%	14	R.NLDLDSIIAEVK.A
	Prx1a-04.15363.15363.2	3.9616	0.4299	100.0%	1329.7214	1329.726	-3.4	1	6.195578	4.14	90.0%	12	R.NLDLDSIIAEVK.A
	Prx1a-05.15650.15650.2	4.1843	0.4152	100.0%	1329.7239	1329.726	-1.6	1	6.475128	4.14	90.0%	13	R.NLDLDSIIAEVK.A
	Prx1a-06.15488.15488.2	4.151	0.4298	100.0%	1329.7242	1329.726	-1.3	1	6.1759887	4.14	90.0%	6	R.NLDLDSIIAEVK.A
	Prx1a-07.15979.15979.2	4.1766	0.4067	100.0%	1329.7244	1329.726	-1.2	1	6.352226	4.14	90.0%	3	R.NLDLDSIIAEVK.A
	Prx1a-08.15766.15766.2	3.9999	0.3556	100.0%	1329.7247	1329.726	-0.9	1	6.380562	4.14	90.0%	2	R.NLDLDSIIAEVK.A
	Prx1a-09.15586.15586.2	3.7896	0.3899	100.0%	1329.7251	1329.726	-0.6	1	5.6520915	4.14	90.0%	2	R.NLDLDSIIAEVK.A
	Prx1a-03.4068.4068.2	2.435	0.0787	98.3%	1108.5363	1107.5428	-9.0	1	4.604475	4.46	93.3%	1	K.AQYEEIAQR.S
	Prx1a-05.4443.4443.2	4.6913	0.3796	100.0%	1391.6758	1391.68	-3.1	1	6.622542	5.8	95.0%	45	R.SKEEAEALYHSK.Y
	Prx1a-06.4186.4186.2	4.7708	0.3738	100.0%	1391.6772	1391.68	-2.0	1	6.2943506	5.8	100.0%	26	R.SKEEAEALYHSK.Y
	Prx1a-07.3170.3170.2	4.6772	0.3668	100.0%	1391.6791	1391.68	-0.7	1	6.5502667	5.8	95.0%	10	R.SKEEAEALYHSK.Y
	Prx1a-05.4414.4414.3	4.277	0.4005	100.0%	1391.6725	1391.68	-5.4	1	6.334252	5.8	90.6%	6	R.SKEEAEALYHSK.Y
	Prx1a-06.2883.2883.3	4.1085	0.3572	99.9%	1391.6755	1391.68	-3.2	1	6.570808	5.8	82.4%	6	R.SKEEAEALYHSK.Y
	Prx1a-07.3177.3177.3	2.8121	0.2866	99.8%	1391.6716	1391.68	-6.1	1	5.7317886	5.8	75.0%	1	R.SKEEAEALYHSK.Y
	Prx1a-03.5333.5333.2	3.9584	0.4224	100.0%	1193.612	1193.6161	-3.4	1	6.7115154	4.46	100.0%	4	K.YEELQVTVGR.H
	Prx1a-04.5483.5483.2	3.9561	0.3729	100.0%	1193.6116	1193.6161	-3.8	1	6.7082105	4.46	100.0%	2	K.YEELQVTVGR.H
	Prx1a-05.5916.5916.2	3.9582	0.3907	100.0%	1193.6132	1193.6161	-2.5	1	7.1418166	4.46	100.0%	1	K.YEELQVTVGR.H
	Prx1a-06.5710.5710.2	3.4405	0.3212	100.0%	1194.6132	1193.6161	-5.3	1	6.496616	4.46	87.5%	1	K.YEELQVTVGR.H
	Prx1a-07.6038.6038.2	3.782	0.3826	100.0%	1193.6141	1193.6161	-1.6	1	6.792882	4.46	94.1%	1	K.YEELQVTVGR.H
	Prx1a-08.5807.5807.2	3.7793	0.3917	100.0%	1193.6154	1193.6161	-0.6	1	7.022858	4.46	93.8%	1	K.YEELQVTVGR.H
	Prx1a-09.5740.5740.2	3.9844	0.3262	100.0%	1193.6108	1193.6161	-4.4	1	7.1983953	4.46	93.8%	1	K.YEELQVTVGR.H
	Prx1a-06.3503.3503.2	2.0342	0.2335	99.5%	1026.5555	1026.5579	-2.3	1	4.120311	7.33	85.7%	2	R.HGDSLKEIK.I
	Prx1a-07.3193.3193.2	2.2029	0.1081	97.9%	1026.5573	1026.5579	-0.6	2	4.193878	7.33	86.7%	1	R.HGDSLKEIK.I
	Prx1a-03.5177.5177.2	2.9255	0.0659	99.5%	973.5258	973.53125	-5.6	1	4.0860176	4.46	100.0%	1	K.IEISELNR.V
	Prx1a-04.4116.4116.2	2.8952	0.2677	100.0%	994.5658	994.568	-2.2	1	5.496883	7.33	100.0%	10	R.LQGEIAHVK.K
	Prx1a-05.4791.4791.2	2.833	0.1829	100.0%	994.5652	994.568	-2.8	1	4.565969	7.33	100.0%	2	R.LQGEIAHVK.K
	Prx1a-06.4623.4623.2	2.9825	0.2057	100.0%	994.5655	994.568	-2.5	1	4.974712	7.33	100.0%	9	R.LQGEIAHVK.K
	Prx1a-07.4751.4751.2	1.9948	0.1446	97.8%	994.5643	994.568	-3.7	1	3.699158	7.33	85.7%	1	R.LQGEIAHVK.K
	Prx1a-06.3472.3472.2	2.8766	0.3394	100.0%	996.5199	996.5221	-2.2	1	5.1919055	7.33	93.3%	2	R.GEHALKDAR.N
	Prx1a-08.7833.7833.2	3.9992	0.327	100.0%	1614.8481	1613.8492	-2.8	1	5.327941	4.72	77.3%	6	R.NKLNDLEEALQQAK.E
	Prx1a-09.8018.8018.2	4.8808	0.2914	100.0%	1614.8458	1613.8492	-4.2	2	5.151955	4.72	65.2%	24	R.NKLNDLEEALQQAK.E
	Prx1a-03.7585.7585.2	4.2222	0.3163	100.0%	1371.7017	1371.7114	-7.1	1	6.825324	4.14	90.0%	1	K.LNDLEEALQQAK.E
	Prx1a-04.9704.9704.2	3.4508	0.3814	100.0%	1263.6987	1263.6943	3.5	1	5.968667	4.46	88.9%	3	K.LALDVEIATYR.K
	Prx1a-05.10080.10080.2	3.2048	0.3958	100.0%	1263.694	1263.6943	-0.3	1	7.0896945	4.46	94.4%	6	K.LALDVEIATYR.K
	Prx1a-06.9824.9824.2	3.4301	0.3989	100.0%	1263.6969	1263.6943	2.0	1	7.169028	4.46	88.9%	8	K.LALDVEIATYR.K
	Prx1a-07.10085.10085.2	3.7823	0.3626	100.0%	1263.6937	1263.6943	-0.5	1	6.4295835	4.46	100.0%	7	K.LALDVEIATYR.K
	Prx1a-08.9960.9960.2	3.8011	0.3661	100.0%	1263.6929	1263.6943	-1.2	1	6.821412	4.46	94.4%	10	K.LALDVEIATYR.K
	Prx1a-09.9814.9814.2	3.8902	0.3893	100.0%	1263.6926	1263.6943	-1.4	1	7.167497	4.46	100.0%	14	K.LALDVEIATYR.K
	Prx1a-03.3761.3761.2	3.7187	0.4351	99.7%	1280.6669	1280.6692	-1.8	1	7.299385	9.08	86.4%	1	S.VTSSTISSNVASK.A
	Prx1a-03.3457.3457.2	5.1265	0.4064	100.0%	1741.7505	1741.7484	1.2	1	10.370118	9.08	72.2%	1	R.GGSGGGGSISGGGYGSGGGSGGR.Y
	Prx1a-03.3353.3353.2	2.8912	0.3585	100.0%	1197.5475	1197.5494	-1.6	1	7.483061	8.8	68.0%	1	K.GGSISGGGYGSGGGK.H
U	sp|P68871|HBB_HUMAN	17	64	42.9%	147	15998	7.3	0.009291642	1.6853445	Hemoglobin subunit beta OS=Homo sapiens GN=HBB PE=1 SV=2
	Filename	XCorr	DeltCN	Conf%	ObsM+H+	CalcM+H+	PPM	SpR	Prob Score	pI	Ion%	#	Sequence
*	Prx1a-03.5354.5354.2	3.1003	0.3401	100.0%	1314.6606	1314.6648	-3.2	1	5.7202287	4.14	81.0%	1	K.VNVDEVGGEALGR.L
	Prx1a-09.11440.11440.2	2.2903	0.2287	99.8%	1274.7261	1274.7256	0.4	10	5.4069414	9.08	66.7%	1	R.LLVVYPWTQR.F
*	Prx1a-03.12487.12487.2	4.5242	0.4844	100.0%	2060.9255	2058.9478	-14.0	13	8.4608555	4.14	40.0%	1	R.FFESFGDLSTPDAVMGNPK.V
*	Prx1a-04.13236.13236.2	5.5174	0.4955	100.0%	2059.9531	2058.9478	1.0	1	9.986344	4.14	71.9%	3	R.FFESFGDLSTPDAVMGNPK.V
*	Prx1a-05.13496.13496.2	4.6347	0.4844	100.0%	2058.9346	2058.9478	-6.4	1	8.924224	4.14	73.3%	5	R.FFESFGDLSTPDAVMGNPK.V
*	Prx1a-06.13255.13255.2	5.3874	0.587	100.0%	2058.9426	2058.9478	-2.5	1	9.9694395	4.14	80.0%	5	R.FFESFGDLSTPDAVMGNPK.V
*	Prx1a-07.13690.13690.2	4.4655	0.4508	100.0%	2058.9385	2058.9478	-4.5	1	9.36671	4.14	70.0%	5	R.FFESFGDLSTPDAVMGNPK.V
*	Prx1a-08.13740.13740.2	4.8129	0.531	100.0%	2058.937	2058.9478	-5.2	1	8.430871	4.14	72.7%	6	R.FFESFGDLSTPDAVMGNPK.V
*	Prx1a-09.13395.13395.2	5.4907	0.5758	100.0%	2059.942	2058.9478	-4.5	1	10.159067	4.14	80.0%	4	R.FFESFGDLSTPDAVMGNPK.V
*	Prx1a-07.13660.13660.3	3.8033	0.3178	99.9%	2060.9514	2058.9478	-1.5	1	5.5347548	4.14	53.6%	1	R.FFESFGDLSTPDAVMGNPK.V
*	Prx1a-08.13542.13542.3	3.1985	0.317	99.9%	2060.939	2058.9478	-7.5	1	5.109095	4.14	59.6%	1	R.FFESFGDLSTPDAVMGNPK.V
*	Prx1a-09.13478.13478.3	3.8418	0.3857	99.9%	2060.9448	2058.9478	-4.7	1	5.953347	4.14	58.2%	2	R.FFESFGDLSTPDAVMGNPK.V
	Prx1a-06.7432.7432.2	2.3565	0.1651	99.4%	1126.5624	1126.564	-1.4	1	4.310641	5.63	93.3%	2	K.LHVDPENFR.L
	Prx1a-07.5350.5350.2	2.3822	0.2065	99.8%	1126.5627	1126.564	-1.1	1	4.774122	5.63	86.7%	12	K.LHVDPENFR.L
	Prx1a-08.5141.5141.2	2.597	0.2097	99.9%	1126.5623	1126.564	-1.5	1	5.3733807	5.63	100.0%	5	K.LHVDPENFR.L
	Prx1a-08.5822.5822.2	2.915	0.3647	100.0%	1149.6747	1149.6738	0.7	1	8.699298	9.08	75.0%	2	K.VVAGVANALAHK.Y
	Prx1a-09.5751.5751.2	3.4578	0.3641	100.0%	1149.6744	1149.6738	0.5	1	8.689168	9.08	94.7%	8	K.VVAGVANALAHK.Y
U	PF3D7_1006200	23	96	42.1%	107	11977	9.3	0.01914773	1.6363313	| organism=Plasmodium_falciparum_3D7 | product=DNA/RNA-binding protein Alba 3 (ALBA3) | location=Pf3D7_10_v3:262150-262997(-) | length=107 | sequence_SO=chromosome | SO=protein_coding
	Filename	XCorr	DeltCN	Conf%	ObsM+H+	CalcM+H+	PPM	SpR	Prob Score	pI	Ion%	#	Sequence
*	Prx1a-03.13606.13606.2	7.105	0.5424	100.0%	1689.878	1688.8854	-6.3	1	10.497484	4.46	100.0%	12	K.NPFDEVIITGLGNATK.I
*	Prx1a-04.14337.14337.2	6.91	0.5191	100.0%	1688.8763	1688.8854	-5.3	1	10.727773	4.46	100.0%	6	K.NPFDEVIITGLGNATK.I
*	Prx1a-05.14652.14652.2	6.7385	0.5549	100.0%	1688.8804	1688.8854	-3.0	1	9.975738	4.46	96.2%	9	K.NPFDEVIITGLGNATK.I
*	Prx1a-06.14426.14426.2	6.639	0.5448	100.0%	1688.8801	1688.8854	-3.1	1	9.851728	4.46	100.0%	10	K.NPFDEVIITGLGNATK.I
*	Prx1a-07.14628.14628.2	6.8226	0.4623	100.0%	1689.884	1688.8854	-2.8	1	9.350408	4.46	96.0%	7	K.NPFDEVIITGLGNATK.I
*	Prx1a-08.14630.14630.2	6.3358	0.524	100.0%	1688.8772	1688.8854	-4.8	1	9.463501	4.46	96.2%	6	K.NPFDEVIITGLGNATK.I
*	Prx1a-09.14435.14435.2	5.2764	0.4835	100.0%	1688.8848	1688.8854	-0.4	1	8.206461	4.46	80.0%	4	K.NPFDEVIITGLGNATK.I
*	Prx1a-03.13544.13544.3	3.766	0.3089	99.9%	1689.8829	1688.8854	-3.4	1	5.6154637	4.46	77.3%	5	K.NPFDEVIITGLGNATK.I
*	Prx1a-04.14538.14538.3	3.6658	0.3041	99.9%	1689.8844	1688.8854	-2.6	1	5.155982	4.46	56.8%	5	K.NPFDEVIITGLGNATK.I
*	Prx1a-05.14663.14663.3	3.9817	0.3281	99.9%	1688.8795	1688.8854	-3.5	1	5.938344	4.46	64.4%	5	K.NPFDEVIITGLGNATK.I
*	Prx1a-06.14578.14578.3	3.4411	0.2948	99.9%	1688.8806	1688.8854	-2.8	1	5.3457475	4.46	65.1%	5	K.NPFDEVIITGLGNATK.I
*	Prx1a-07.14811.14811.3	3.583	0.3887	99.9%	1689.8838	1688.8854	-2.9	1	5.640292	4.46	65.9%	3	K.NPFDEVIITGLGNATK.I
*	Prx1a-08.14791.14791.3	2.9655	0.2774	99.7%	1688.883	1688.8854	-1.4	1	5.0793343	4.46	63.6%	1	K.NPFDEVIITGLGNATK.I
*	Prx1a-03.6445.6445.2	2.8438	0.2045	99.9%	1103.6078	1103.6129	-4.6	1	5.5758915	6.56	94.4%	3	K.IAIGAASIMEK.E
*	Prx1a-04.6641.6641.2	3.6188	0.3366	100.0%	1105.6108	1103.6129	-7.9	1	7.432695	6.56	100.0%	2	K.IAIGAASIMEK.E
*	Prx1a-05.7121.7121.2	3.5366	0.392	100.0%	1105.6122	1103.6129	-6.7	1	6.828781	6.56	100.0%	2	K.IAIGAASIMEK.E
*	Prx1a-06.6828.6828.2	3.4696	0.365	100.0%	1105.6115	1103.6129	-7.4	1	6.4808292	6.56	94.4%	2	K.IAIGAASIMEK.E
*	Prx1a-07.7245.7245.2	3.6122	0.3172	100.0%	1105.6143	1103.6129	-4.9	1	5.9895387	6.56	100.0%	2	K.IAIGAASIMEK.E
*	Prx1a-08.7002.7002.2	3.4317	0.3047	100.0%	1103.6115	1103.6129	-1.3	1	6.804332	6.56	100.0%	2	K.IAIGAASIMEK.E
*	Prx1a-09.6911.6911.2	3.1276	0.2105	100.0%	1103.6108	1103.6129	-1.9	1	6.614417	6.56	100.0%	2	K.IAIGAASIMEK.E
*	Prx1a-03.4695.4695.2	2.2144	0.2298	99.8%	1173.547	1173.5535	-5.5	6	5.434874	6.56	68.8%	1	K.VQTAYFSSDR.I
*	Prx1a-07.4849.4849.2	1.7476	0.2319	98.8%	927.4655	927.4683	-3.0	2	5.079145	7.33	92.3%	1	K.KHPDFVAN.-
*	Prx1a-08.4635.4635.2	1.9562	0.2571	99.7%	927.4675	927.4683	-0.9	1	6.009912	7.33	100.0%	1	K.KHPDFVAN.-
U	sp|P32119|PRDX2_HUMAN	26	391	38.9%	198	21892	6.0	0.04214455	1.4490633	Peroxiredoxin-2 OS=Homo sapiens GN=PRDX2 PE=1 SV=5
	Filename	XCorr	DeltCN	Conf%	ObsM+H+	CalcM+H+	PPM	SpR	Prob Score	pI	Ion%	#	Sequence
*	Prx1a-03.4787.4787.2	3.0546	0.3628	100.0%	978.5188	978.52545	-6.8	1	6.906801	6.56	100.0%	1	K.ATAVVDGAFK.E
*	Prx1a-03.16395.16395.2	4.4854	0.5278	100.0%	1734.971	1734.9749	-2.3	1	8.926825	4.46	70.4%	9	K.EGGLGPLNIPLLADVTR.R
*	Prx1a-04.17496.17496.2	4.7859	0.506	100.0%	1734.967	1734.9749	-4.5	1	9.084716	4.46	88.9%	9	K.EGGLGPLNIPLLADVTR.R
*	Prx1a-05.17895.17895.2	5.0397	0.5369	100.0%	1735.9688	1734.9749	-5.4	1	9.912842	4.46	85.2%	19	K.EGGLGPLNIPLLADVTR.R
*	Prx1a-06.18121.18121.2	4.8075	0.564	100.0%	1734.9666	1734.9749	-4.8	1	9.721736	4.46	88.9%	31	K.EGGLGPLNIPLLADVTR.R
*	Prx1a-07.18541.18541.2	4.8562	0.5568	100.0%	1734.9668	1734.9749	-4.6	1	10.564068	4.46	92.6%	66	K.EGGLGPLNIPLLADVTR.R
*	Prx1a-08.18409.18409.2	4.9092	0.5306	100.0%	1734.971	1734.9749	-2.3	1	9.543848	4.46	88.9%	85	K.EGGLGPLNIPLLADVTR.R
*	Prx1a-09.17526.17526.2	4.9202	0.5564	100.0%	1734.9694	1734.9749	-3.2	1	9.153845	4.46	92.6%	94	K.EGGLGPLNIPLLADVTR.R
*	Prx1a-05.17691.17691.3	3.2091	0.3081	99.9%	1735.97	1734.9749	-4.7	1	5.564943	4.46	60.9%	3	K.EGGLGPLNIPLLADVTR.R
*	Prx1a-06.17546.17546.3	4.0063	0.309	99.9%	1735.9733	1734.9749	-2.8	1	5.235858	4.46	71.7%	8	K.EGGLGPLNIPLLADVTR.R
*	Prx1a-07.18150.18150.3	4.6075	0.4105	100.0%	1735.9735	1734.9749	-2.7	1	6.6626167	4.46	75.0%	12	K.EGGLGPLNIPLLADVTR.R
*	Prx1a-08.17820.17820.3	5.1745	0.3665	100.0%	1735.9753	1734.9749	-1.7	1	7.072837	4.46	71.2%	14	K.EGGLGPLNIPLLADVTR.R
*	Prx1a-09.17634.17634.3	5.1728	0.4463	100.0%	1735.9788	1734.9749	0.3	1	7.3346043	4.46	72.9%	16	K.EGGLGPLNIPLLADVTR.R
*	Prx1a-06.5267.5267.2	2.3209	0.0992	98.0%	1179.6285	1179.6368	-7.0	1	3.621409	6.56	93.8%	1	R.RLSEDYGVLK.T
	Prx1a-03.5956.5956.2	3.5507	0.3815	100.0%	1211.6711	1211.6742	-2.5	1	6.469879	6.56	94.7%	3	R.QITVNDLPVGR.S
	Prx1a-04.6239.6239.2	3.3738	0.3384	100.0%	1211.6707	1211.6742	-2.9	1	6.0811267	6.56	94.4%	4	R.QITVNDLPVGR.S
	Prx1a-05.6680.6680.2	3.4363	0.3539	100.0%	1211.6696	1211.6742	-3.8	1	6.400018	6.56	89.5%	2	R.QITVNDLPVGR.S
	Prx1a-06.6496.6496.2	3.2127	0.3204	100.0%	1211.6727	1211.6742	-1.2	1	5.8539176	6.56	94.4%	2	R.QITVNDLPVGR.S
	Prx1a-07.6806.6806.2	3.2998	0.3648	100.0%	1211.6722	1211.6742	-1.6	1	6.285074	6.56	94.4%	2	R.QITVNDLPVGR.S
	Prx1a-08.6567.6567.2	3.3754	0.3914	100.0%	1211.6736	1211.6742	-0.5	1	6.6488705	6.56	100.0%	2	R.QITVNDLPVGR.S
	Prx1a-09.6383.6383.2	2.3043	0.265	99.9%	1212.6742	1211.6742	-2.8	4	4.9847474	6.56	61.1%	1	R.QITVNDLPVGR.S
*	Prx1a-03.6483.6483.2	3.4541	0.2975	98.0%	1635.7605	1635.7649	-2.7	1	6.7625537	4.14	76.2%	1	R.LVQAFQYTDEHGEV.C
*	Prx1a-05.7042.7042.2	4.4117	0.2826	99.1%	1636.7535	1635.7649	-9.0	1	8.083024	4.14	89.5%	1	R.LVQAFQYTDEHGEV.C
*	Prx1a-06.6865.6865.2	3.7517	0.532	100.0%	1635.7618	1635.7649	-1.9	1	8.603375	4.14	80.0%	1	R.LVQAFQYTDEHGEV.C
*	Prx1a-09.4296.4296.2	4.9454	0.4456	100.0%	1600.8187	1600.8176	0.7	1	8.354039	6.56	73.9%	1	W.KPGSDTIKPNVDDSK.E
*	Prx1a-03.3670.3670.2	4.1766	0.4223	100.0%	1473.7161	1472.7227	-6.7	1	6.8206677	4.72	76.2%	3	K.PGSDTIKPNVDDSK.E
U	PF3D7_0307100	12	30	36.2%	141	15396	5.0	0.004540796	1.3014419	| organism=Plasmodium_falciparum_3D7 | product=40S ribosomal protein S12, putative | location=Pf3D7_03_v3:312693-313342(-) | length=141 | sequence_SO=chromosome | SO=protein_coding
	Filename	XCorr	DeltCN	Conf%	ObsM+H+	CalcM+H+	PPM	SpR	Prob Score	pI	Ion%	#	Sequence
*	Prx1a-05.6516.6516.2	2.4892	0.1638	99.4%	1206.6556	1205.6525	-0.1	2	3.6425292	6.56	82.4%	1	K.AVFDNVTAIQK.V
*	Prx1a-06.6326.6326.2	2.8238	0.1766	99.9%	1205.659	1205.6525	5.5	1	6.391744	6.56	93.8%	1	K.AVFDNVTAIQK.V
*	Prx1a-07.4161.4161.2	2.9457	0.2914	100.0%	990.5087	990.51154	-2.8	1	6.1620455	7.41	93.3%	1	K.NAHVHDGLK.I
*	Prx1a-08.4089.4089.2	2.8984	0.2883	100.0%	990.5092	990.51154	-2.3	1	6.2036185	7.41	100.0%	1	K.NAHVHDGLK.I
*	Prx1a-03.9512.9512.2	2.5486	0.1599	99.3%	1406.7242	1405.7144	4.6	1	4.804986	6.56	75.0%	3	K.NIPLFMVQNDSK.D
*	Prx1a-04.9859.9859.2	2.8986	0.24	100.0%	1405.7133	1405.7144	-0.8	1	6.9056506	6.56	75.0%	1	K.NIPLFMVQNDSK.D
*	Prx1a-05.10173.10173.2	3.0683	0.2635	100.0%	1406.7137	1405.7144	-2.8	1	6.16455	6.56	90.0%	4	K.NIPLFMVQNDSK.D
*	Prx1a-06.9985.9985.2	3.1924	0.2074	100.0%	1405.7133	1405.7144	-0.8	1	7.4209714	6.56	95.0%	4	K.NIPLFMVQNDSK.D
*	Prx1a-07.10279.10279.2	3.3132	0.2197	100.0%	1405.7131	1405.7144	-0.9	1	7.102819	6.56	95.0%	5	K.NIPLFMVQNDSK.D
*	Prx1a-08.10279.10279.2	3.7784	0.2471	100.0%	1405.7128	1405.7144	-1.1	1	7.809565	6.56	95.0%	3	K.NIPLFMVQNDSK.D
*	Prx1a-09.10217.10217.2	3.3075	0.3243	100.0%	1405.7117	1405.7144	-1.9	1	7.3027344	6.56	95.0%	5	K.NIPLFMVQNDSK.D
*	Prx1a-03.8584.8584.2	4.4287	0.5043	100.0%	1893.9362	1893.944	-4.1	1	9.962445	3.96	64.5%	1	K.IIGASSVAVVDFGEDSAEK.D
U	PF3D7_1103100	7	10	34.7%	118	13014	4.6	0.0018086222	1.22331	| organism=Plasmodium_falciparum_3D7 | product=60S acidic ribosomal protein P1, putative (RPP1) | location=Pf3D7_11_v3:140048-140801(-) | length=118 | sequence_SO=chromosome | SO=protein_coding
	Filename	XCorr	DeltCN	Conf%	ObsM+H+	CalcM+H+	PPM	SpR	Prob Score	pI	Ion%	#	Sequence
*	Prx1a-07.18231.18231.2	2.7362	0.2677	100.0%	1908.9686	1907.9684	-1.6	9	5.3274894	6.56	48.0%	2	K.NSNNTVLPYLPMLFER.A
*	Prx1a-08.17924.17924.2	2.5673	0.2743	99.9%	1907.9622	1907.9684	-3.3	9	5.3622904	6.56	44.0%	1	K.NSNNTVLPYLPMLFER.A
*	Prx1a-09.17747.17747.2	3.0094	0.2505	100.0%	1907.9651	1907.9684	-1.7	1	5.394002	6.56	51.9%	2	K.NSNNTVLPYLPMLFER.A
*	Prx1a-03.15044.15044.3	3.2037	0.2034	99.3%	2472.294	2471.2988	-3.3	1	4.9885306	4.46	41.4%	1	K.DIQSLLSNLSVGSAPAAAAQVTTEK.P
*	Prx1a-04.16239.16239.3	3.8147	0.3088	99.9%	2472.3022	2471.2988	0.0	3	5.4969635	4.46	46.0%	1	K.DIQSLLSNLSVGSAPAAAAQVTTEK.P
*	Prx1a-05.16484.16484.3	3.4611	0.3473	99.9%	2472.2927	2471.2988	-3.8	1	6.114342	4.46	50.0%	1	K.DIQSLLSNLSVGSAPAAAAQVTTEK.P
*	Prx1a-06.16332.16332.3	4.0921	0.4762	100.0%	2472.2917	2471.2988	-4.2	1	7.589611	4.46	46.6%	2	K.DIQSLLSNLSVGSAPAAAAQVTTEK.P
U	sp|P13647|K2C5_HUMAN	69	540	34.6%	590	62378	7.8	0.019533118	1.2181964	Keratin, type II cytoskeletal 5 OS=Homo sapiens GN=KRT5 PE=1 SV=3
	Filename	XCorr	DeltCN	Conf%	ObsM+H+	CalcM+H+	PPM	SpR	Prob Score	pI	Ion%	#	Sequence
	Prx1a-05.5763.5763.2	3.1094	0.392	100.0%	1410.7205	1410.7223	-1.3	2	6.1044803	10.06	59.1%	1	R.SFSTASAITPSVSR.T
	Prx1a-09.5415.5415.2	2.2339	0.2055	99.5%	1094.5936	1094.5952	-1.4	4	5.521867	9.98	75.0%	2	R.SLYNLGGSKR.I
*	Prx1a-03.5162.5162.2	2.7143	0.2572	100.0%	1111.5728	1111.5742	-1.3	3	5.9340196	10.06	73.7%	1	R.ISISTSGGSFR.N
*	Prx1a-04.5234.5234.2	2.7373	0.3944	100.0%	1112.5721	1111.5742	-4.9	1	6.5621104	10.06	89.5%	1	R.ISISTSGGSFR.N
*	Prx1a-05.5699.5699.2	2.771	0.3774	100.0%	1111.5671	1111.5742	-6.4	1	6.4310555	10.06	73.7%	1	R.ISISTSGGSFR.N
*	Prx1a-06.5534.5534.2	2.7675	0.3751	100.0%	1111.574	1111.5742	-0.2	1	5.8525157	10.06	73.7%	1	R.ISISTSGGSFR.N
*	Prx1a-07.5840.5840.2	2.7916	0.3798	100.0%	1111.5712	1111.5742	-2.7	1	6.27711	10.06	84.2%	1	R.ISISTSGGSFR.N
	Prx1a-09.14354.14354.2	4.0186	0.3767	99.1%	1809.029	1808.0276	-1.0	1	6.8096323	6.56	61.5%	1	Q.SLLTPLNLQIDPSIQR.V
	Prx1a-05.3181.3181.2	2.5466	0.1563	99.5%	1287.6967	1287.7015	-3.8	1	4.7009096	6.56	68.8%	1	R.VRTEEREQIK.T
	Prx1a-04.5898.5898.2	2.2551	0.1251	99.2%	827.4253	827.4298	-5.5	3	4.4479656	6.56	91.7%	1	K.FASFIDK.V
	Prx1a-03.6697.6697.2	3.2986	0.0742	99.8%	1203.6335	1203.6368	-2.7	1	6.7427373	6.56	94.1%	2	K.WTLLQEQGTK.T
	Prx1a-04.6965.6965.2	3.2924	0.0587	99.6%	1203.6321	1203.6368	-4.0	1	6.046353	6.56	100.0%	2	K.WTLLQEQGTK.T
	Prx1a-05.7404.7404.2	3.4169	0.0671	99.8%	1203.633	1203.6368	-3.1	1	6.2785745	6.56	100.0%	3	K.WTLLQEQGTK.T
	Prx1a-06.7253.7253.2	3.5385	0.0944	99.9%	1203.6342	1203.6368	-2.2	1	6.001826	6.56	94.1%	1	K.WTLLQEQGTK.T
	Prx1a-07.7500.7500.2	3.0879	0.1368	99.9%	1204.6365	1203.6368	-3.1	1	4.723686	6.56	82.4%	1	K.WTLLQEQGTK.T
	Prx1a-04.16931.16931.2	4.0654	0.3271	100.0%	1890.9438	1890.9708	-14.3	1	7.388659	4.46	87.5%	3	R.QNLEPLFEQYINNLR.R
	Prx1a-05.17567.17567.2	4.6377	0.4725	100.0%	1891.9595	1890.9708	-7.8	1	7.914201	4.46	60.0%	10	R.QNLEPLFEQYINNLR.R
	Prx1a-06.17111.17111.2	5.0022	0.4241	100.0%	1891.9716	1890.9708	-1.4	1	7.2696395	4.46	75.0%	14	R.QNLEPLFEQYINNLR.R
	Prx1a-07.18040.18040.2	5.3715	0.4661	100.0%	1891.9628	1890.9708	-6.0	1	7.5258346	4.46	87.5%	16	R.QNLEPLFEQYINNLR.R
	Prx1a-08.18201.18201.2	4.6413	0.4977	100.0%	1891.9573	1890.9708	-8.9	1	7.602196	4.46	78.3%	18	R.QNLEPLFEQYINNLR.R
	Prx1a-09.17705.17705.2	4.771	0.4552	100.0%	1891.9677	1890.9708	-3.5	1	7.583622	4.46	66.7%	16	R.QNLEPLFEQYINNLR.R
	Prx1a-04.16913.16913.3	3.3563	0.2714	99.8%	1891.9729	1890.9708	-0.7	3	4.733297	4.46	59.5%	4	R.QNLEPLFEQYINNLR.R
	Prx1a-05.17147.17147.3	3.5623	0.3092	99.9%	1891.9684	1890.9708	-3.1	1	5.6771884	4.46	64.1%	4	R.QNLEPLFEQYINNLR.R
	Prx1a-06.17285.17285.3	4.4664	0.3472	99.9%	1891.9727	1890.9708	-0.8	1	5.9504786	4.46	72.1%	9	R.QNLEPLFEQYINNLR.R
	Prx1a-07.17484.17484.3	4.9975	0.3307	100.0%	1891.9694	1890.9708	-2.5	1	5.9288836	4.46	74.4%	13	R.QNLEPLFEQYINNLR.R
	Prx1a-08.17302.17302.3	5.057	0.319	99.9%	1891.9727	1890.9708	-0.8	1	5.8795624	4.46	71.4%	13	R.QNLEPLFEQYINNLR.R
	Prx1a-09.17616.17616.3	4.9514	0.3231	99.9%	1892.9672	1890.9708	-5.5	1	6.225827	4.46	66.7%	10	R.QNLEPLFEQYINNLR.R
	Prx1a-04.8607.8607.2	2.706	0.1957	99.9%	945.5067	945.51117	-4.7	1	3.9521208	6.56	100.0%	44	R.GRLDSELR.N
	Prx1a-05.4389.4389.2	2.5092	0.1247	99.4%	945.5071	945.51117	-4.3	1	3.2698421	6.56	100.0%	12	R.GRLDSELR.N
	Prx1a-03.9607.9607.2	2.482	0.0817	98.2%	1238.5743	1238.5721	1.8	1	4.384935	4.14	75.0%	1	R.NMQDLVEDFK.N
	Prx1a-05.10471.10471.2	2.5011	0.1665	99.6%	1238.5665	1238.5721	-4.5	1	4.1249557	4.14	87.5%	1	R.NMQDLVEDFK.N
	Prx1a-06.10277.10277.2	2.5903	0.1521	99.6%	1238.5685	1238.5721	-3.0	1	4.4888525	4.14	81.2%	1	R.NMQDLVEDFK.N
	Prx1a-03.3715.3715.2	2.9673	0.0888	99.7%	1152.5486	1152.5531	-3.9	1	3.881928	4.72	92.9%	4	K.NKYEDEINK.R
	Prx1a-04.3620.3620.2	3.1618	0.2949	100.0%	1309.6489	1308.6542	-6.6	1	5.2247577	6.56	93.3%	19	K.NKYEDEINKR.T
	Prx1a-05.3434.3434.2	3.5278	0.2896	100.0%	1308.6493	1308.6542	-3.7	1	5.223106	6.56	93.3%	62	K.NKYEDEINKR.T
	Prx1a-06.3886.3886.2	3.5495	0.2863	100.0%	1308.6506	1308.6542	-2.7	1	5.465414	6.56	87.5%	26	K.NKYEDEINKR.T
	Prx1a-07.3175.3175.2	3.2792	0.3089	100.0%	1308.6503	1308.6542	-3.0	1	5.530765	6.56	87.5%	9	K.NKYEDEINKR.T
	Prx1a-08.4690.4690.2	2.312	0.0815	97.3%	1308.6556	1308.6542	1.1	1	3.830648	6.56	80.0%	1	K.NKYEDEINKR.T
	Prx1a-09.4444.4444.2	2.1697	0.1189	97.7%	1308.6381	1308.6542	-12.3	1	3.67698	6.56	80.0%	1	K.NKYEDEINKR.T
	Prx1a-04.3760.3760.3	2.7255	0.2874	99.8%	1308.6533	1308.6542	-0.7	1	5.523659	6.56	73.1%	1	K.NKYEDEINKR.T
	Prx1a-05.4061.4061.3	2.9768	0.3167	99.9%	1308.6458	1308.6542	-6.4	1	5.4395604	6.56	82.8%	18	K.NKYEDEINKR.T
	Prx1a-06.3971.3971.3	2.7175	0.2907	99.8%	1308.6514	1308.6542	-2.1	1	5.1177487	6.56	80.8%	13	K.NKYEDEINKR.T
	Prx1a-07.3181.3181.3	2.2887	0.2338	99.2%	1308.6508	1308.6542	-2.6	1	4.4325275	6.56	88.9%	1	K.NKYEDEINKR.T
	Prx1a-03.3090.3090.2	1.9632	0.1374	97.7%	1038.5057	1038.5101	-4.2	1	3.6994038	4.72	100.0%	1	N.KYEDEINK.R
	Prx1a-04.3121.3121.2	3.5018	0.2667	100.0%	1194.6082	1194.6113	-2.7	1	5.3257675	6.56	100.0%	42	N.KYEDEINKR.T
	Prx1a-05.3030.3030.2	3.5242	0.2377	100.0%	1194.6088	1194.6113	-2.1	1	5.448238	6.56	100.0%	15	N.KYEDEINKR.T
	Prx1a-06.2888.2888.2	2.7965	0.2658	100.0%	1194.6095	1194.6113	-1.5	1	4.8657784	6.56	86.7%	2	N.KYEDEINKR.T
	Prx1a-03.2791.2791.2	1.8113	0.2763	99.5%	1066.513	1066.5164	-3.2	6	5.3691835	4.72	64.3%	1	K.YEDEINKR.T
	Prx1a-07.6836.6836.2	2.8468	0.2259	99.9%	1695.8344	1695.8258	5.0	14	5.0814404	4.4	43.5%	1	K.DVDAAYMNKVELEAK.V
	Prx1a-08.6486.6486.2	3.1227	0.1347	99.6%	1695.8295	1695.8258	2.2	29	4.785593	4.4	39.1%	2	K.DVDAAYMNKVELEAK.V
	Prx1a-09.6567.6567.2	3.533	0.2147	100.0%	1697.8396	1695.8258	4.2	1	4.8828473	4.4	69.6%	2	K.DVDAAYMNKVELEAK.V
	Prx1a-03.14410.14410.2	3.9378	0.439	100.0%	1329.721	1329.726	-3.8	1	6.034211	4.14	95.0%	14	R.NLDLDSIIAEVK.A
	Prx1a-04.15363.15363.2	3.9616	0.4299	100.0%	1329.7214	1329.726	-3.4	1	6.195578	4.14	90.0%	12	R.NLDLDSIIAEVK.A
	Prx1a-05.15650.15650.2	4.1843	0.4152	100.0%	1329.7239	1329.726	-1.6	1	6.475128	4.14	90.0%	13	R.NLDLDSIIAEVK.A
	Prx1a-06.15488.15488.2	4.151	0.4298	100.0%	1329.7242	1329.726	-1.3	1	6.1759887	4.14	90.0%	6	R.NLDLDSIIAEVK.A
	Prx1a-07.15979.15979.2	4.1766	0.4067	100.0%	1329.7244	1329.726	-1.2	1	6.352226	4.14	90.0%	3	R.NLDLDSIIAEVK.A
	Prx1a-08.15766.15766.2	3.9999	0.3556	100.0%	1329.7247	1329.726	-0.9	1	6.380562	4.14	90.0%	2	R.NLDLDSIIAEVK.A
	Prx1a-09.15586.15586.2	3.7896	0.3899	100.0%	1329.7251	1329.726	-0.6	1	5.6520915	4.14	90.0%	2	R.NLDLDSIIAEVK.A
*	Prx1a-07.4145.4145.2	2.7063	0.0975	99.0%	1358.6442	1358.6481	-2.9	1	5.698712	7.33	81.2%	4	R.NTKHEISEMNR.M
	Prx1a-08.4339.4339.2	2.3643	0.0694	97.2%	1185.6938	1185.695	-0.9	1	3.1183867	8.8	86.7%	2	R.LRAEIDNVKK.Q
	Prx1a-09.4331.4331.2	2.6048	0.103	99.0%	1185.6956	1185.695	0.5	1	3.4164343	8.8	100.0%	1	R.LRAEIDNVKK.Q
	Prx1a-03.6188.6188.2	3.1796	0.1156	99.9%	1143.6193	1143.6256	-5.6	1	5.0371575	4.14	100.0%	2	K.LAELEEALQK.A
	Prx1a-04.9704.9704.2	3.4508	0.3814	100.0%	1263.6987	1263.6943	3.5	1	5.968667	4.46	88.9%	3	K.LALDVEIATYR.K
	Prx1a-05.10080.10080.2	3.2048	0.3958	100.0%	1263.694	1263.6943	-0.3	1	7.0896945	4.46	94.4%	6	K.LALDVEIATYR.K
	Prx1a-06.9824.9824.2	3.4301	0.3989	100.0%	1263.6969	1263.6943	2.0	1	7.169028	4.46	88.9%	8	K.LALDVEIATYR.K
	Prx1a-07.10085.10085.2	3.7823	0.3626	100.0%	1263.6937	1263.6943	-0.5	1	6.4295835	4.46	100.0%	7	K.LALDVEIATYR.K
	Prx1a-08.9960.9960.2	3.8011	0.3661	100.0%	1263.6929	1263.6943	-1.2	1	6.821412	4.46	94.4%	10	K.LALDVEIATYR.K
	Prx1a-09.9814.9814.2	3.8902	0.3893	100.0%	1263.6926	1263.6943	-1.4	1	7.167497	4.46	100.0%	14	K.LALDVEIATYR.K
	Prx1a-04.4177.4177.2	3.3637	0.4443	99.2%	1212.5857	1212.5854	0.2	1	7.45821	9.08	82.6%	1	G.VGFGSGGGSSSSVK.F
U	PF3D7_1010700	25	47	34.1%	223	25678	7.0	0.004498035	1.1928048	| organism=Plasmodium_falciparum_3D7 | product=dolichyl-phosphate-mannose protein mannosyltransferase, putative | location=Pf3D7_10_v3:422961-424365(+) | length=223 | sequence_SO=chromosome | SO=protein_coding
	Filename	XCorr	DeltCN	Conf%	ObsM+H+	CalcM+H+	PPM	SpR	Prob Score	pI	Ion%	#	Sequence
*	Prx1a-03.11285.11285.2	6.715	0.5051	100.0%	1822.9656	1822.9796	-7.7	1	10.736075	4.46	96.4%	5	C.LYVTDGSSIILENIGTK.Y
*	Prx1a-04.12087.12087.2	7.2411	0.5683	100.0%	1823.9761	1822.9796	-3.8	1	10.425878	4.46	92.9%	3	C.LYVTDGSSIILENIGTK.Y
*	Prx1a-05.12345.12345.2	6.2002	0.5919	100.0%	1822.9686	1822.9796	-6.0	1	10.014365	4.46	96.4%	3	C.LYVTDGSSIILENIGTK.Y
*	Prx1a-06.12167.12167.2	6.4472	0.5365	100.0%	1823.9781	1822.9796	-2.6	1	11.384942	4.46	82.1%	2	C.LYVTDGSSIILENIGTK.Y
*	Prx1a-07.12478.12478.2	6.1317	0.5847	100.0%	1822.965	1822.9796	-8.0	1	10.540685	4.46	86.2%	2	C.LYVTDGSSIILENIGTK.Y
*	Prx1a-08.12391.12391.2	5.8985	0.5846	100.0%	1822.9697	1822.9796	-5.4	1	10.574168	4.46	100.0%	2	C.LYVTDGSSIILENIGTK.Y
*	Prx1a-09.12141.12141.2	6.4599	0.5967	100.0%	1823.974	1822.9796	-4.9	1	10.204205	4.46	85.2%	3	C.LYVTDGSSIILENIGTK.Y
*	Prx1a-03.6574.6574.2	5.2765	0.5078	100.0%	1734.8805	1733.8817	-2.6	1	10.378564	9.08	69.0%	2	K.WGTGSGNQLVTAVTTNK.N
*	Prx1a-04.6815.6815.2	4.7528	0.4343	100.0%	1733.8683	1733.8817	-7.7	1	10.375933	9.08	66.7%	1	K.WGTGSGNQLVTAVTTNK.N
*	Prx1a-05.7235.7235.2	5.4747	0.6099	100.0%	1734.8875	1733.8817	1.4	1	11.207835	9.08	71.4%	2	K.WGTGSGNQLVTAVTTNK.N
*	Prx1a-06.7053.7053.2	4.9463	0.5791	100.0%	1733.8813	1733.8817	-0.2	1	10.230541	9.08	79.3%	1	K.WGTGSGNQLVTAVTTNK.N
*	Prx1a-07.7353.7353.2	5.1871	0.6001	100.0%	1733.8768	1733.8817	-2.8	1	11.6478405	9.08	80.8%	2	K.WGTGSGNQLVTAVTTNK.N
*	Prx1a-08.7225.7225.2	5.3861	0.5585	100.0%	1733.8715	1733.8817	-5.9	1	10.046932	9.08	75.9%	2	K.WGTGSGNQLVTAVTTNK.N
*	Prx1a-09.7017.7017.2	4.1457	0.4871	100.0%	1733.8798	1733.8817	-1.1	1	9.823611	9.08	69.0%	1	K.WGTGSGNQLVTAVTTNK.N
*	Prx1a-05.15953.15953.2	2.9061	0.3082	100.0%	1983.923	1982.9229	-1.6	4	5.868757	3.8	54.2%	1	K.NEDDLLWTVSLYEEEK.S
*	Prx1a-06.17157.17157.2	3.3018	0.2888	100.0%	1983.9078	1982.9229	-9.3	6	5.9940443	3.8	44.0%	2	K.NEDDLLWTVSLYEEEK.S
*	Prx1a-07.17635.17635.2	3.3992	0.3466	100.0%	1984.9104	1982.9229	-9.7	25	6.1835914	3.8	38.5%	1	K.NEDDLLWTVSLYEEEK.S
*	Prx1a-08.11585.11585.2	3.8262	0.4025	100.0%	1716.8324	1715.8275	0.9	1	7.279667	4.46	76.2%	1	K.NTSYWEIGENVYLK.N
*	Prx1a-09.11338.11338.2	3.303	0.2415	100.0%	1715.8246	1715.8275	-1.7	1	5.2430773	4.46	70.0%	1	K.NTSYWEIGENVYLK.N
*	Prx1a-03.6446.6446.2	3.2029	0.253	100.0%	1265.6343	1265.6372	-2.3	1	4.9509273	4.46	89.5%	2	K.SGVIIANFSDDK.N
*	Prx1a-04.6604.6604.2	3.2005	0.3005	100.0%	1265.6326	1265.6372	-3.7	1	5.739605	4.46	83.3%	2	K.SGVIIANFSDDK.N
*	Prx1a-05.7035.7035.2	3.2402	0.233	100.0%	1267.6447	1265.6372	0.6	1	4.4655547	4.46	94.4%	2	K.SGVIIANFSDDK.N
*	Prx1a-06.6866.6866.2	3.2834	0.2381	100.0%	1267.6469	1265.6372	2.3	1	4.7916656	4.46	100.0%	2	K.SGVIIANFSDDK.N
*	Prx1a-07.7179.7179.2	2.7815	0.2041	99.9%	1265.6344	1265.6372	-2.2	1	4.734506	4.46	78.9%	1	K.SGVIIANFSDDK.N
*	Prx1a-08.6983.6983.2	3.321	0.3077	100.0%	1265.6382	1265.6372	0.8	1	5.5014176	4.46	78.9%	1	K.SGVIIANFSDDK.N
U	PF3D7_0818200	22	222	30.5%	262	30193	4.9	0.01808346	1.0183663	| organism=Plasmodium_falciparum_3D7 | product=14-3-3 protein (14-3-3I) | location=Pf3D7_08_v3:830006-831454(+) | length=262 | sequence_SO=chromosome | SO=protein_coding
	Filename	XCorr	DeltCN	Conf%	ObsM+H+	CalcM+H+	PPM	SpR	Prob Score	pI	Ion%	#	Sequence
*	Prx1a-07.5991.5991.2	2.3207	0.2222	99.4%	1899.8279	1898.837	-6.6	19	3.964085	4.25	36.0%	1	K.LAEQAERYDEMADAMR.T
*	Prx1a-03.3655.3655.2	3.2232	0.1096	100.0%	904.5146	903.5145	-3.6	1	4.459439	6.56	100.0%	1	R.IISSVEQK.E
*	Prx1a-04.4793.4793.2	3.013	0.0563	98.8%	1333.6951	1332.7004	-6.5	2	3.6660187	6.56	70.0%	3	K.KLIPNTSESESK.V
*	Prx1a-05.4781.4781.2	3.2656	0.1209	99.9%	1332.6956	1332.7004	-3.7	1	4.0614195	6.56	85.0%	5	K.KLIPNTSESESK.V
*	Prx1a-06.4645.4645.2	3.4476	0.1758	100.0%	1332.701	1332.7004	0.5	1	4.744252	6.56	85.0%	3	K.KLIPNTSESESK.V
*	Prx1a-05.6539.6539.2	5.3199	0.3951	100.0%	1764.8899	1763.8922	-3.2	1	7.456787	4.72	84.6%	34	K.ATDIAENELPSTHPIR.L
*	Prx1a-06.7562.7562.2	5.2289	0.4795	100.0%	1764.8898	1763.8922	-3.3	1	8.083373	4.72	96.2%	42	K.ATDIAENELPSTHPIR.L
*	Prx1a-07.5925.5925.2	5.5642	0.3896	100.0%	1763.882	1763.8922	-5.8	1	7.2316375	4.72	88.0%	25	K.ATDIAENELPSTHPIR.L
*	Prx1a-08.5617.5617.2	4.942	0.4666	100.0%	1763.8848	1763.8922	-4.2	1	7.647392	4.72	84.6%	15	K.ATDIAENELPSTHPIR.L
*	Prx1a-09.5551.5551.2	4.5935	0.3951	100.0%	1764.8826	1763.8922	-7.4	1	6.921108	4.72	79.2%	4	K.ATDIAENELPSTHPIR.L
*	Prx1a-05.9504.9504.3	3.023	0.3269	99.9%	1764.9009	1763.8922	3.0	59	6.0383105	4.72	47.5%	4	K.ATDIAENELPSTHPIR.L
*	Prx1a-06.6596.6596.3	3.4826	0.3442	99.9%	1764.8892	1763.8922	-3.6	1	5.5669813	4.72	62.2%	27	K.ATDIAENELPSTHPIR.L
*	Prx1a-07.6377.6377.3	3.3236	0.2635	99.8%	1763.8903	1763.8922	-1.1	1	5.109978	4.72	59.5%	17	K.ATDIAENELPSTHPIR.L
*	Prx1a-08.5746.5746.3	3.3477	0.2385	99.7%	1764.8948	1763.8922	-0.4	1	5.7248807	4.72	65.1%	9	K.ATDIAENELPSTHPIR.L
	Prx1a-03.14839.14839.2	3.2423	0.1376	99.9%	1190.6561	1189.6609	-6.8	1	4.135778	6.56	93.8%	5	K.DSTLIMQLLR.D
	Prx1a-04.15779.15779.2	3.4033	0.2166	100.0%	1189.6556	1189.6609	-4.4	1	4.2761917	6.56	100.0%	6	K.DSTLIMQLLR.D
	Prx1a-05.16290.16290.2	3.5469	0.1614	100.0%	1189.6572	1189.6609	-3.1	1	3.866771	6.56	93.8%	7	K.DSTLIMQLLR.D
	Prx1a-06.15795.15795.2	3.7844	0.2206	100.0%	1190.6614	1189.6609	-2.4	1	4.5625625	6.56	93.8%	4	K.DSTLIMQLLR.D
	Prx1a-07.16498.16498.2	3.5209	0.2239	100.0%	1189.6581	1189.6609	-2.4	1	4.53883	6.56	87.5%	4	K.DSTLIMQLLR.D
	Prx1a-08.16312.16312.2	2.8792	0.1438	99.9%	1190.6609	1189.6609	-2.8	1	3.763309	6.56	93.3%	3	K.DSTLIMQLLR.D
	Prx1a-09.15980.15980.2	3.2452	0.2178	100.0%	1190.6644	1189.6609	0.2	1	4.030011	6.56	93.8%	2	K.DSTLIMQLLR.D
*	Prx1a-08.10864.10864.2	2.7933	0.3683	100.0%	2093.9807	2092.9668	5.0	1	6.105737	3.86	62.1%	1	R.DNLTLWTSDLQGDQTEEK.S
U	PF3D7_1357000	55	554	29.3%	443	48959	9.1	0.02668922	0.9633602	| organism=Plasmodium_falciparum_3D7 | product=elongation factor 1-alpha | location=Pf3D7_13_v3:2265817-2267148(-) | length=443 | sequence_SO=chromosome | SO=protein_coding
U	PF3D7_1357100	55	553	29.3%	443	48959	9.1	0.026641045	0.9633602	| organism=Plasmodium_falciparum_3D7 | product=elongation factor 1-alpha | location=Pf3D7_13_v3:2268901-2270232(+) | length=443 | sequence_SO=chromosome | SO=protein_coding
	Filename	XCorr	DeltCN	Conf%	ObsM+H+	CalcM+H+	PPM	SpR	Prob Score	pI	Ion%	#	Sequence
	Prx1a-04.17174.17174.2	4.009	0.2942	98.7%	2393.2227	2392.2395	-8.4	1	5.7326427	4.14	62.5%	1	G.TSQADVALLVVPAEVGGFEGAFSK.E
	Prx1a-05.17422.17422.2	3.7196	0.3711	99.2%	2392.2346	2392.2395	-2.0	1	6.2272363	4.14	56.2%	1	G.TSQADVALLVVPAEVGGFEGAFSK.E
	Prx1a-06.17327.17327.2	4.5477	0.42	99.7%	2393.2385	2392.2395	-1.8	1	6.8778963	4.14	72.7%	2	G.TSQADVALLVVPAEVGGFEGAFSK.E
	Prx1a-07.17684.17684.2	3.1225	0.3366	97.8%	2392.2363	2392.2395	-1.3	1	6.2139792	4.14	61.3%	1	G.TSQADVALLVVPAEVGGFEGAFSK.E
	Prx1a-08.12040.12040.2	2.8095	0.3797	98.0%	1606.8428	1606.8475	-3.0	1	6.876709	4.46	70.8%	1	L.LVVPAEVGGFEGAFSK.E
	Prx1a-05.7865.7865.2	3.5165	0.4128	99.1%	1394.6917	1394.6951	-2.5	1	7.146044	4.46	69.6%	1	V.VPAEVGGFEGAFSK.E
	Prx1a-06.7804.7804.2	3.3638	0.4331	99.1%	1394.6927	1394.6951	-1.7	1	8.261206	4.46	78.3%	2	V.VPAEVGGFEGAFSK.E
	Prx1a-07.8023.8023.2	4.1089	0.4871	100.0%	1395.6979	1394.6951	-0.4	1	8.499245	4.46	91.3%	2	V.VPAEVGGFEGAFSK.E
	Prx1a-08.7878.7878.2	3.3174	0.4458	99.2%	1394.6917	1394.6951	-2.5	1	7.786201	4.46	82.6%	2	V.VPAEVGGFEGAFSK.E
	Prx1a-09.7801.7801.2	3.8219	0.3703	99.2%	1394.6932	1394.6951	-1.3	1	8.365439	4.46	82.6%	2	V.VPAEVGGFEGAFSK.E
	Prx1a-04.3291.3291.2	3.0545	0.1225	99.8%	1460.6941	1459.7063	-10.7	2	3.5285327	4.89	66.7%	5	K.YSEDRYEEIKK.E
	Prx1a-05.3032.3032.2	3.0086	0.139	99.8%	1459.6932	1459.7063	-8.9	3	3.4342475	4.89	66.7%	4	K.YSEDRYEEIKK.E
	Prx1a-01.7993.7993.2	4.7255	0.4017	100.0%	1893.9541	1892.964	-7.0	1	7.7420216	3.96	78.6%	4	K.VDFIPISGFEGDNLIEK.S
	Prx1a-03.16226.16226.2	4.7378	0.4748	100.0%	1893.9518	1892.964	-8.2	1	8.176045	3.96	77.8%	38	K.VDFIPISGFEGDNLIEK.S
	Prx1a-04.15355.15355.2	5.103	0.4589	100.0%	1893.9562	1892.964	-5.9	1	8.901735	3.96	96.4%	46	K.VDFIPISGFEGDNLIEK.S
	Prx1a-05.15819.15819.2	5.3919	0.4809	100.0%	1893.9585	1892.964	-4.7	1	7.9655447	3.96	88.9%	42	K.VDFIPISGFEGDNLIEK.S
	Prx1a-06.15206.15206.2	5.2262	0.4586	100.0%	1893.9601	1892.964	-3.8	1	9.633069	3.96	93.1%	11	K.VDFIPISGFEGDNLIEK.S
	Prx1a-07.15624.15624.2	5.1761	0.4709	100.0%	1893.9637	1892.964	-1.9	1	8.854561	3.96	96.3%	6	K.VDFIPISGFEGDNLIEK.S
	Prx1a-08.15493.15493.2	4.5386	0.4608	100.0%	1893.9607	1892.964	-3.5	1	7.866278	3.96	71.4%	3	K.VDFIPISGFEGDNLIEK.S
	Prx1a-09.15338.15338.2	3.6743	0.4366	100.0%	1892.9581	1892.964	-3.1	1	7.7190423	3.96	77.8%	2	K.VDFIPISGFEGDNLIEK.S
	Prx1a-03.14211.14211.3	5.1514	0.4767	100.0%	1893.9624	1892.964	-2.6	1	7.9919405	3.96	74.5%	12	K.VDFIPISGFEGDNLIEK.S
	Prx1a-04.15301.15301.3	4.9892	0.5386	100.0%	1892.9583	1892.964	-3.0	1	8.875626	3.96	78.4%	8	K.VDFIPISGFEGDNLIEK.S
	Prx1a-05.15524.15524.3	4.8353	0.4785	100.0%	1892.9628	1892.964	-0.6	1	7.8518844	3.96	64.7%	4	K.VDFIPISGFEGDNLIEK.S
	Prx1a-06.15259.15259.3	4.2534	0.4344	100.0%	1893.966	1892.964	-0.7	1	7.786856	3.96	63.5%	3	K.VDFIPISGFEGDNLIEK.S
	Prx1a-07.15661.15661.3	4.1757	0.5027	100.0%	1892.9601	1892.964	-2.1	2	7.401274	3.96	56.2%	2	K.VDFIPISGFEGDNLIEK.S
	Prx1a-03.10550.10550.2	3.4288	0.2661	100.0%	1457.7479	1457.7556	-5.3	1	6.953919	4.14	90.5%	3	R.TLIEALDTMEPPK.R
	Prx1a-04.11272.11272.2	4.5315	0.4681	100.0%	1458.753	1457.7556	-4.1	1	8.173008	4.14	100.0%	6	R.TLIEALDTMEPPK.R
	Prx1a-05.11475.11475.2	4.4974	0.4821	100.0%	1459.7582	1457.7556	-2.8	1	8.447906	4.14	85.7%	4	R.TLIEALDTMEPPK.R
	Prx1a-06.11373.11373.2	4.5824	0.4923	100.0%	1458.7555	1457.7556	-2.4	1	7.8970256	4.14	95.2%	4	R.TLIEALDTMEPPK.R
	Prx1a-07.11626.11626.2	4.2811	0.4076	100.0%	1459.7596	1457.7556	-1.8	1	7.1207004	4.14	71.4%	2	R.TLIEALDTMEPPK.R
	Prx1a-08.11734.11734.2	3.7996	0.3996	100.0%	1457.7511	1457.7556	-3.1	1	6.482323	4.14	72.7%	3	R.TLIEALDTMEPPK.R
	Prx1a-09.11460.11460.2	3.5883	0.3003	100.0%	1459.764	1457.7556	1.2	2	6.2195997	4.14	78.9%	2	R.TLIEALDTMEPPK.R
	Prx1a-03.5180.5180.2	2.5532	0.2002	99.8%	1026.6038	1025.6102	-9.6	1	5.570589	10.06	94.7%	2	K.IGGIGTVPVGR.V
	Prx1a-04.5262.5262.2	2.6107	0.2589	99.9%	1025.6055	1025.6102	-4.6	1	5.7063622	10.06	78.9%	1	K.IGGIGTVPVGR.V
	Prx1a-05.5764.5764.2	3.3265	0.2772	100.0%	1027.6133	1025.6102	-3.6	3	6.2903895	10.06	84.2%	2	K.IGGIGTVPVGR.V
	Prx1a-06.5591.5591.2	3.3973	0.3111	100.0%	1027.6166	1025.6102	-0.4	1	6.4748325	10.06	89.5%	2	K.IGGIGTVPVGR.V
	Prx1a-07.5944.5944.2	3.6084	0.4136	100.0%	1025.607	1025.6102	-3.1	1	6.1025515	10.06	94.7%	1	K.IGGIGTVPVGR.V
	Prx1a-08.5763.5763.2	3.3846	0.3972	100.0%	1025.6067	1025.6102	-3.5	1	6.1530194	10.06	89.5%	2	K.IGGIGTVPVGR.V
	Prx1a-09.5699.5699.2	3.5508	0.3554	100.0%	1025.6094	1025.6102	-0.8	1	6.4397683	10.06	94.7%	2	K.IGGIGTVPVGR.V
	Prx1a-06.8161.8161.2	3.397	0.3745	100.0%	1888.9714	1886.9607	2.1	2	6.4414654	4.4	51.9%	2	K.EVLEEARPGDNIGFNVK.N
	Prx1a-07.8221.8221.2	5.732	0.4805	100.0%	1886.9518	1886.9607	-4.7	1	8.859652	4.4	71.4%	48	K.EVLEEARPGDNIGFNVK.N
	Prx1a-08.8856.8856.2	6.6142	0.483	100.0%	1887.96	1886.9607	-2.2	1	9.376657	4.4	81.5%	100	K.EVLEEARPGDNIGFNVK.N
	Prx1a-09.9560.9560.2	7.0625	0.5461	100.0%	1887.954	1886.9607	-5.3	1	10.142158	4.4	75.0%	120	K.EVLEEARPGDNIGFNVK.N
	Prx1a-07.12283.12283.3	2.415	0.2458	99.1%	1887.9562	1886.9607	-4.2	1	4.30918	4.4	56.8%	1	K.EVLEEARPGDNIGFNVK.N
	Prx1a-08.10102.10102.3	2.8574	0.1681	98.7%	1887.9757	1886.9607	6.2	37	4.739874	4.4	47.7%	7	K.EVLEEARPGDNIGFNVK.N
	Prx1a-09.10235.10235.3	3.4718	0.1784	99.5%	1887.9607	1886.9607	-1.8	2	5.5897965	4.4	51.0%	19	K.EVLEEARPGDNIGFNVK.N
	Prx1a-05.7618.7618.2	3.7304	0.3499	99.2%	1416.7245	1416.723	1.0	1	5.9062057	6.56	71.4%	3	E.EARPGDNIGFNVK.N
	Prx1a-06.7176.7176.2	3.7787	0.3176	99.1%	1416.7173	1416.723	-4.0	2	6.150586	6.56	71.4%	3	E.EARPGDNIGFNVK.N
	Prx1a-03.5200.5200.2	2.7435	0.2587	100.0%	1060.5345	1060.5422	-7.3	2	10.049226	6.56	86.7%	1	R.PGDNIGFNVK.N
	Prx1a-04.5315.5315.2	2.8201	0.3357	100.0%	1061.5417	1060.5422	-3.6	1	8.079585	6.56	100.0%	1	R.PGDNIGFNVK.N
	Prx1a-05.3675.3675.2	2.574	0.211	99.9%	996.5073	996.51086	-3.6	1	4.100851	8.8	81.2%	3	K.RGYVASDTK.N
	Prx1a-03.5357.5357.2	2.3469	0.0606	98.3%	836.4496	836.45123	-2.0	4	3.710937	6.56	91.7%	1	K.FLNIDSK.I
	Prx1a-04.5528.5528.2	2.3862	0.0411	98.0%	836.4463	836.45123	-5.9	7	3.4251437	6.56	91.7%	1	K.FLNIDSK.I
	Prx1a-03.5923.5923.2	3.4875	0.362	100.0%	1202.6229	1202.6263	-2.8	1	6.82414	4.46	89.5%	2	K.SGDSALVSLEPK.K
	Prx1a-05.6466.6466.2	2.0205	0.1344	97.6%	942.5942	942.5982	-4.3	5	4.9282	9.08	80.0%	1	R.QTIAVGIIK.S
U	PF3D7_0627500	12	41	28.6%	189	20292	7.4	0.00462969	0.93196833	| organism=Plasmodium_falciparum_3D7 | product=protein DJ-1 (DJ1) | location=Pf3D7_06_v3:1101734-1102852(-) | length=189 | sequence_SO=chromosome | SO=protein_coding
	Filename	XCorr	DeltCN	Conf%	ObsM+H+	CalcM+H+	PPM	SpR	Prob Score	pI	Ion%	#	Sequence
*	Prx1a-05.4726.4726.2	2.4188	0.3103	100.0%	1198.6355	1198.6426	-5.9	3	5.649953	7.33	66.7%	1	R.AGVHVTTASVEK.S
*	Prx1a-03.5054.5054.2	2.4496	0.3563	100.0%	1161.6587	1160.6521	2.8	1	6.2414265	6.56	94.1%	1	K.NVVLADTTISK.V
*	Prx1a-03.12472.12472.2	4.7722	0.3533	100.0%	1532.8064	1532.8141	-5.0	1	7.0986476	6.56	83.3%	9	R.NNIYDVLVIPGGMK.G
*	Prx1a-04.13195.13195.2	4.7688	0.3134	100.0%	1532.8073	1532.8141	-4.5	1	6.377522	6.56	87.0%	5	R.NNIYDVLVIPGGMK.G
*	Prx1a-05.13564.13564.2	4.901	0.3783	100.0%	1532.8091	1532.8141	-3.3	1	6.705309	6.56	87.0%	5	R.NNIYDVLVIPGGMK.G
*	Prx1a-06.13479.13479.2	4.5069	0.2986	100.0%	1532.8082	1532.8141	-3.8	1	6.2736783	6.56	75.0%	4	R.NNIYDVLVIPGGMK.G
*	Prx1a-07.13764.13764.2	4.609	0.3506	100.0%	1532.8104	1532.8141	-2.4	1	6.694933	6.56	90.9%	4	R.NNIYDVLVIPGGMK.G
*	Prx1a-08.13610.13610.2	4.4367	0.3372	100.0%	1532.808	1532.8141	-4.0	1	6.068288	6.56	78.3%	4	R.NNIYDVLVIPGGMK.G
*	Prx1a-09.13575.13575.2	4.6546	0.3145	100.0%	1533.8146	1532.8141	-1.9	1	5.8939266	6.56	75.0%	3	R.NNIYDVLVIPGGMK.G
*	Prx1a-07.9476.9476.2	2.9729	0.219	99.9%	1735.8478	1735.8683	-11.8	1	5.0237026	6.56	67.9%	1	K.NCITSVGPGSAVEFGLK.I
*	Prx1a-08.9279.9279.2	3.7419	0.4191	100.0%	1735.8654	1735.8683	-1.7	1	7.652071	6.56	73.3%	2	K.NCITSVGPGSAVEFGLK.I
*	Prx1a-09.9324.9324.2	3.6776	0.2963	100.0%	1735.8608	1735.8683	-4.3	1	5.45276	6.56	63.3%	2	K.NCITSVGPGSAVEFGLK.I
U	sp|P02533|K1C14_HUMAN	53	174	28.0%	472	51561	5.2	0.007867506	0.9054607	Keratin, type I cytoskeletal 14 OS=Homo sapiens GN=KRT14 PE=1 SV=4
	Filename	XCorr	DeltCN	Conf%	ObsM+H+	CalcM+H+	PPM	SpR	Prob Score	pI	Ion%	#	Sequence
*	Prx1a-04.4685.4685.2	4.5536	0.5865	100.0%	1425.6901	1425.6969	-4.8	1	9.822231	9.08	91.7%	1	R.APSTYGGGLSVSSSR.F
*	Prx1a-05.5233.5233.2	3.5299	0.4932	100.0%	1425.6895	1425.6969	-5.2	1	7.69881	9.08	76.0%	1	R.APSTYGGGLSVSSSR.F
*	Prx1a-06.5052.5052.2	3.9443	0.5975	100.0%	1425.6915	1425.6969	-3.8	1	10.139719	9.08	76.0%	1	R.APSTYGGGLSVSSSR.F
*	Prx1a-07.5302.5302.2	3.5242	0.505	100.0%	1425.6819	1425.6969	-10.5	1	8.058945	9.08	68.0%	1	R.APSTYGGGLSVSSSR.F
	Prx1a-03.4253.4253.2	3.0489	0.3628	100.0%	1090.5275	1090.531	-3.2	1	5.788093	6.56	100.0%	2	K.VTMQNLNDR.L
	Prx1a-05.4932.4932.2	2.2712	0.1421	99.4%	1036.5358	1036.5322	3.4	1	3.6332285	9.08	100.0%	2	K.IRDWYQR.Q
	Prx1a-06.4830.4830.2	2.2769	0.2081	99.9%	1037.5282	1036.5322	-7.1	4	3.8497849	9.08	90.9%	3	K.IRDWYQR.Q
	Prx1a-07.5315.5315.2	2.2875	0.1727	99.8%	1036.5271	1036.5322	-4.9	1	4.070948	9.08	100.0%	16	K.IRDWYQR.Q
	Prx1a-08.4862.4862.2	2.4534	0.1651	99.9%	1036.5295	1036.5322	-2.6	3	4.040372	9.08	100.0%	10	K.IRDWYQR.Q
	Prx1a-09.4939.4939.2	2.2263	0.1565	99.4%	1036.5325	1036.5322	0.2	4	4.448542	9.08	100.0%	5	K.IRDWYQR.Q
	Prx1a-03.11731.11731.2	6.2081	0.4379	100.0%	2054.1106	2054.124	-6.5	1	7.968703	4.46	87.1%	11	K.ILTATVDNANVLLQIDNAR.L
	Prx1a-04.12537.12537.2	6.4725	0.4957	100.0%	2054.1125	2054.124	-5.6	1	8.617177	4.46	80.6%	5	K.ILTATVDNANVLLQIDNAR.L
	Prx1a-05.12639.12639.2	6.9547	0.4679	100.0%	2055.1172	2054.124	-5.0	1	8.709742	4.46	86.7%	6	K.ILTATVDNANVLLQIDNAR.L
	Prx1a-06.12402.12402.2	7.2526	0.4459	100.0%	2055.1196	2054.124	-3.8	1	8.085169	4.46	83.3%	6	K.ILTATVDNANVLLQIDNAR.L
	Prx1a-07.12667.12667.2	6.8922	0.4546	100.0%	2055.1204	2054.124	-3.4	1	8.11866	4.46	77.4%	5	K.ILTATVDNANVLLQIDNAR.L
	Prx1a-08.12559.12559.2	6.3913	0.4561	100.0%	2055.1191	2054.124	-4.0	1	7.690572	4.46	77.4%	3	K.ILTATVDNANVLLQIDNAR.L
	Prx1a-09.12452.12452.2	6.3359	0.407	100.0%	2055.1245	2054.124	-1.4	1	7.1258807	4.46	76.7%	1	K.ILTATVDNANVLLQIDNAR.L
	Prx1a-03.11824.11824.3	6.0472	0.2764	99.9%	2055.118	2054.124	-4.6	1	5.3568974	4.46	78.4%	9	K.ILTATVDNANVLLQIDNAR.L
	Prx1a-04.12281.12281.3	6.1742	0.258	99.9%	2055.122	2054.124	-2.6	1	5.2401385	4.46	74.5%	10	K.ILTATVDNANVLLQIDNAR.L
	Prx1a-05.12659.12659.3	6.3891	0.2471	99.9%	2055.1213	2054.124	-2.9	1	5.484744	4.46	86.3%	7	K.ILTATVDNANVLLQIDNAR.L
	Prx1a-06.12450.12450.3	6.0451	0.2318	99.9%	2055.1238	2054.124	-1.8	1	4.834796	4.46	68.5%	5	K.ILTATVDNANVLLQIDNAR.L
	Prx1a-07.12701.12701.3	5.9346	0.2478	99.9%	2055.1255	2054.124	-0.9	1	4.946606	4.46	78.8%	4	K.ILTATVDNANVLLQIDNAR.L
	Prx1a-08.12504.12504.3	5.4256	0.2417	99.9%	2055.1235	2054.124	-1.9	1	5.0628605	4.46	76.5%	3	K.ILTATVDNANVLLQIDNAR.L
	Prx1a-09.12451.12451.3	4.9107	0.1779	99.9%	2055.125	2054.124	-1.2	1	4.7658234	4.46	84.3%	1	K.ILTATVDNANVLLQIDNAR.L
	Prx1a-03.6824.6824.2	3.6525	0.2693	100.0%	1029.5905	1029.5939	-3.3	1	5.921226	4.46	100.0%	2	R.VLDELTLAR.A
	Prx1a-04.7116.7116.2	3.8341	0.3293	100.0%	1030.5923	1029.5939	-4.8	1	6.4519506	4.46	100.0%	3	R.VLDELTLAR.A
	Prx1a-05.7500.7500.2	3.45	0.2787	100.0%	1029.5887	1029.5939	-5.0	1	5.7678533	4.46	100.0%	2	R.VLDELTLAR.A
	Prx1a-06.7437.7437.2	3.5174	0.2648	100.0%	1029.5896	1029.5939	-4.1	1	5.906481	4.46	100.0%	2	R.VLDELTLAR.A
	Prx1a-07.7668.7668.2	2.7574	0.2376	100.0%	1029.5942	1029.5939	0.4	1	5.40236	4.46	86.7%	1	R.VLDELTLAR.A
	Prx1a-04.3561.3561.2	2.2695	0.1886	99.4%	1242.5546	1242.5531	1.2	1	4.9756737	4.72	87.5%	1	K.NHEEEMNALR.G
	Prx1a-03.7068.7068.2	4.9484	0.5563	100.0%	2085.962	2085.987	-12.1	1	10.630231	3.96	64.7%	2	R.GQVGGDVNVEMDAAPGVDLSR.I
	Prx1a-04.7247.7247.2	5.0275	0.5613	100.0%	2086.9736	2085.987	-8.0	1	9.097615	3.96	59.4%	1	R.GQVGGDVNVEMDAAPGVDLSR.I
	Prx1a-05.7647.7647.2	5.8795	0.5643	100.0%	2086.9724	2085.987	-8.6	1	11.412327	3.96	75.8%	1	R.GQVGGDVNVEMDAAPGVDLSR.I
	Prx1a-06.7462.7462.2	4.6101	0.5377	100.0%	2085.9749	2085.987	-5.9	1	9.540865	3.96	70.6%	1	R.GQVGGDVNVEMDAAPGVDLSR.I
	Prx1a-07.7744.7744.2	6.0046	0.5618	100.0%	2086.9863	2085.987	-2.0	1	10.496123	3.96	70.6%	1	R.GQVGGDVNVEMDAAPGVDLSR.I
	Prx1a-08.7464.7464.2	5.1969	0.5675	100.0%	2086.977	2085.987	-6.4	1	9.612105	3.96	71.0%	2	R.GQVGGDVNVEMDAAPGVDLSR.I
	Prx1a-09.7364.7364.2	5.4631	0.5184	100.0%	2086.9856	2085.987	-2.3	1	9.627814	3.96	67.7%	2	R.GQVGGDVNVEMDAAPGVDLSR.I
	Prx1a-03.10546.10546.2	2.4042	0.215	99.9%	1172.5242	1172.5259	-1.5	1	4.790955	4.14	92.3%	1	K.DAEEWFFTK.T
	Prx1a-04.11305.11305.2	2.6801	0.2438	100.0%	1172.5175	1172.5259	-7.2	1	4.811497	4.14	100.0%	2	K.DAEEWFFTK.T
	Prx1a-05.11452.11452.2	2.9298	0.2225	100.0%	1172.5217	1172.5259	-3.5	1	5.670559	4.14	92.9%	2	K.DAEEWFFTK.T
	Prx1a-06.11290.11290.2	2.8487	0.2202	100.0%	1172.5251	1172.5259	-0.6	1	5.718639	4.14	92.9%	2	K.DAEEWFFTK.T
	Prx1a-07.11639.11639.2	3.0165	0.2912	100.0%	1172.5228	1172.5259	-2.6	1	6.176042	4.14	92.9%	1	K.DAEEWFFTK.T
	Prx1a-04.9455.9455.2	2.4764	0.1564	99.3%	1379.7288	1379.7277	0.8	1	4.7848864	6.56	76.5%	2	K.TRLEQEIATYR.R
	Prx1a-05.5142.5142.2	3.574	0.2719	100.0%	1379.7253	1379.7277	-1.7	1	5.2855663	6.56	100.0%	3	K.TRLEQEIATYR.R
	Prx1a-06.5144.5144.2	3.7234	0.2469	100.0%	1379.7222	1379.7277	-4.0	1	4.5671034	6.56	94.1%	2	K.TRLEQEIATYR.R
	Prx1a-07.5418.5418.2	3.9566	0.3052	100.0%	1380.728	1379.7277	-2.2	1	5.8939514	6.56	100.0%	5	K.TRLEQEIATYR.R
	Prx1a-08.5242.5242.2	3.874	0.3337	100.0%	1379.726	1379.7277	-1.2	1	5.7587337	6.56	94.4%	5	K.TRLEQEIATYR.R
	Prx1a-09.5047.5047.2	3.7993	0.3279	100.0%	1379.7319	1379.7277	3.1	1	6.6178164	6.56	88.2%	5	K.TRLEQEIATYR.R
	Prx1a-03.4581.4581.2	2.5082	0.2273	99.9%	1122.5813	1122.579	2.1	1	4.043153	4.46	80.0%	1	R.LEQEIATYR.R
	Prx1a-07.5983.5983.2	6.099	0.5384	100.0%	2310.0652	2309.064	-0.9	1	11.494387	4.72	68.8%	1	R.LLEGEDAHLSSSQFSSGSQSSR.D
	Prx1a-08.5805.5805.2	4.3532	0.5064	100.0%	2309.0679	2309.064	1.7	1	9.092851	4.72	64.7%	1	R.LLEGEDAHLSSSQFSSGSQSSR.D
	Prx1a-09.5683.5683.2	4.1083	0.521	100.0%	2309.0723	2309.064	3.6	1	9.339106	4.72	70.0%	1	R.LLEGEDAHLSSSQFSSGSQSSR.D
	Prx1a-03.3918.3918.2	3.4977	0.2991	98.2%	1444.6592	1444.6663	-4.9	1	6.589926	10.06	60.9%	1	H.LSSSQFSSGSQSSR.D
U	sp|P04259|K2C6B_HUMAN	61	534	26.6%	564	60067	8.0	0.020206543	0.8450154	Keratin, type II cytoskeletal 6B OS=Homo sapiens GN=KRT6B PE=1 SV=5
	Filename	XCorr	DeltCN	Conf%	ObsM+H+	CalcM+H+	PPM	SpR	Prob Score	pI	Ion%	#	Sequence
	Prx1a-04.5126.5126.2	2.33	0.2904	99.9%	1026.5135	1026.5215	-7.7	1	6.105159	10.06	93.3%	1	R.SGFSSISVSR.S
	Prx1a-04.5898.5898.2	2.2551	0.1251	99.2%	827.4253	827.4298	-5.5	3	4.4479656	6.56	91.7%	1	K.FASFIDK.V
	Prx1a-03.6697.6697.2	3.2986	0.0742	99.8%	1203.6335	1203.6368	-2.7	1	6.7427373	6.56	94.1%	2	K.WTLLQEQGTK.T
	Prx1a-04.6965.6965.2	3.2924	0.0587	99.6%	1203.6321	1203.6368	-4.0	1	6.046353	6.56	100.0%	2	K.WTLLQEQGTK.T
	Prx1a-05.7404.7404.2	3.4169	0.0671	99.8%	1203.633	1203.6368	-3.1	1	6.2785745	6.56	100.0%	3	K.WTLLQEQGTK.T
	Prx1a-06.7253.7253.2	3.5385	0.0944	99.9%	1203.6342	1203.6368	-2.2	1	6.001826	6.56	94.1%	1	K.WTLLQEQGTK.T
	Prx1a-07.7500.7500.2	3.0879	0.1368	99.9%	1204.6365	1203.6368	-3.1	1	4.723686	6.56	82.4%	1	K.WTLLQEQGTK.T
	Prx1a-04.16931.16931.2	4.0654	0.3271	100.0%	1890.9438	1890.9708	-14.3	1	7.388659	4.46	87.5%	3	R.QNLEPLFEQYINNLR.R
	Prx1a-05.17567.17567.2	4.6377	0.4725	100.0%	1891.9595	1890.9708	-7.8	1	7.914201	4.46	60.0%	10	R.QNLEPLFEQYINNLR.R
	Prx1a-06.17111.17111.2	5.0022	0.4241	100.0%	1891.9716	1890.9708	-1.4	1	7.2696395	4.46	75.0%	14	R.QNLEPLFEQYINNLR.R
	Prx1a-07.18040.18040.2	5.3715	0.4661	100.0%	1891.9628	1890.9708	-6.0	1	7.5258346	4.46	87.5%	16	R.QNLEPLFEQYINNLR.R
	Prx1a-08.18201.18201.2	4.6413	0.4977	100.0%	1891.9573	1890.9708	-8.9	1	7.602196	4.46	78.3%	18	R.QNLEPLFEQYINNLR.R
	Prx1a-09.17705.17705.2	4.771	0.4552	100.0%	1891.9677	1890.9708	-3.5	1	7.583622	4.46	66.7%	16	R.QNLEPLFEQYINNLR.R
	Prx1a-04.16913.16913.3	3.3563	0.2714	99.8%	1891.9729	1890.9708	-0.7	3	4.733297	4.46	59.5%	4	R.QNLEPLFEQYINNLR.R
	Prx1a-05.17147.17147.3	3.5623	0.3092	99.9%	1891.9684	1890.9708	-3.1	1	5.6771884	4.46	64.1%	4	R.QNLEPLFEQYINNLR.R
	Prx1a-06.17285.17285.3	4.4664	0.3472	99.9%	1891.9727	1890.9708	-0.8	1	5.9504786	4.46	72.1%	9	R.QNLEPLFEQYINNLR.R
	Prx1a-07.17484.17484.3	4.9975	0.3307	100.0%	1891.9694	1890.9708	-2.5	1	5.9288836	4.46	74.4%	13	R.QNLEPLFEQYINNLR.R
	Prx1a-08.17302.17302.3	5.057	0.319	99.9%	1891.9727	1890.9708	-0.8	1	5.8795624	4.46	71.4%	13	R.QNLEPLFEQYINNLR.R
	Prx1a-09.17616.17616.3	4.9514	0.3231	99.9%	1892.9672	1890.9708	-5.5	1	6.225827	4.46	66.7%	10	R.QNLEPLFEQYINNLR.R
*	Prx1a-03.4846.4846.2	1.807	0.2789	99.4%	1043.5386	1043.548	-9.0	1	5.2262545	4.46	80.0%	1	R.QLDNIVGER.G
	Prx1a-04.8607.8607.2	2.706	0.1957	99.9%	945.5067	945.51117	-4.7	1	3.9521208	6.56	100.0%	44	R.GRLDSELR.N
	Prx1a-05.4389.4389.2	2.5092	0.1247	99.4%	945.5071	945.51117	-4.3	1	3.2698421	6.56	100.0%	12	R.GRLDSELR.N
	Prx1a-03.3715.3715.2	2.9673	0.0888	99.7%	1152.5486	1152.5531	-3.9	1	3.881928	4.72	92.9%	4	K.NKYEDEINK.R
	Prx1a-04.3620.3620.2	3.1618	0.2949	100.0%	1309.6489	1308.6542	-6.6	1	5.2247577	6.56	93.3%	19	K.NKYEDEINKR.T
	Prx1a-05.3434.3434.2	3.5278	0.2896	100.0%	1308.6493	1308.6542	-3.7	1	5.223106	6.56	93.3%	62	K.NKYEDEINKR.T
	Prx1a-06.3886.3886.2	3.5495	0.2863	100.0%	1308.6506	1308.6542	-2.7	1	5.465414	6.56	87.5%	26	K.NKYEDEINKR.T
	Prx1a-07.3175.3175.2	3.2792	0.3089	100.0%	1308.6503	1308.6542	-3.0	1	5.530765	6.56	87.5%	9	K.NKYEDEINKR.T
	Prx1a-08.4690.4690.2	2.312	0.0815	97.3%	1308.6556	1308.6542	1.1	1	3.830648	6.56	80.0%	1	K.NKYEDEINKR.T
	Prx1a-09.4444.4444.2	2.1697	0.1189	97.7%	1308.6381	1308.6542	-12.3	1	3.67698	6.56	80.0%	1	K.NKYEDEINKR.T
	Prx1a-04.3760.3760.3	2.7255	0.2874	99.8%	1308.6533	1308.6542	-0.7	1	5.523659	6.56	73.1%	1	K.NKYEDEINKR.T
	Prx1a-05.4061.4061.3	2.9768	0.3167	99.9%	1308.6458	1308.6542	-6.4	1	5.4395604	6.56	82.8%	18	K.NKYEDEINKR.T
	Prx1a-06.3971.3971.3	2.7175	0.2907	99.8%	1308.6514	1308.6542	-2.1	1	5.1177487	6.56	80.8%	13	K.NKYEDEINKR.T
	Prx1a-07.3181.3181.3	2.2887	0.2338	99.2%	1308.6508	1308.6542	-2.6	1	4.4325275	6.56	88.9%	1	K.NKYEDEINKR.T
	Prx1a-03.3090.3090.2	1.9632	0.1374	97.7%	1038.5057	1038.5101	-4.2	1	3.6994038	4.72	100.0%	1	N.KYEDEINK.R
	Prx1a-04.3121.3121.2	3.5018	0.2667	100.0%	1194.6082	1194.6113	-2.7	1	5.3257675	6.56	100.0%	42	N.KYEDEINKR.T
	Prx1a-05.3030.3030.2	3.5242	0.2377	100.0%	1194.6088	1194.6113	-2.1	1	5.448238	6.56	100.0%	15	N.KYEDEINKR.T
	Prx1a-06.2888.2888.2	2.7965	0.2658	100.0%	1194.6095	1194.6113	-1.5	1	4.8657784	6.56	86.7%	2	N.KYEDEINKR.T
	Prx1a-03.2791.2791.2	1.8113	0.2763	99.5%	1066.513	1066.5164	-3.2	6	5.3691835	4.72	64.3%	1	K.YEDEINKR.T
	Prx1a-03.5676.5676.2	2.1868	0.1628	98.7%	1222.6274	1222.6313	-3.2	2	4.626624	4.46	70.6%	1	R.TAAENEFVTLK.K
	Prx1a-04.5990.5990.2	3.2711	0.297	100.0%	1351.7406	1350.7263	8.1	1	5.36727	6.56	81.2%	6	R.TAAENEFVTLKK.D
	Prx1a-08.6291.6291.2	2.9055	0.1932	99.9%	1695.8605	1694.8418	9.0	2	4.437538	4.72	60.9%	1	K.DVDAAYMNKVELQAK.A
	Prx1a-09.6101.6101.2	3.4656	0.2905	100.0%	1694.8489	1694.8418	4.2	1	6.0548487	4.72	56.5%	1	K.DVDAAYMNKVELQAK.A
	Prx1a-03.11758.11758.2	3.0187	0.2213	100.0%	1407.7094	1407.7114	-1.5	1	4.5491457	4.14	77.8%	3	K.ADTLTDEINFLR.A
	Prx1a-04.12420.12420.2	3.7015	0.2953	100.0%	1408.7087	1407.7114	-4.3	1	5.455208	4.14	94.7%	1	K.ADTLTDEINFLR.A
	Prx1a-05.12673.12673.2	3.5568	0.3097	100.0%	1408.707	1407.7114	-5.5	1	5.3322673	4.14	83.3%	1	K.ADTLTDEINFLR.A
	Prx1a-03.14410.14410.2	3.9378	0.439	100.0%	1329.721	1329.726	-3.8	1	6.034211	4.14	95.0%	14	R.NLDLDSIIAEVK.A
	Prx1a-04.15363.15363.2	3.9616	0.4299	100.0%	1329.7214	1329.726	-3.4	1	6.195578	4.14	90.0%	12	R.NLDLDSIIAEVK.A
	Prx1a-05.15650.15650.2	4.1843	0.4152	100.0%	1329.7239	1329.726	-1.6	1	6.475128	4.14	90.0%	13	R.NLDLDSIIAEVK.A
	Prx1a-06.15488.15488.2	4.151	0.4298	100.0%	1329.7242	1329.726	-1.3	1	6.1759887	4.14	90.0%	6	R.NLDLDSIIAEVK.A
	Prx1a-07.15979.15979.2	4.1766	0.4067	100.0%	1329.7244	1329.726	-1.2	1	6.352226	4.14	90.0%	3	R.NLDLDSIIAEVK.A
	Prx1a-08.15766.15766.2	3.9999	0.3556	100.0%	1329.7247	1329.726	-0.9	1	6.380562	4.14	90.0%	2	R.NLDLDSIIAEVK.A
	Prx1a-09.15586.15586.2	3.7896	0.3899	100.0%	1329.7251	1329.726	-0.6	1	5.6520915	4.14	90.0%	2	R.NLDLDSIIAEVK.A
	Prx1a-03.4068.4068.2	2.435	0.0787	98.3%	1108.5363	1107.5428	-9.0	1	4.604475	4.46	93.3%	1	K.AQYEEIAQR.S
	Prx1a-03.5296.5296.2	3.9837	0.2748	100.0%	1179.596	1179.6003	-3.7	1	6.0990195	4.46	100.0%	4	K.YEELQITAGR.H
	Prx1a-04.5364.5364.2	3.804	0.2258	100.0%	1179.5918	1179.6003	-7.2	1	5.3142314	4.46	100.0%	1	K.YEELQITAGR.H
	Prx1a-04.9704.9704.2	3.4508	0.3814	100.0%	1263.6987	1263.6943	3.5	1	5.968667	4.46	88.9%	3	K.LALDVEIATYR.K
	Prx1a-05.10080.10080.2	3.2048	0.3958	100.0%	1263.694	1263.6943	-0.3	1	7.0896945	4.46	94.4%	6	K.LALDVEIATYR.K
	Prx1a-06.9824.9824.2	3.4301	0.3989	100.0%	1263.6969	1263.6943	2.0	1	7.169028	4.46	88.9%	8	K.LALDVEIATYR.K
	Prx1a-07.10085.10085.2	3.7823	0.3626	100.0%	1263.6937	1263.6943	-0.5	1	6.4295835	4.46	100.0%	7	K.LALDVEIATYR.K
	Prx1a-08.9960.9960.2	3.8011	0.3661	100.0%	1263.6929	1263.6943	-1.2	1	6.821412	4.46	94.4%	10	K.LALDVEIATYR.K
	Prx1a-09.9814.9814.2	3.8902	0.3893	100.0%	1263.6926	1263.6943	-1.4	1	7.167497	4.46	100.0%	14	K.LALDVEIATYR.K
U	PF3D7_0516200	11	11	26.5%	151	16077	10.5	0.0015546964	0.8407719	| organism=Plasmodium_falciparum_3D7 | product=40S ribosomal protein S11 | location=Pf3D7_05_v3:675809-676614(-) | length=151 | sequence_SO=chromosome | SO=protein_coding
	Filename	XCorr	DeltCN	Conf%	ObsM+H+	CalcM+H+	PPM	SpR	Prob Score	pI	Ion%	#	Sequence
*	Prx1a-04.4765.4765.2	4.3278	0.5293	100.0%	1550.8219	1549.822	-2.2	1	9.164064	6.56	79.2%	1	K.TPQPETAIVSGPQPK.E
*	Prx1a-05.5255.5255.2	3.73	0.4514	100.0%	1550.8221	1549.822	-2.1	1	7.8775654	6.56	60.0%	1	K.TPQPETAIVSGPQPK.E
*	Prx1a-06.5092.5092.2	3.5576	0.4763	100.0%	1549.8163	1549.822	-3.7	1	7.8653483	6.56	72.0%	1	K.TPQPETAIVSGPQPK.E
*	Prx1a-07.5334.5334.2	3.5461	0.4568	100.0%	1549.819	1549.822	-2.0	1	8.340879	6.56	75.0%	1	K.TPQPETAIVSGPQPK.E
*	Prx1a-08.5124.5124.2	3.7359	0.4073	100.0%	1551.8179	1549.822	-7.0	1	6.170089	6.56	69.6%	1	K.TPQPETAIVSGPQPK.E
*	Prx1a-09.5053.5053.2	2.7262	0.2278	99.9%	1549.8195	1549.822	-1.7	1	4.342179	6.56	60.9%	1	K.TPQPETAIVSGPQPK.E
	Prx1a-06.4406.4406.2	2.1584	0.2284	99.5%	1054.5677	1054.564	3.6	10	4.703824	10.06	66.7%	1	K.TPGPGAQSALR.A
	Prx1a-07.4662.4662.2	2.0827	0.1422	97.6%	1054.5638	1054.564	-0.1	4	5.279412	10.06	68.4%	1	K.TPGPGAQSALR.A
	Prx1a-08.4520.4520.2	2.4618	0.332	100.0%	1054.5602	1054.564	-3.6	1	7.275966	10.06	78.9%	1	K.TPGPGAQSALR.A
	Prx1a-09.4492.4492.2	2.5792	0.314	100.0%	1054.563	1054.564	-0.9	1	7.1449256	10.06	88.9%	1	K.TPGPGAQSALR.A
*	Prx1a-03.5060.5060.2	2.6242	0.2182	99.8%	1572.8375	1571.8275	4.2	1	4.107273	4.72	50.0%	1	R.IEDVTPIPTDSTRK.K
U	PF3D7_1006800	13	21	26.4%	246	29530	9.1	0.001821856	0.8365383	| organism=Plasmodium_falciparum_3D7 | product=RNA-binding protein, putative | location=Pf3D7_10_v3:277621-279168(+) | length=246 | sequence_SO=chromosome | SO=protein_coding
	Filename	XCorr	DeltCN	Conf%	ObsM+H+	CalcM+H+	PPM	SpR	Prob Score	pI	Ion%	#	Sequence
*	Prx1a-06.8157.8157.2	2.0358	0.187	99.0%	1076.5953	1075.5935	-1.4	8	4.6271124	8.8	78.6%	2	R.VYVGNLPWK.V
*	Prx1a-07.8479.8479.2	2.0863	0.179	99.0%	1075.5903	1075.5935	-3.0	15	4.8996563	8.8	71.4%	1	R.VYVGNLPWK.V
*	Prx1a-08.8254.8254.2	2.3901	0.1869	99.8%	1075.5905	1075.5935	-2.8	1	5.636684	8.8	85.7%	1	R.VYVGNLPWK.V
*	Prx1a-09.8177.8177.2	2.3716	0.2139	99.9%	1076.5939	1075.5935	-2.8	3	4.9833555	8.8	78.6%	1	R.VYVGNLPWK.V
*	Prx1a-05.15916.15916.3	2.6028	0.2317	98.9%	2635.1787	2634.1875	-4.6	35	4.2982407	3.86	32.8%	2	K.GCGIVEYATYEEAQEAISSLNDSK.L
*	Prx1a-04.13746.13746.2	3.942	0.4046	100.0%	1736.8658	1736.8774	-6.7	1	7.3639803	3.96	70.8%	1	K.ELIGVVIMENEYEAK.N
*	Prx1a-07.14147.14147.2	3.2617	0.357	100.0%	1736.8711	1736.8774	-3.7	1	6.151939	3.96	65.2%	1	K.ELIGVVIMENEYEAK.N
*	Prx1a-08.14093.14093.2	3.2125	0.3367	100.0%	1737.8682	1736.8774	-7.3	1	6.8833394	3.96	73.9%	1	K.ELIGVVIMENEYEAK.N
*	Prx1a-09.13937.13937.2	3.2094	0.356	100.0%	1736.8816	1736.8774	2.4	1	5.837032	3.96	65.2%	2	K.ELIGVVIMENEYEAK.N
*	Prx1a-04.16712.16712.2	4.9056	0.5047	100.0%	1987.9323	1987.9583	-13.1	1	8.347287	4.46	74.1%	2	K.NAIDALNFCNFDGYILK.V
*	Prx1a-05.16970.16970.2	5.4145	0.5008	100.0%	1988.9579	1987.9583	-1.9	1	8.4356575	4.46	59.3%	3	K.NAIDALNFCNFDGYILK.V
*	Prx1a-06.16834.16834.2	4.6028	0.4043	100.0%	1987.9413	1987.9583	-8.5	1	7.72075	4.46	70.4%	3	K.NAIDALNFCNFDGYILK.V
*	Prx1a-07.17186.17186.2	4.4051	0.4252	100.0%	1989.9554	1987.9583	-4.8	17	7.39291	4.46	44.4%	1	K.NAIDALNFCNFDGYILK.V
U	sp|P02538|K2C6A_HUMAN	67	537	26.2%	564	60045	8.0	0.020320062	0.8281002	Keratin, type II cytoskeletal 6A OS=Homo sapiens GN=KRT6A PE=1 SV=3
	Filename	XCorr	DeltCN	Conf%	ObsM+H+	CalcM+H+	PPM	SpR	Prob Score	pI	Ion%	#	Sequence
*	Prx1a-04.4668.4668.2	2.3429	0.2711	99.9%	1012.4969	1012.5058	-8.8	1	5.837157	10.06	86.7%	1	R.SGFSSVSVSR.S
*	Prx1a-06.5035.5035.2	2.3351	0.2091	99.8%	1012.4982	1012.5058	-7.5	1	4.606654	10.06	93.8%	1	R.SGFSSVSVSR.S
*	Prx1a-09.5031.5031.2	2.2018	0.1587	98.9%	1012.5033	1012.5058	-2.5	1	5.0692472	10.06	86.7%	1	R.SGFSSVSVSR.S
	Prx1a-04.5898.5898.2	2.2551	0.1251	99.2%	827.4253	827.4298	-5.5	3	4.4479656	6.56	91.7%	1	K.FASFIDK.V
	Prx1a-03.6697.6697.2	3.2986	0.0742	99.8%	1203.6335	1203.6368	-2.7	1	6.7427373	6.56	94.1%	2	K.WTLLQEQGTK.T
	Prx1a-04.6965.6965.2	3.2924	0.0587	99.6%	1203.6321	1203.6368	-4.0	1	6.046353	6.56	100.0%	2	K.WTLLQEQGTK.T
	Prx1a-05.7404.7404.2	3.4169	0.0671	99.8%	1203.633	1203.6368	-3.1	1	6.2785745	6.56	100.0%	3	K.WTLLQEQGTK.T
	Prx1a-06.7253.7253.2	3.5385	0.0944	99.9%	1203.6342	1203.6368	-2.2	1	6.001826	6.56	94.1%	1	K.WTLLQEQGTK.T
	Prx1a-07.7500.7500.2	3.0879	0.1368	99.9%	1204.6365	1203.6368	-3.1	1	4.723686	6.56	82.4%	1	K.WTLLQEQGTK.T
	Prx1a-04.16931.16931.2	4.0654	0.3271	100.0%	1890.9438	1890.9708	-14.3	1	7.388659	4.46	87.5%	3	R.QNLEPLFEQYINNLR.R
	Prx1a-05.17567.17567.2	4.6377	0.4725	100.0%	1891.9595	1890.9708	-7.8	1	7.914201	4.46	60.0%	10	R.QNLEPLFEQYINNLR.R
	Prx1a-06.17111.17111.2	5.0022	0.4241	100.0%	1891.9716	1890.9708	-1.4	1	7.2696395	4.46	75.0%	14	R.QNLEPLFEQYINNLR.R
	Prx1a-07.18040.18040.2	5.3715	0.4661	100.0%	1891.9628	1890.9708	-6.0	1	7.5258346	4.46	87.5%	16	R.QNLEPLFEQYINNLR.R
	Prx1a-08.18201.18201.2	4.6413	0.4977	100.0%	1891.9573	1890.9708	-8.9	1	7.602196	4.46	78.3%	18	R.QNLEPLFEQYINNLR.R
	Prx1a-09.17705.17705.2	4.771	0.4552	100.0%	1891.9677	1890.9708	-3.5	1	7.583622	4.46	66.7%	16	R.QNLEPLFEQYINNLR.R
	Prx1a-04.16913.16913.3	3.3563	0.2714	99.8%	1891.9729	1890.9708	-0.7	3	4.733297	4.46	59.5%	4	R.QNLEPLFEQYINNLR.R
	Prx1a-05.17147.17147.3	3.5623	0.3092	99.9%	1891.9684	1890.9708	-3.1	1	5.6771884	4.46	64.1%	4	R.QNLEPLFEQYINNLR.R
	Prx1a-06.17285.17285.3	4.4664	0.3472	99.9%	1891.9727	1890.9708	-0.8	1	5.9504786	4.46	72.1%	9	R.QNLEPLFEQYINNLR.R
	Prx1a-07.17484.17484.3	4.9975	0.3307	100.0%	1891.9694	1890.9708	-2.5	1	5.9288836	4.46	74.4%	13	R.QNLEPLFEQYINNLR.R
	Prx1a-08.17302.17302.3	5.057	0.319	99.9%	1891.9727	1890.9708	-0.8	1	5.8795624	4.46	71.4%	13	R.QNLEPLFEQYINNLR.R
	Prx1a-09.17616.17616.3	4.9514	0.3231	99.9%	1892.9672	1890.9708	-5.5	1	6.225827	4.46	66.7%	10	R.QNLEPLFEQYINNLR.R
	Prx1a-04.8607.8607.2	2.706	0.1957	99.9%	945.5067	945.51117	-4.7	1	3.9521208	6.56	100.0%	44	R.GRLDSELR.G
	Prx1a-05.4389.4389.2	2.5092	0.1247	99.4%	945.5071	945.51117	-4.3	1	3.2698421	6.56	100.0%	12	R.GRLDSELR.G
	Prx1a-03.3715.3715.2	2.9673	0.0888	99.7%	1152.5486	1152.5531	-3.9	1	3.881928	4.72	92.9%	4	K.NKYEDEINK.R
	Prx1a-04.3620.3620.2	3.1618	0.2949	100.0%	1309.6489	1308.6542	-6.6	1	5.2247577	6.56	93.3%	19	K.NKYEDEINKR.T
	Prx1a-05.3434.3434.2	3.5278	0.2896	100.0%	1308.6493	1308.6542	-3.7	1	5.223106	6.56	93.3%	62	K.NKYEDEINKR.T
	Prx1a-06.3886.3886.2	3.5495	0.2863	100.0%	1308.6506	1308.6542	-2.7	1	5.465414	6.56	87.5%	26	K.NKYEDEINKR.T
	Prx1a-07.3175.3175.2	3.2792	0.3089	100.0%	1308.6503	1308.6542	-3.0	1	5.530765	6.56	87.5%	9	K.NKYEDEINKR.T
	Prx1a-08.4690.4690.2	2.312	0.0815	97.3%	1308.6556	1308.6542	1.1	1	3.830648	6.56	80.0%	1	K.NKYEDEINKR.T
	Prx1a-09.4444.4444.2	2.1697	0.1189	97.7%	1308.6381	1308.6542	-12.3	1	3.67698	6.56	80.0%	1	K.NKYEDEINKR.T
	Prx1a-04.3760.3760.3	2.7255	0.2874	99.8%	1308.6533	1308.6542	-0.7	1	5.523659	6.56	73.1%	1	K.NKYEDEINKR.T
	Prx1a-05.4061.4061.3	2.9768	0.3167	99.9%	1308.6458	1308.6542	-6.4	1	5.4395604	6.56	82.8%	18	K.NKYEDEINKR.T
	Prx1a-06.3971.3971.3	2.7175	0.2907	99.8%	1308.6514	1308.6542	-2.1	1	5.1177487	6.56	80.8%	13	K.NKYEDEINKR.T
	Prx1a-07.3181.3181.3	2.2887	0.2338	99.2%	1308.6508	1308.6542	-2.6	1	4.4325275	6.56	88.9%	1	K.NKYEDEINKR.T
	Prx1a-03.3090.3090.2	1.9632	0.1374	97.7%	1038.5057	1038.5101	-4.2	1	3.6994038	4.72	100.0%	1	N.KYEDEINK.R
	Prx1a-04.3121.3121.2	3.5018	0.2667	100.0%	1194.6082	1194.6113	-2.7	1	5.3257675	6.56	100.0%	42	N.KYEDEINKR.T
	Prx1a-05.3030.3030.2	3.5242	0.2377	100.0%	1194.6088	1194.6113	-2.1	1	5.448238	6.56	100.0%	15	N.KYEDEINKR.T
	Prx1a-06.2888.2888.2	2.7965	0.2658	100.0%	1194.6095	1194.6113	-1.5	1	4.8657784	6.56	86.7%	2	N.KYEDEINKR.T
	Prx1a-03.2791.2791.2	1.8113	0.2763	99.5%	1066.513	1066.5164	-3.2	6	5.3691835	4.72	64.3%	1	K.YEDEINKR.T
	Prx1a-03.5676.5676.2	2.1868	0.1628	98.7%	1222.6274	1222.6313	-3.2	2	4.626624	4.46	70.6%	1	R.TAAENEFVTLK.K
	Prx1a-04.5990.5990.2	3.2711	0.297	100.0%	1351.7406	1350.7263	8.1	1	5.36727	6.56	81.2%	6	R.TAAENEFVTLKK.D
	Prx1a-08.6291.6291.2	2.9055	0.1932	99.9%	1695.8605	1694.8418	9.0	2	4.437538	4.72	60.9%	1	K.DVDAAYMNKVELQAK.A
	Prx1a-09.6101.6101.2	3.4656	0.2905	100.0%	1694.8489	1694.8418	4.2	1	6.0548487	4.72	56.5%	1	K.DVDAAYMNKVELQAK.A
	Prx1a-03.11758.11758.2	3.0187	0.2213	100.0%	1407.7094	1407.7114	-1.5	1	4.5491457	4.14	77.8%	3	K.ADTLTDEINFLR.A
	Prx1a-04.12420.12420.2	3.7015	0.2953	100.0%	1408.7087	1407.7114	-4.3	1	5.455208	4.14	94.7%	1	K.ADTLTDEINFLR.A
	Prx1a-05.12673.12673.2	3.5568	0.3097	100.0%	1408.707	1407.7114	-5.5	1	5.3322673	4.14	83.3%	1	K.ADTLTDEINFLR.A
	Prx1a-03.14410.14410.2	3.9378	0.439	100.0%	1329.721	1329.726	-3.8	1	6.034211	4.14	95.0%	14	R.NLDLDSIIAEVK.A
	Prx1a-04.15363.15363.2	3.9616	0.4299	100.0%	1329.7214	1329.726	-3.4	1	6.195578	4.14	90.0%	12	R.NLDLDSIIAEVK.A
	Prx1a-05.15650.15650.2	4.1843	0.4152	100.0%	1329.7239	1329.726	-1.6	1	6.475128	4.14	90.0%	13	R.NLDLDSIIAEVK.A
	Prx1a-06.15488.15488.2	4.151	0.4298	100.0%	1329.7242	1329.726	-1.3	1	6.1759887	4.14	90.0%	6	R.NLDLDSIIAEVK.A
	Prx1a-07.15979.15979.2	4.1766	0.4067	100.0%	1329.7244	1329.726	-1.2	1	6.352226	4.14	90.0%	3	R.NLDLDSIIAEVK.A
	Prx1a-08.15766.15766.2	3.9999	0.3556	100.0%	1329.7247	1329.726	-0.9	1	6.380562	4.14	90.0%	2	R.NLDLDSIIAEVK.A
	Prx1a-09.15586.15586.2	3.7896	0.3899	100.0%	1329.7251	1329.726	-0.6	1	5.6520915	4.14	90.0%	2	R.NLDLDSIIAEVK.A
	Prx1a-03.4068.4068.2	2.435	0.0787	98.3%	1108.5363	1107.5428	-9.0	1	4.604475	4.46	93.3%	1	K.AQYEEIAQR.S
	Prx1a-04.9704.9704.2	3.4508	0.3814	100.0%	1263.6987	1263.6943	3.5	1	5.968667	4.46	88.9%	3	K.LALDVEIATYR.K
	Prx1a-05.10080.10080.2	3.2048	0.3958	100.0%	1263.694	1263.6943	-0.3	1	7.0896945	4.46	94.4%	6	K.LALDVEIATYR.K
	Prx1a-06.9824.9824.2	3.4301	0.3989	100.0%	1263.6969	1263.6943	2.0	1	7.169028	4.46	88.9%	8	K.LALDVEIATYR.K
	Prx1a-07.10085.10085.2	3.7823	0.3626	100.0%	1263.6937	1263.6943	-0.5	1	6.4295835	4.46	100.0%	7	K.LALDVEIATYR.K
	Prx1a-08.9960.9960.2	3.8011	0.3661	100.0%	1263.6929	1263.6943	-1.2	1	6.821412	4.46	94.4%	10	K.LALDVEIATYR.K
	Prx1a-09.9814.9814.2	3.8902	0.3893	100.0%	1263.6926	1263.6943	-1.4	1	7.167497	4.46	100.0%	14	K.LALDVEIATYR.K
	Prx1a-03.5003.5003.2	3.9982	0.4215	100.0%	1448.7769	1447.7751	-1.1	1	7.232819	9.08	65.5%	1	R.AIGGGLSSVGGGSSTIK.Y
	Prx1a-04.5090.5090.2	4.4244	0.4062	100.0%	1447.7665	1447.7751	-6.0	1	7.678592	9.08	92.9%	1	R.AIGGGLSSVGGGSSTIK.Y
	Prx1a-05.5563.5563.2	4.0961	0.3981	100.0%	1447.7616	1447.7751	-9.4	1	7.1010556	9.08	85.7%	1	R.AIGGGLSSVGGGSSTIK.Y
	Prx1a-06.5398.5398.2	4.7597	0.4021	100.0%	1448.7751	1447.7751	-2.3	1	8.017509	9.08	79.3%	1	R.AIGGGLSSVGGGSSTIK.Y
	Prx1a-07.5665.5665.2	4.5155	0.4767	100.0%	1448.7721	1447.7751	-4.4	1	8.465856	9.08	85.7%	1	R.AIGGGLSSVGGGSSTIK.Y
	Prx1a-08.5477.5477.2	3.9479	0.4289	100.0%	1447.7762	1447.7751	0.8	1	7.5100665	9.08	82.1%	1	R.AIGGGLSSVGGGSSTIK.Y
	Prx1a-09.5420.5420.2	3.7861	0.3572	100.0%	1447.7745	1447.7751	-0.4	1	6.9151955	9.08	67.9%	1	R.AIGGGLSSVGGGSSTIK.Y
U	sp|P48668|K2C6C_HUMAN	65	535	26.2%	564	60025	8.0	0.020244382	0.8281002	Keratin, type II cytoskeletal 6C OS=Homo sapiens GN=KRT6C PE=1 SV=3
	Filename	XCorr	DeltCN	Conf%	ObsM+H+	CalcM+H+	PPM	SpR	Prob Score	pI	Ion%	#	Sequence
	Prx1a-04.5126.5126.2	2.33	0.2904	99.9%	1026.5135	1026.5215	-7.7	1	6.105159	10.06	93.3%	1	R.SGFSSISVSR.S
	Prx1a-04.5898.5898.2	2.2551	0.1251	99.2%	827.4253	827.4298	-5.5	3	4.4479656	6.56	91.7%	1	K.FASFIDK.V
	Prx1a-03.6697.6697.2	3.2986	0.0742	99.8%	1203.6335	1203.6368	-2.7	1	6.7427373	6.56	94.1%	2	K.WTLLQEQGTK.T
	Prx1a-04.6965.6965.2	3.2924	0.0587	99.6%	1203.6321	1203.6368	-4.0	1	6.046353	6.56	100.0%	2	K.WTLLQEQGTK.T
	Prx1a-05.7404.7404.2	3.4169	0.0671	99.8%	1203.633	1203.6368	-3.1	1	6.2785745	6.56	100.0%	3	K.WTLLQEQGTK.T
	Prx1a-06.7253.7253.2	3.5385	0.0944	99.9%	1203.6342	1203.6368	-2.2	1	6.001826	6.56	94.1%	1	K.WTLLQEQGTK.T
	Prx1a-07.7500.7500.2	3.0879	0.1368	99.9%	1204.6365	1203.6368	-3.1	1	4.723686	6.56	82.4%	1	K.WTLLQEQGTK.T
	Prx1a-04.16931.16931.2	4.0654	0.3271	100.0%	1890.9438	1890.9708	-14.3	1	7.388659	4.46	87.5%	3	R.QNLEPLFEQYINNLR.R
	Prx1a-05.17567.17567.2	4.6377	0.4725	100.0%	1891.9595	1890.9708	-7.8	1	7.914201	4.46	60.0%	10	R.QNLEPLFEQYINNLR.R
	Prx1a-06.17111.17111.2	5.0022	0.4241	100.0%	1891.9716	1890.9708	-1.4	1	7.2696395	4.46	75.0%	14	R.QNLEPLFEQYINNLR.R
	Prx1a-07.18040.18040.2	5.3715	0.4661	100.0%	1891.9628	1890.9708	-6.0	1	7.5258346	4.46	87.5%	16	R.QNLEPLFEQYINNLR.R
	Prx1a-08.18201.18201.2	4.6413	0.4977	100.0%	1891.9573	1890.9708	-8.9	1	7.602196	4.46	78.3%	18	R.QNLEPLFEQYINNLR.R
	Prx1a-09.17705.17705.2	4.771	0.4552	100.0%	1891.9677	1890.9708	-3.5	1	7.583622	4.46	66.7%	16	R.QNLEPLFEQYINNLR.R
	Prx1a-04.16913.16913.3	3.3563	0.2714	99.8%	1891.9729	1890.9708	-0.7	3	4.733297	4.46	59.5%	4	R.QNLEPLFEQYINNLR.R
	Prx1a-05.17147.17147.3	3.5623	0.3092	99.9%	1891.9684	1890.9708	-3.1	1	5.6771884	4.46	64.1%	4	R.QNLEPLFEQYINNLR.R
	Prx1a-06.17285.17285.3	4.4664	0.3472	99.9%	1891.9727	1890.9708	-0.8	1	5.9504786	4.46	72.1%	9	R.QNLEPLFEQYINNLR.R
	Prx1a-07.17484.17484.3	4.9975	0.3307	100.0%	1891.9694	1890.9708	-2.5	1	5.9288836	4.46	74.4%	13	R.QNLEPLFEQYINNLR.R
	Prx1a-08.17302.17302.3	5.057	0.319	99.9%	1891.9727	1890.9708	-0.8	1	5.8795624	4.46	71.4%	13	R.QNLEPLFEQYINNLR.R
	Prx1a-09.17616.17616.3	4.9514	0.3231	99.9%	1892.9672	1890.9708	-5.5	1	6.225827	4.46	66.7%	10	R.QNLEPLFEQYINNLR.R
	Prx1a-04.8607.8607.2	2.706	0.1957	99.9%	945.5067	945.51117	-4.7	1	3.9521208	6.56	100.0%	44	R.GRLDSELR.N
	Prx1a-05.4389.4389.2	2.5092	0.1247	99.4%	945.5071	945.51117	-4.3	1	3.2698421	6.56	100.0%	12	R.GRLDSELR.N
	Prx1a-03.3715.3715.2	2.9673	0.0888	99.7%	1152.5486	1152.5531	-3.9	1	3.881928	4.72	92.9%	4	K.NKYEDEINK.R
	Prx1a-04.3620.3620.2	3.1618	0.2949	100.0%	1309.6489	1308.6542	-6.6	1	5.2247577	6.56	93.3%	19	K.NKYEDEINKR.T
	Prx1a-05.3434.3434.2	3.5278	0.2896	100.0%	1308.6493	1308.6542	-3.7	1	5.223106	6.56	93.3%	62	K.NKYEDEINKR.T
	Prx1a-06.3886.3886.2	3.5495	0.2863	100.0%	1308.6506	1308.6542	-2.7	1	5.465414	6.56	87.5%	26	K.NKYEDEINKR.T
	Prx1a-07.3175.3175.2	3.2792	0.3089	100.0%	1308.6503	1308.6542	-3.0	1	5.530765	6.56	87.5%	9	K.NKYEDEINKR.T
	Prx1a-08.4690.4690.2	2.312	0.0815	97.3%	1308.6556	1308.6542	1.1	1	3.830648	6.56	80.0%	1	K.NKYEDEINKR.T
	Prx1a-09.4444.4444.2	2.1697	0.1189	97.7%	1308.6381	1308.6542	-12.3	1	3.67698	6.56	80.0%	1	K.NKYEDEINKR.T
	Prx1a-04.3760.3760.3	2.7255	0.2874	99.8%	1308.6533	1308.6542	-0.7	1	5.523659	6.56	73.1%	1	K.NKYEDEINKR.T
	Prx1a-05.4061.4061.3	2.9768	0.3167	99.9%	1308.6458	1308.6542	-6.4	1	5.4395604	6.56	82.8%	18	K.NKYEDEINKR.T
	Prx1a-06.3971.3971.3	2.7175	0.2907	99.8%	1308.6514	1308.6542	-2.1	1	5.1177487	6.56	80.8%	13	K.NKYEDEINKR.T
	Prx1a-07.3181.3181.3	2.2887	0.2338	99.2%	1308.6508	1308.6542	-2.6	1	4.4325275	6.56	88.9%	1	K.NKYEDEINKR.T
	Prx1a-03.3090.3090.2	1.9632	0.1374	97.7%	1038.5057	1038.5101	-4.2	1	3.6994038	4.72	100.0%	1	N.KYEDEINK.R
	Prx1a-04.3121.3121.2	3.5018	0.2667	100.0%	1194.6082	1194.6113	-2.7	1	5.3257675	6.56	100.0%	42	N.KYEDEINKR.T
	Prx1a-05.3030.3030.2	3.5242	0.2377	100.0%	1194.6088	1194.6113	-2.1	1	5.448238	6.56	100.0%	15	N.KYEDEINKR.T
	Prx1a-06.2888.2888.2	2.7965	0.2658	100.0%	1194.6095	1194.6113	-1.5	1	4.8657784	6.56	86.7%	2	N.KYEDEINKR.T
	Prx1a-03.2791.2791.2	1.8113	0.2763	99.5%	1066.513	1066.5164	-3.2	6	5.3691835	4.72	64.3%	1	K.YEDEINKR.T
	Prx1a-03.5676.5676.2	2.1868	0.1628	98.7%	1222.6274	1222.6313	-3.2	2	4.626624	4.46	70.6%	1	R.TAAENEFVTLK.K
	Prx1a-04.5990.5990.2	3.2711	0.297	100.0%	1351.7406	1350.7263	8.1	1	5.36727	6.56	81.2%	6	R.TAAENEFVTLKK.D
	Prx1a-08.6291.6291.2	2.9055	0.1932	99.9%	1695.8605	1694.8418	9.0	2	4.437538	4.72	60.9%	1	K.DVDAAYMNKVELQAK.A
	Prx1a-09.6101.6101.2	3.4656	0.2905	100.0%	1694.8489	1694.8418	4.2	1	6.0548487	4.72	56.5%	1	K.DVDAAYMNKVELQAK.A
	Prx1a-03.11758.11758.2	3.0187	0.2213	100.0%	1407.7094	1407.7114	-1.5	1	4.5491457	4.14	77.8%	3	K.ADTLTDEINFLR.A
	Prx1a-04.12420.12420.2	3.7015	0.2953	100.0%	1408.7087	1407.7114	-4.3	1	5.455208	4.14	94.7%	1	K.ADTLTDEINFLR.A
	Prx1a-05.12673.12673.2	3.5568	0.3097	100.0%	1408.707	1407.7114	-5.5	1	5.3322673	4.14	83.3%	1	K.ADTLTDEINFLR.A
	Prx1a-03.14410.14410.2	3.9378	0.439	100.0%	1329.721	1329.726	-3.8	1	6.034211	4.14	95.0%	14	R.NLDLDSIIAEVK.A
	Prx1a-04.15363.15363.2	3.9616	0.4299	100.0%	1329.7214	1329.726	-3.4	1	6.195578	4.14	90.0%	12	R.NLDLDSIIAEVK.A
	Prx1a-05.15650.15650.2	4.1843	0.4152	100.0%	1329.7239	1329.726	-1.6	1	6.475128	4.14	90.0%	13	R.NLDLDSIIAEVK.A
	Prx1a-06.15488.15488.2	4.151	0.4298	100.0%	1329.7242	1329.726	-1.3	1	6.1759887	4.14	90.0%	6	R.NLDLDSIIAEVK.A
	Prx1a-07.15979.15979.2	4.1766	0.4067	100.0%	1329.7244	1329.726	-1.2	1	6.352226	4.14	90.0%	3	R.NLDLDSIIAEVK.A
	Prx1a-08.15766.15766.2	3.9999	0.3556	100.0%	1329.7247	1329.726	-0.9	1	6.380562	4.14	90.0%	2	R.NLDLDSIIAEVK.A
	Prx1a-09.15586.15586.2	3.7896	0.3899	100.0%	1329.7251	1329.726	-0.6	1	5.6520915	4.14	90.0%	2	R.NLDLDSIIAEVK.A
	Prx1a-03.4068.4068.2	2.435	0.0787	98.3%	1108.5363	1107.5428	-9.0	1	4.604475	4.46	93.3%	1	K.AQYEEIAQR.S
	Prx1a-04.9704.9704.2	3.4508	0.3814	100.0%	1263.6987	1263.6943	3.5	1	5.968667	4.46	88.9%	3	K.LALDVEIATYR.K
	Prx1a-05.10080.10080.2	3.2048	0.3958	100.0%	1263.694	1263.6943	-0.3	1	7.0896945	4.46	94.4%	6	K.LALDVEIATYR.K
	Prx1a-06.9824.9824.2	3.4301	0.3989	100.0%	1263.6969	1263.6943	2.0	1	7.169028	4.46	88.9%	8	K.LALDVEIATYR.K
	Prx1a-07.10085.10085.2	3.7823	0.3626	100.0%	1263.6937	1263.6943	-0.5	1	6.4295835	4.46	100.0%	7	K.LALDVEIATYR.K
	Prx1a-08.9960.9960.2	3.8011	0.3661	100.0%	1263.6929	1263.6943	-1.2	1	6.821412	4.46	94.4%	10	K.LALDVEIATYR.K
	Prx1a-09.9814.9814.2	3.8902	0.3893	100.0%	1263.6926	1263.6943	-1.4	1	7.167497	4.46	100.0%	14	K.LALDVEIATYR.K
	Prx1a-03.5003.5003.2	3.9982	0.4215	100.0%	1448.7769	1447.7751	-1.1	1	7.232819	9.08	65.5%	1	R.AIGGGLSSVGGGSSTIK.Y
	Prx1a-04.5090.5090.2	4.4244	0.4062	100.0%	1447.7665	1447.7751	-6.0	1	7.678592	9.08	92.9%	1	R.AIGGGLSSVGGGSSTIK.Y
	Prx1a-05.5563.5563.2	4.0961	0.3981	100.0%	1447.7616	1447.7751	-9.4	1	7.1010556	9.08	85.7%	1	R.AIGGGLSSVGGGSSTIK.Y
	Prx1a-06.5398.5398.2	4.7597	0.4021	100.0%	1448.7751	1447.7751	-2.3	1	8.017509	9.08	79.3%	1	R.AIGGGLSSVGGGSSTIK.Y
	Prx1a-07.5665.5665.2	4.5155	0.4767	100.0%	1448.7721	1447.7751	-4.4	1	8.465856	9.08	85.7%	1	R.AIGGGLSSVGGGSSTIK.Y
	Prx1a-08.5477.5477.2	3.9479	0.4289	100.0%	1447.7762	1447.7751	0.8	1	7.5100665	9.08	82.1%	1	R.AIGGGLSSVGGGSSTIK.Y
	Prx1a-09.5420.5420.2	3.7861	0.3572	100.0%	1447.7745	1447.7751	-0.4	1	6.9151955	9.08	67.9%	1	R.AIGGGLSSVGGGSSTIK.Y
U	PF3D7_0608800	39	133	25.8%	414	46055	6.9	0.0068561635	0.8113401	| organism=Plasmodium_falciparum_3D7 | product=ornithine aminotransferase (OAT) | location=Pf3D7_06_v3:362635-363879(+) | length=414 | sequence_SO=chromosome | SO=protein_coding
	Filename	XCorr	DeltCN	Conf%	ObsM+H+	CalcM+H+	PPM	SpR	Prob Score	pI	Ion%	#	Sequence
*	Prx1a-03.7771.7771.2	2.2737	0.1836	99.3%	1212.581	1212.5895	-6.9	1	4.416709	4.14	78.6%	1	K.GVFVYDIEDR.R
*	Prx1a-04.8202.8202.2	2.6169	0.2241	99.9%	1213.5826	1212.5895	-8.4	1	5.296462	4.14	93.3%	1	K.GVFVYDIEDR.R
*	Prx1a-05.8556.8556.2	2.7971	0.2091	100.0%	1212.5834	1212.5895	-5.0	1	5.147156	4.14	93.3%	2	K.GVFVYDIEDR.R
*	Prx1a-06.8427.8427.2	2.8851	0.1939	100.0%	1212.5854	1212.5895	-3.3	1	6.032616	4.14	100.0%	2	K.GVFVYDIEDR.R
*	Prx1a-07.8751.8751.2	2.6884	0.2328	99.9%	1212.5826	1212.5895	-5.6	1	5.622531	4.14	100.0%	1	K.GVFVYDIEDR.R
*	Prx1a-08.10685.10685.2	2.5997	0.387	100.0%	1233.6143	1233.615	-0.6	1	7.024986	6.56	93.8%	1	R.YLTNLFGYDK.V
*	Prx1a-09.10603.10603.2	2.7556	0.234	100.0%	1233.6136	1233.615	-1.1	2	5.861646	6.56	76.5%	3	R.YLTNLFGYDK.V
*	Prx1a-03.5579.5579.2	5.2182	0.4525	100.0%	1716.7937	1715.7979	-4.4	1	9.880042	4.46	96.2%	1	K.VLMMNTGAEASETAYK.L
*	Prx1a-04.5733.5733.2	5.0048	0.4831	100.0%	1715.7946	1715.7979	-1.9	1	9.451167	4.46	92.3%	1	K.VLMMNTGAEASETAYK.L
*	Prx1a-05.6174.6174.2	5.0192	0.5674	100.0%	1716.7991	1715.7979	-1.2	1	10.447457	4.46	76.9%	1	K.VLMMNTGAEASETAYK.L
*	Prx1a-06.6013.6013.2	4.9628	0.4285	100.0%	1716.7859	1715.7979	-8.9	1	8.469102	4.46	88.5%	1	K.VLMMNTGAEASETAYK.L
*	Prx1a-07.6325.6325.2	4.9742	0.5324	100.0%	1716.8016	1715.7979	0.3	1	10.196423	4.46	85.2%	1	K.VLMMNTGAEASETAYK.L
*	Prx1a-08.6134.6134.2	5.1953	0.4797	100.0%	1716.7771	1715.7979	-14.0	1	10.37149	4.46	88.5%	1	K.VLMMNTGAEASETAYK.L
*	Prx1a-09.6071.6071.2	5.1267	0.4903	100.0%	1716.7997	1715.7979	-0.9	1	9.926917	4.46	88.0%	1	K.VLMMNTGAEASETAYK.L
*	Prx1a-03.4785.4785.2	2.6366	0.1872	99.8%	1293.6373	1293.6368	0.4	1	5.7854366	8.26	83.3%	2	K.IIVCNNNFSGR.T
*	Prx1a-04.4908.4908.2	3.117	0.2637	100.0%	1293.631	1293.6368	-4.5	1	6.375258	8.26	94.4%	1	K.IIVCNNNFSGR.T
*	Prx1a-05.5385.5385.2	3.2819	0.2856	100.0%	1293.6252	1293.6368	-9.0	1	8.132023	8.26	94.4%	1	K.IIVCNNNFSGR.T
*	Prx1a-06.5234.5234.2	3.3892	0.2816	100.0%	1293.6296	1293.6368	-5.6	1	7.0272274	8.26	94.4%	1	K.IIVCNNNFSGR.T
*	Prx1a-07.5496.5496.2	2.9868	0.2745	100.0%	1293.6324	1293.6368	-3.4	1	6.55681	8.26	94.4%	1	K.IIVCNNNFSGR.T
*	Prx1a-06.16692.16692.2	2.6309	0.1628	99.5%	1394.7092	1393.7263	-14.7	15	4.4086933	9.08	57.9%	1	K.NNFGPFVPNFLK.V
*	Prx1a-08.17074.17074.2	2.7045	0.0613	98.0%	1394.709	1393.7263	-14.8	27	4.0322	9.08	52.6%	2	K.NNFGPFVPNFLK.V
*	Prx1a-03.7165.7165.2	3.5736	0.4589	100.0%	1291.6385	1291.6416	-2.4	1	7.2865124	3.96	100.0%	4	K.VPYDDLEALEK.E
*	Prx1a-05.7953.7953.2	3.2753	0.3885	100.0%	1291.6362	1291.6416	-4.2	1	6.886454	3.96	100.0%	2	K.VPYDDLEALEK.E
*	Prx1a-03.13962.13962.2	6.9402	0.5991	100.0%	1781.9163	1780.9229	-5.6	1	11.619427	4.46	100.0%	28	K.YNVLFVADEVQTGLGR.T
*	Prx1a-04.14447.14447.2	6.9458	0.6094	100.0%	1781.9167	1780.9229	-5.3	1	12.53964	4.46	96.3%	10	K.YNVLFVADEVQTGLGR.T
*	Prx1a-05.15028.15028.2	6.837	0.6237	100.0%	1781.9218	1780.9229	-2.5	1	12.56878	4.46	92.6%	10	K.YNVLFVADEVQTGLGR.T
*	Prx1a-06.14508.14508.2	7.055	0.641	100.0%	1781.9205	1780.9229	-3.2	1	12.572477	4.46	100.0%	9	K.YNVLFVADEVQTGLGR.T
*	Prx1a-07.14849.14849.2	6.7021	0.6218	100.0%	1781.9207	1780.9229	-3.1	1	12.386332	4.46	100.0%	10	K.YNVLFVADEVQTGLGR.T
*	Prx1a-08.14906.14906.2	6.3482	0.6033	100.0%	1781.922	1780.9229	-2.4	1	11.755636	4.46	92.3%	7	K.YNVLFVADEVQTGLGR.T
*	Prx1a-09.14666.14666.2	5.879	0.5968	100.0%	1781.9202	1780.9229	-3.4	1	10.656363	4.46	92.3%	7	K.YNVLFVADEVQTGLGR.T
*	Prx1a-04.10603.10603.2	2.1238	0.2871	99.9%	1050.5593	1050.5652	-5.6	1	5.394248	6.56	100.0%	1	K.GLLCAIEFK.N
*	Prx1a-05.10929.10929.2	2.3688	0.3338	100.0%	1050.5627	1050.5652	-2.3	1	6.25013	6.56	92.9%	3	K.GLLCAIEFK.N
*	Prx1a-06.10737.10737.2	2.1414	0.2359	99.8%	1050.5645	1050.5652	-0.7	1	5.451302	6.56	100.0%	1	K.GLLCAIEFK.N
*	Prx1a-08.10951.10951.2	2.5762	0.3948	100.0%	1050.5634	1050.5652	-1.7	1	6.0143065	6.56	100.0%	4	K.GLLCAIEFK.N
*	Prx1a-09.10876.10876.2	2.1576	0.3292	100.0%	1050.5607	1050.5652	-4.3	1	5.633035	6.56	100.0%	4	K.GLLCAIEFK.N
*	Prx1a-03.13591.13591.2	2.236	0.1636	98.8%	1488.7552	1488.7515	2.5	8	4.151713	4.46	55.6%	1	K.NDLVNVWDICLK.F
*	Prx1a-04.14212.14212.2	3.3595	0.3446	100.0%	1489.7354	1488.7515	-13.1	1	5.290189	4.46	65.0%	2	K.NDLVNVWDICLK.F
*	Prx1a-05.14601.14601.2	3.1967	0.3355	100.0%	1488.7516	1488.7515	0.1	1	6.804156	4.46	75.0%	2	K.NDLVNVWDICLK.F
*	Prx1a-06.14371.14371.2	2.8674	0.2978	100.0%	1488.7458	1488.7515	-3.8	6	6.7450824	4.46	64.7%	1	K.NDLVNVWDICLK.F
U	sp|P08779|K1C16_HUMAN	39	198	24.3%	473	51268	5.0	0.008933752	0.7498466	Keratin, type I cytoskeletal 16 OS=Homo sapiens GN=KRT16 PE=1 SV=4
	Filename	XCorr	DeltCN	Conf%	ObsM+H+	CalcM+H+	PPM	SpR	Prob Score	pI	Ion%	#	Sequence
*	Prx1a-05.5204.5204.2	3.7851	0.475	100.0%	1339.6536	1338.6648	-10.9	1	7.5208416	9.08	81.8%	1	R.APSTYGGGLSVSSR.F
*	Prx1a-06.5047.5047.2	2.6325	0.3761	100.0%	1339.667	1338.6648	-0.9	1	5.8855863	9.08	63.6%	1	R.APSTYGGGLSVSSR.F
	Prx1a-03.4253.4253.2	3.0489	0.3628	100.0%	1090.5275	1090.531	-3.2	1	5.788093	6.56	100.0%	2	K.VTMQNLNDR.L
	Prx1a-05.4932.4932.2	2.2712	0.1421	99.4%	1036.5358	1036.5322	3.4	1	3.6332285	9.08	100.0%	2	K.IRDWYQR.Q
	Prx1a-06.4830.4830.2	2.2769	0.2081	99.9%	1037.5282	1036.5322	-7.1	4	3.8497849	9.08	90.9%	3	K.IRDWYQR.Q
	Prx1a-07.5315.5315.2	2.2875	0.1727	99.8%	1036.5271	1036.5322	-4.9	1	4.070948	9.08	100.0%	16	K.IRDWYQR.Q
	Prx1a-08.4862.4862.2	2.4534	0.1651	99.9%	1036.5295	1036.5322	-2.6	3	4.040372	9.08	100.0%	10	K.IRDWYQR.Q
	Prx1a-09.4939.4939.2	2.2263	0.1565	99.4%	1036.5325	1036.5322	0.2	4	4.448542	9.08	100.0%	5	K.IRDWYQR.Q
	Prx1a-03.10314.10314.2	6.9001	0.5594	100.0%	2065.1362	2064.1448	-5.8	1	10.653323	4.46	80.0%	11	K.IIAATIENAQPILQIDNAR.L
	Prx1a-04.10801.10801.2	7.4779	0.5448	100.0%	2065.1377	2064.1448	-5.1	1	10.87711	4.46	87.1%	15	K.IIAATIENAQPILQIDNAR.L
	Prx1a-05.11191.11191.2	7.4035	0.5797	100.0%	2065.1384	2064.1448	-4.7	1	10.890525	4.46	86.7%	13	K.IIAATIENAQPILQIDNAR.L
	Prx1a-06.11111.11111.2	6.759	0.5515	100.0%	2065.1436	2064.1448	-2.2	1	10.081685	4.46	73.3%	11	K.IIAATIENAQPILQIDNAR.L
	Prx1a-07.11159.11159.2	6.459	0.5823	100.0%	2064.1394	2064.1448	-2.6	1	10.406214	4.46	86.7%	9	K.IIAATIENAQPILQIDNAR.L
	Prx1a-08.11014.11014.2	6.291	0.4886	100.0%	2064.138	2064.1448	-3.3	1	9.411986	4.46	83.3%	5	K.IIAATIENAQPILQIDNAR.L
	Prx1a-09.10946.10946.2	6.1234	0.5051	100.0%	2064.1414	2064.1448	-1.7	1	9.118384	4.46	70.0%	4	K.IIAATIENAQPILQIDNAR.L
	Prx1a-03.10280.10280.3	6.3741	0.3837	100.0%	2065.1428	2064.1448	-2.6	1	7.355997	4.46	76.9%	12	K.IIAATIENAQPILQIDNAR.L
	Prx1a-04.11038.11038.3	6.7252	0.4504	100.0%	2065.14	2064.1448	-4.0	1	8.999215	4.46	84.9%	17	K.IIAATIENAQPILQIDNAR.L
	Prx1a-05.11216.11216.3	6.5132	0.4816	100.0%	2064.141	2064.1448	-1.8	1	8.500157	4.46	86.3%	7	K.IIAATIENAQPILQIDNAR.L
	Prx1a-06.10912.10912.3	6.6118	0.4238	100.0%	2065.145	2064.1448	-1.5	1	8.342889	4.46	86.5%	5	K.IIAATIENAQPILQIDNAR.L
	Prx1a-07.11187.11187.3	6.3593	0.4466	100.0%	2065.146	2064.1448	-1.0	1	8.17025	4.46	83.0%	4	K.IIAATIENAQPILQIDNAR.L
	Prx1a-08.11050.11050.3	6.7013	0.4445	100.0%	2065.1443	2064.1448	-1.9	1	8.539748	4.46	83.0%	4	K.IIAATIENAQPILQIDNAR.L
	Prx1a-09.10969.10969.3	5.8457	0.401	100.0%	2065.1438	2064.1448	-2.1	1	7.121552	4.46	80.4%	2	K.IIAATIENAQPILQIDNAR.L
	Prx1a-04.10900.10900.4	4.1394	0.3862	99.9%	2065.1487	2064.1448	0.3	1	7.0514083	4.46	53.2%	2	K.IIAATIENAQPILQIDNAR.L
	Prx1a-03.6824.6824.2	3.6525	0.2693	100.0%	1029.5905	1029.5939	-3.3	1	5.921226	4.46	100.0%	2	R.VLDELTLAR.T
	Prx1a-04.7116.7116.2	3.8341	0.3293	100.0%	1030.5923	1029.5939	-4.8	1	6.4519506	4.46	100.0%	3	R.VLDELTLAR.T
	Prx1a-05.7500.7500.2	3.45	0.2787	100.0%	1029.5887	1029.5939	-5.0	1	5.7678533	4.46	100.0%	2	R.VLDELTLAR.T
	Prx1a-06.7437.7437.2	3.5174	0.2648	100.0%	1029.5896	1029.5939	-4.1	1	5.906481	4.46	100.0%	2	R.VLDELTLAR.T
	Prx1a-07.7668.7668.2	2.7574	0.2376	100.0%	1029.5942	1029.5939	0.4	1	5.40236	4.46	86.7%	1	R.VLDELTLAR.T
	Prx1a-06.6832.6832.2	3.5544	0.3925	100.0%	2087.9502	2087.9663	-7.7	1	7.770589	3.96	54.5%	1	R.GQTGGDVNVEMDAAPGVDLSR.I
	Prx1a-05.10195.10195.2	2.6851	0.1977	99.9%	1096.5264	1096.5309	-4.1	1	5.9391823	4.46	100.0%	1	R.DAETWFLSK.T
	Prx1a-04.9455.9455.2	2.4764	0.1564	99.3%	1379.7288	1379.7277	0.8	1	4.7848864	6.56	76.5%	2	K.TRLEQEIATYR.R
	Prx1a-05.5142.5142.2	3.574	0.2719	100.0%	1379.7253	1379.7277	-1.7	1	5.2855663	6.56	100.0%	3	K.TRLEQEIATYR.R
	Prx1a-06.5144.5144.2	3.7234	0.2469	100.0%	1379.7222	1379.7277	-4.0	1	4.5671034	6.56	94.1%	2	K.TRLEQEIATYR.R
	Prx1a-07.5418.5418.2	3.9566	0.3052	100.0%	1380.728	1379.7277	-2.2	1	5.8939514	6.56	100.0%	5	K.TRLEQEIATYR.R
	Prx1a-08.5242.5242.2	3.874	0.3337	100.0%	1379.726	1379.7277	-1.2	1	5.7587337	6.56	94.4%	5	K.TRLEQEIATYR.R
	Prx1a-09.5047.5047.2	3.7993	0.3279	100.0%	1379.7319	1379.7277	3.1	1	6.6178164	6.56	88.2%	5	K.TRLEQEIATYR.R
	Prx1a-03.4581.4581.2	2.5082	0.2273	99.9%	1122.5813	1122.579	2.1	1	4.043153	4.46	80.0%	1	R.LEQEIATYR.R
	Prx1a-06.3947.3947.2	5.1588	0.528	100.0%	1694.7896	1693.7888	-1.5	1	10.315566	9.08	69.2%	1	D.AHLSSQQASGQSYSSR.E
	Prx1a-03.3287.3287.2	4.442	0.5434	100.0%	1485.6855	1485.6929	-4.9	1	9.619123	9.08	82.6%	1	H.LSSQQASGQSYSSR.E
U	PF3D7_0827900	44	209	24.2%	483	55514	5.8	0.009234833	0.7458222	| organism=Plasmodium_falciparum_3D7 | product=protein disulfide isomerase (PDI8) | location=Pf3D7_08_v3:1206788-1208394(-) | length=483 | sequence_SO=chromosome | SO=protein_coding
	Filename	XCorr	DeltCN	Conf%	ObsM+H+	CalcM+H+	PPM	SpR	Prob Score	pI	Ion%	#	Sequence
*	Prx1a-03.8502.8502.2	2.4482	0.1462	98.7%	1748.8438	1748.8523	-4.9	1	4.483692	4.14	60.0%	1	R.LIPEYNEAANMLNEK.K
*	Prx1a-04.8944.8944.2	2.6898	0.2394	99.9%	1748.8475	1748.8523	-2.7	1	5.3019495	4.14	64.0%	1	R.LIPEYNEAANMLNEK.K
*	Prx1a-05.9273.9273.2	2.4199	0.1038	97.3%	1748.8384	1748.8523	-8.0	2	3.6340716	4.14	54.2%	1	R.LIPEYNEAANMLNEK.K
*	Prx1a-03.3986.3986.2	2.0033	0.1029	97.4%	800.4595	800.46246	-3.7	1	3.3985937	6.56	100.0%	1	R.LAAQELR.K
*	Prx1a-03.12993.12993.2	4.9063	0.5807	100.0%	1993.9825	1993.9978	-7.7	1	10.294646	4.46	85.2%	6	K.ASLGLTEFPGLAFQSNEGR.Y
*	Prx1a-04.13854.13854.2	6.26	0.6111	100.0%	1994.9908	1993.9978	-5.2	1	11.527142	4.46	82.8%	9	K.ASLGLTEFPGLAFQSNEGR.Y
*	Prx1a-05.14186.14186.2	6.6236	0.5799	100.0%	1994.9922	1993.9978	-4.5	1	11.486254	4.46	96.6%	9	K.ASLGLTEFPGLAFQSNEGR.Y
*	Prx1a-06.13990.13990.2	5.4679	0.6025	100.0%	1993.9908	1993.9978	-3.5	1	10.718912	4.46	92.9%	10	K.ASLGLTEFPGLAFQSNEGR.Y
*	Prx1a-07.14353.14353.2	6.3356	0.5847	100.0%	1994.9952	1993.9978	-3.0	1	11.310633	4.46	82.8%	10	K.ASLGLTEFPGLAFQSNEGR.Y
*	Prx1a-08.14272.14272.2	6.1639	0.615	100.0%	1994.9921	1993.9978	-4.6	1	11.832119	4.46	86.2%	7	K.ASLGLTEFPGLAFQSNEGR.Y
*	Prx1a-09.14113.14113.2	4.7614	0.5707	100.0%	1993.996	1993.9978	-0.9	1	9.708486	4.46	69.0%	6	K.ASLGLTEFPGLAFQSNEGR.Y
*	Prx1a-03.13091.13091.3	2.5487	0.1587	97.7%	1994.9886	1993.9978	-6.3	1	4.5760775	4.46	64.0%	1	K.ASLGLTEFPGLAFQSNEGR.Y
*	Prx1a-04.13919.13919.3	4.6417	0.4316	100.0%	1993.9896	1993.9978	-4.1	1	7.761354	4.46	76.0%	5	K.ASLGLTEFPGLAFQSNEGR.Y
*	Prx1a-05.14195.14195.3	5.0657	0.459	100.0%	1994.9958	1993.9978	-2.7	1	7.665026	4.46	74.0%	4	K.ASLGLTEFPGLAFQSNEGR.Y
*	Prx1a-06.13942.13942.3	5.572	0.5032	100.0%	1994.9991	1993.9978	-1.0	1	7.926648	4.46	76.0%	4	K.ASLGLTEFPGLAFQSNEGR.Y
*	Prx1a-07.14314.14314.3	5.738	0.4998	100.0%	1994.9961	1993.9978	-2.5	1	8.45519	4.46	71.7%	6	K.ASLGLTEFPGLAFQSNEGR.Y
*	Prx1a-08.14209.14209.3	5.3833	0.4686	100.0%	1994.998	1993.9978	-1.6	1	7.745538	4.46	74.0%	5	K.ASLGLTEFPGLAFQSNEGR.Y
*	Prx1a-09.14025.14025.3	5.7561	0.4609	100.0%	1995.0049	1993.9978	1.9	1	8.584441	4.46	74.5%	4	K.ASLGLTEFPGLAFQSNEGR.Y
*	Prx1a-03.13050.13050.2	3.2202	0.2889	100.0%	1388.8062	1388.8148	-6.2	1	6.618441	6.56	76.2%	19	K.IVVGNSFVDVVLK.S
*	Prx1a-04.13047.13047.2	3.8385	0.2247	100.0%	1388.8058	1388.8148	-6.5	1	7.1499906	6.56	95.0%	8	K.IVVGNSFVDVVLK.S
*	Prx1a-05.13153.13153.2	3.402	0.2718	100.0%	1388.8013	1388.8148	-9.8	1	7.889625	6.56	81.0%	12	K.IVVGNSFVDVVLK.S
*	Prx1a-06.12980.12980.2	3.7301	0.3465	100.0%	1388.8011	1388.8148	-9.8	1	7.5262427	6.56	90.9%	7	K.IVVGNSFVDVVLK.S
*	Prx1a-07.13401.13401.2	3.7064	0.2841	100.0%	1388.8064	1388.8148	-6.1	1	7.76734	6.56	81.8%	3	K.IVVGNSFVDVVLK.S
*	Prx1a-09.13121.13121.2	3.3007	0.38	100.0%	1390.8158	1388.8148	-4.1	13	7.0466776	6.56	50.0%	1	K.IVVGNSFVDVVLK.S
*	Prx1a-05.7756.7756.2	2.5155	0.2276	99.9%	1318.6993	1318.7001	-0.6	3	4.5112677	4.72	66.7%	4	K.KLEPVYEDLGR.K
*	Prx1a-04.4952.4952.2	2.153	0.1686	99.0%	1036.6062	1036.6036	2.5	2	4.959606	8.64	85.7%	2	K.KYDSIIVAK.M
*	Prx1a-03.4824.4824.2	3.0256	0.3167	100.0%	1218.5999	1218.6034	-2.9	1	7.415045	4.46	88.9%	1	K.MDGTLNETPIK.D
*	Prx1a-03.5614.5614.2	2.0231	0.1308	97.5%	1073.5562	1073.5625	-5.9	1	5.9191895	4.46	93.3%	1	K.IPLPYEGER.S
*	Prx1a-04.5632.5632.2	2.191	0.1225	98.3%	1073.5527	1073.5625	-9.1	2	4.899271	4.46	86.7%	1	K.IPLPYEGER.S
*	Prx1a-05.6214.6214.2	2.2464	0.1957	99.5%	1073.5573	1073.5625	-4.9	1	6.282815	4.46	93.3%	1	K.IPLPYEGER.S
*	Prx1a-06.6062.6062.2	2.3899	0.2127	99.9%	1073.5596	1073.5625	-2.7	1	5.6469293	4.46	86.7%	2	K.IPLPYEGER.S
*	Prx1a-03.11427.11427.2	5.0194	0.5087	100.0%	2459.117	2458.1255	-4.8	1	10.179697	3.8	81.2%	7	K.HATNTPISIDGVPEFEDGTSEEL.-
*	Prx1a-04.11881.11881.2	5.631	0.5321	100.0%	2459.1165	2458.1255	-5.0	1	10.321781	3.8	87.1%	6	K.HATNTPISIDGVPEFEDGTSEEL.-
*	Prx1a-05.12151.12151.2	3.4558	0.497	100.0%	2458.1128	2458.1255	-5.2	1	9.1734915	3.8	81.2%	5	K.HATNTPISIDGVPEFEDGTSEEL.-
*	Prx1a-06.11926.11926.2	5.2639	0.5039	100.0%	2459.1208	2458.1255	-3.3	1	9.926275	3.8	77.4%	5	K.HATNTPISIDGVPEFEDGTSEEL.-
*	Prx1a-07.12616.12616.2	4.1735	0.4889	100.0%	2459.1152	2458.1255	-5.5	1	9.434125	3.8	60.0%	5	K.HATNTPISIDGVPEFEDGTSEEL.-
*	Prx1a-08.12272.12272.2	3.528	0.4491	100.0%	2458.1023	2458.1255	-9.4	1	8.594724	3.8	77.4%	4	K.HATNTPISIDGVPEFEDGTSEEL.-
*	Prx1a-09.12156.12156.2	4.1213	0.4496	100.0%	2459.1252	2458.1255	-1.5	1	7.4578037	3.8	63.3%	4	K.HATNTPISIDGVPEFEDGTSEEL.-
*	Prx1a-03.11256.11256.3	4.5964	0.3567	99.9%	2459.12	2458.1255	-3.5	1	6.414183	3.8	53.8%	6	K.HATNTPISIDGVPEFEDGTSEEL.-
*	Prx1a-04.11984.11984.3	4.3288	0.3952	99.9%	2459.1191	2458.1255	-3.9	1	6.1189	3.8	47.5%	4	K.HATNTPISIDGVPEFEDGTSEEL.-
*	Prx1a-05.12152.12152.3	3.718	0.3561	99.9%	2458.118	2458.1255	-3.1	2	6.051331	3.8	42.9%	2	K.HATNTPISIDGVPEFEDGTSEEL.-
*	Prx1a-06.11925.11925.3	4.2885	0.3419	99.9%	2459.1194	2458.1255	-3.8	1	5.70874	3.8	43.9%	4	K.HATNTPISIDGVPEFEDGTSEEL.-
*	Prx1a-07.12353.12353.3	3.8667	0.2727	99.9%	2459.1223	2458.1255	-2.7	10	5.5333276	3.8	39.1%	2	K.HATNTPISIDGVPEFEDGTSEEL.-
*	Prx1a-08.12152.12152.3	3.9486	0.3614	99.9%	2459.1165	2458.1255	-5.0	1	6.7625556	3.8	48.4%	3	K.HATNTPISIDGVPEFEDGTSEEL.-
U	PF3D7_0416800	10	33	24.0%	192	22020	7.3	0.0036681117	0.73780084	| organism=Plasmodium_falciparum_3D7 | product=small GTP-binding protein sar1 (SAR1) | location=Pf3D7_04_v3:729962-731223(+) | length=192 | sequence_SO=chromosome | SO=protein_coding
	Filename	XCorr	DeltCN	Conf%	ObsM+H+	CalcM+H+	PPM	SpR	Prob Score	pI	Ion%	#	Sequence
*	Prx1a-03.10747.10747.2	2.5335	0.1296	99.1%	1160.6572	1160.6674	-8.7	4	4.073231	6.56	61.1%	1	R.ILFLGLDNAGK.T
*	Prx1a-04.11385.11385.2	3.0267	0.2066	100.0%	1160.664	1160.6674	-2.9	1	5.0151067	6.56	94.4%	2	R.ILFLGLDNAGK.T
*	Prx1a-05.11662.11662.2	2.9914	0.1735	99.9%	1160.6624	1160.6674	-4.3	1	4.3358383	6.56	83.3%	2	R.ILFLGLDNAGK.T
*	Prx1a-06.11615.11615.2	2.5366	0.0576	97.4%	1160.6642	1160.6674	-2.7	1	4.1698713	6.56	83.3%	1	R.ILFLGLDNAGK.T
*	Prx1a-07.11923.11923.2	2.9601	0.224	100.0%	1160.6626	1160.6674	-4.1	1	4.7504206	6.56	83.3%	3	R.ILFLGLDNAGK.T
*	Prx1a-08.11792.11792.2	2.7916	0.157	99.8%	1160.6615	1160.6674	-5.0	1	4.4824862	6.56	88.9%	2	R.ILFLGLDNAGK.T
*	Prx1a-09.11639.11639.2	2.8732	0.132	99.7%	1162.6708	1160.6674	-2.8	3	3.7551923	6.56	83.3%	2	R.ILFLGLDNAGK.T
*	Prx1a-04.5439.5439.2	2.7503	0.3749	100.0%	1203.5668	1203.5753	-7.1	1	6.5646787	5.63	100.0%	17	K.TFDLGGHETAR.R
*	Prx1a-09.4802.4802.2	3.2162	0.2193	100.0%	1407.6968	1407.6975	-0.5	4	4.7247367	4.89	61.1%	2	R.SRFDEAREELR.H
*	Prx1a-03.4350.4350.2	2.6934	0.1313	99.2%	1459.7133	1458.707	2.0	1	4.1786857	4.25	66.7%	1	K.IDKPDAASEDELR.Q
U	PF3D7_0406100	30	85	23.3%	494	55789	5.7	0.003672162	0.7100153	| organism=Plasmodium_falciparum_3D7 | product=vacuolar ATP synthase subunit b | location=Pf3D7_04_v3:323267-325225(-) | length=494 | sequence_SO=chromosome | SO=protein_coding
	Filename	XCorr	DeltCN	Conf%	ObsM+H+	CalcM+H+	PPM	SpR	Prob Score	pI	Ion%	#	Sequence
*	Prx1a-03.13183.13183.2	4.8725	0.4291	100.0%	1668.9512	1667.9578	-6.0	1	8.291448	4.46	80.8%	12	K.TISGVQGPLVIIEDVK.F
*	Prx1a-04.13928.13928.2	4.4598	0.3957	100.0%	1667.9482	1667.9578	-5.7	1	7.6480503	4.46	84.6%	10	K.TISGVQGPLVIIEDVK.F
*	Prx1a-05.14258.14258.2	5.2344	0.4504	100.0%	1668.9595	1667.9578	-1.0	1	8.443156	4.46	88.5%	11	K.TISGVQGPLVIIEDVK.F
*	Prx1a-06.13947.13947.2	4.3993	0.4061	100.0%	1667.9532	1667.9578	-2.7	1	7.541864	4.46	84.0%	10	K.TISGVQGPLVIIEDVK.F
*	Prx1a-07.14301.14301.2	4.3544	0.3751	100.0%	1668.9595	1667.9578	-1.0	1	6.7570996	4.46	80.8%	8	K.TISGVQGPLVIIEDVK.F
*	Prx1a-08.14164.14164.2	4.2154	0.4179	100.0%	1667.955	1667.9578	-1.7	1	7.2597327	4.46	69.2%	5	K.TISGVQGPLVIIEDVK.F
*	Prx1a-09.14138.14138.2	3.5284	0.474	100.0%	1668.9666	1667.9578	3.3	1	7.8560247	4.46	69.2%	3	K.TISGVQGPLVIIEDVK.F
*	Prx1a-05.9230.9230.2	2.5277	0.4151	98.7%	1083.6407	1082.6455	-7.5	1	6.5638084	4.46	100.0%	1	Q.GPLVIIEDVK.F
*	Prx1a-03.7535.7535.2	3.7181	0.3947	100.0%	1577.8151	1577.8169	-1.2	1	6.569494	4.46	68.0%	1	K.AVIQVFEGTSGIDNK.N
*	Prx1a-04.7938.7938.2	4.4943	0.44	100.0%	1577.8112	1577.8169	-3.6	1	6.7651925	4.46	79.2%	1	K.AVIQVFEGTSGIDNK.N
*	Prx1a-05.8312.8312.2	4.0954	0.3797	100.0%	1577.8047	1577.8169	-7.7	1	7.6608696	4.46	77.3%	1	K.AVIQVFEGTSGIDNK.N
*	Prx1a-06.8147.8147.2	4.4036	0.4843	100.0%	1577.8134	1577.8169	-2.2	1	7.7139516	4.46	79.2%	1	K.AVIQVFEGTSGIDNK.N
*	Prx1a-07.8451.8451.2	4.4929	0.3916	100.0%	1578.8248	1577.8169	2.9	1	7.9150867	4.46	79.2%	1	K.AVIQVFEGTSGIDNK.N
*	Prx1a-08.8261.8261.2	3.9917	0.477	100.0%	1577.8184	1577.8169	0.9	1	7.0656314	4.46	75.0%	1	K.AVIQVFEGTSGIDNK.N
*	Prx1a-03.5951.5951.2	2.1729	0.1724	99.0%	1166.4993	1166.5002	-0.8	1	4.976982	4.46	81.2%	1	K.MPMSDEMLGR.V
	Prx1a-05.4685.4685.2	2.7792	0.3312	100.0%	1162.6298	1161.6262	0.2	1	5.8266172	8.8	83.3%	1	R.VFNGSGKPIDK.G
	Prx1a-06.4492.4492.2	2.7289	0.2913	100.0%	1161.6246	1161.6262	-1.4	1	5.853334	8.8	88.9%	1	R.VFNGSGKPIDK.G
	Prx1a-07.4686.4686.2	2.318	0.2497	99.9%	1162.629	1161.6262	-0.5	1	5.245669	8.8	82.4%	1	R.VFNGSGKPIDK.G
*	Prx1a-08.12986.12986.3	3.0749	0.303	99.8%	2470.1729	2469.1826	-5.3	2	5.2320824	4.14	41.4%	1	K.GPNILADDYLDINGNPINPQCR.V
*	Prx1a-03.14499.14499.2	4.1484	0.4181	100.0%	2008.0302	2007.0249	0.9	1	7.9700413	4.46	53.3%	1	K.EMIQTGISTIDVMNSIVR.G
*	Prx1a-04.15666.15666.2	4.0669	0.398	100.0%	2008.016	2007.0249	-6.1	1	7.19818	4.46	65.4%	2	K.EMIQTGISTIDVMNSIVR.G
*	Prx1a-05.15880.15880.2	4.5605	0.4797	100.0%	2008.0168	2007.0249	-5.7	1	8.194221	4.46	69.0%	2	K.EMIQTGISTIDVMNSIVR.G
*	Prx1a-06.15602.15602.2	3.1748	0.3755	100.0%	2007.0186	2007.0249	-3.2	1	7.868333	4.46	46.4%	1	K.EMIQTGISTIDVMNSIVR.G
*	Prx1a-07.16100.16100.2	2.5495	0.245	99.9%	2008.0153	2007.0249	-6.5	1	4.606594	4.46	46.7%	1	K.EMIQTGISTIDVMNSIVR.G
*	Prx1a-04.15553.15553.3	2.5536	0.205	98.7%	2007.006	2007.0249	-9.4	1	4.613507	4.46	60.9%	1	K.EMIQTGISTIDVMNSIVR.G
	Prx1a-06.12896.12896.2	3.0079	0.056	98.4%	1596.9039	1596.9108	-4.3	1	5.0144615	9.08	66.7%	1	R.QIYPPINVLPSLSR.L
	Prx1a-07.13055.13055.2	2.8428	0.2032	99.9%	1596.8887	1596.9108	-13.8	1	5.6127863	9.08	66.7%	1	R.QIYPPINVLPSLSR.L
*	Prx1a-07.4509.4509.2	2.2131	0.2535	99.9%	972.4654	972.46796	-2.6	1	4.8882747	10.06	85.7%	2	K.SGIGHNMTR.I
*	Prx1a-08.4334.4334.2	2.2312	0.3761	100.0%	972.4656	972.46796	-2.4	1	6.120229	10.06	92.9%	1	K.SGIGHNMTR.I
*	Prx1a-09.4349.4349.2	2.1887	0.2733	99.9%	972.4637	972.46796	-4.4	3	5.0584407	10.06	92.3%	1	K.SGIGHNMTR.I
U	PF3D7_0823200	19	44	23.1%	286	32441	9.1	0.003283345	0.7021586	| organism=Plasmodium_falciparum_3D7 | product=RNA-binding protein, putative | location=Pf3D7_08_v3:1022629-1023846(-) | length=286 | sequence_SO=chromosome | SO=protein_coding
	Filename	XCorr	DeltCN	Conf%	ObsM+H+	CalcM+H+	PPM	SpR	Prob Score	pI	Ion%	#	Sequence
*	Prx1a-04.7160.7160.2	3.9164	0.39	100.0%	2016.0125	2015.0232	-7.0	1	7.7167354	8.64	66.7%	1	K.YGTITQVYYVPATAQSPR.G
*	Prx1a-05.7522.7522.2	4.3895	0.5422	100.0%	2016.0125	2015.0232	-7.0	1	9.230763	8.64	65.5%	1	K.YGTITQVYYVPATAQSPR.G
*	Prx1a-06.7333.7333.2	3.5657	0.4013	100.0%	2017.0236	2015.0232	-3.1	1	6.828615	8.64	50.0%	1	K.YGTITQVYYVPATAQSPR.G
*	Prx1a-07.7633.7633.2	3.4028	0.4532	100.0%	2015.0154	2015.0232	-3.9	1	8.206347	8.64	63.3%	1	K.YGTITQVYYVPATAQSPR.G
*	Prx1a-08.7384.7384.2	4.439	0.5053	100.0%	2016.021	2015.0232	-2.8	1	8.486906	8.64	55.2%	1	K.YGTITQVYYVPATAQSPR.G
*	Prx1a-09.7309.7309.2	4.7904	0.5544	100.0%	2016.0234	2015.0232	-1.5	1	10.711157	8.64	59.3%	2	K.YGTITQVYYVPATAQSPR.G
*	Prx1a-09.7317.7317.3	2.6339	0.127	97.3%	2016.0267	2015.0232	0.1	1	3.632858	8.64	69.6%	1	K.YGTITQVYYVPATAQSPR.G
*	Prx1a-06.10296.10296.2	2.8465	0.2223	100.0%	1270.6147	1270.6215	-5.3	1	4.984564	6.56	86.7%	1	R.GWAFITYEQR.S
*	Prx1a-08.10462.10462.2	3.2454	0.2615	100.0%	1270.6202	1270.6215	-1.0	1	6.1214647	6.56	93.3%	1	R.GWAFITYEQR.S
*	Prx1a-09.10362.10362.2	3.0955	0.3566	100.0%	1270.6183	1270.6215	-2.5	1	6.662313	6.56	81.2%	1	R.GWAFITYEQR.S
*	Prx1a-03.4568.4568.2	1.6924	0.2279	98.0%	1081.4952	1081.4983	-2.8	2	4.5618763	6.56	75.0%	1	K.EMSATNFPGK.G
*	Prx1a-03.12925.12925.2	5.8534	0.5683	100.0%	1927.941	1927.9548	-7.2	1	10.090188	6.56	96.4%	6	K.GYGFVSFNNPESALNAIK.G
*	Prx1a-04.13763.13763.2	6.3797	0.5717	100.0%	1928.9498	1927.9548	-4.3	1	11.097817	6.56	93.1%	6	K.GYGFVSFNNPESALNAIK.G
*	Prx1a-05.13935.13935.2	5.9447	0.5264	100.0%	1928.9489	1927.9548	-4.8	1	9.834706	6.56	89.3%	5	K.GYGFVSFNNPESALNAIK.G
*	Prx1a-06.13768.13768.2	6.2078	0.6025	100.0%	1928.9543	1927.9548	-2.0	1	11.662136	6.56	92.9%	6	K.GYGFVSFNNPESALNAIK.G
*	Prx1a-07.14222.14222.2	6.0785	0.5081	100.0%	1928.9482	1927.9548	-5.2	1	9.9404125	6.56	79.3%	4	K.GYGFVSFNNPESALNAIK.G
*	Prx1a-08.13959.13959.2	4.4935	0.3675	100.0%	1927.9512	1927.9548	-1.9	1	8.017435	6.56	70.4%	3	K.GYGFVSFNNPESALNAIK.G
*	Prx1a-09.13924.13924.2	3.0529	0.3288	100.0%	1928.9487	1927.9548	-4.9	7	6.231676	6.56	44.4%	1	K.GYGFVSFNNPESALNAIK.G
*	Prx1a-08.5097.5097.2	1.9311	0.2612	99.4%	1083.5135	1082.5088	1.3	3	5.472512	8.8	71.4%	1	K.GMHGFYVSGK.H
U	PF3D7_0819900	8	40	22.0%	91	10701	5.3	0.009380985	0.6595869	| organism=Plasmodium_falciparum_3D7 | product=U6 snRNA-associated Sm-like protein LSm3, putative (LSM3) | location=Pf3D7_08_v3:899004-899657(-) | length=91 | sequence_SO=chromosome | SO=protein_coding
	Filename	XCorr	DeltCN	Conf%	ObsM+H+	CalcM+H+	PPM	SpR	Prob Score	pI	Ion%	#	Sequence
*	Prx1a-04.15139.15139.2	3.5568	0.2926	100.0%	1429.8167	1428.8209	-5.3	1	6.990913	6.56	89.5%	2	K.IALIQNPLDYIR.L
*	Prx1a-05.15362.15362.2	4.302	0.3622	100.0%	1429.8229	1428.8209	-1.0	1	7.0918956	6.56	94.7%	6	K.IALIQNPLDYIR.L
*	Prx1a-06.15200.15200.2	3.8782	0.3086	100.0%	1428.8129	1428.8209	-5.6	1	7.1654496	6.56	89.5%	7	K.IALIQNPLDYIR.L
*	Prx1a-07.15707.15707.2	4.3283	0.3822	100.0%	1429.8228	1428.8209	-1.1	1	7.600472	6.56	89.5%	6	K.IALIQNPLDYIR.L
*	Prx1a-08.15643.15643.2	4.1704	0.3601	100.0%	1428.8151	1428.8209	-4.1	1	7.8170443	6.56	100.0%	9	K.IALIQNPLDYIR.L
*	Prx1a-09.15308.15308.2	4.1837	0.3547	100.0%	1428.816	1428.8209	-3.4	1	7.010414	6.56	100.0%	7	K.IALIQNPLDYIR.L
*	Prx1a-08.9230.9230.2	2.4179	0.3403	100.0%	994.5207	993.5186	-1.3	1	5.786494	6.56	84.6%	2	R.NLDMVFVR.G
*	Prx1a-09.9184.9184.2	1.9298	0.2178	99.2%	993.5144	993.5186	-4.2	1	4.5105233	6.56	100.0%	1	R.NLDMVFVR.G
U	PF3D7_0309600	16	21	21.4%	112	11948	4.5	0.0040015765	0.6368165	| organism=Plasmodium_falciparum_3D7 | product=60S acidic ribosomal protein P2 (PfP2) | location=Pf3D7_03_v3:407980-408318(+) | length=112 | sequence_SO=chromosome | SO=protein_coding
	Filename	XCorr	DeltCN	Conf%	ObsM+H+	CalcM+H+	PPM	SpR	Prob Score	pI	Ion%	#	Sequence
*	Prx1a-03.5798.5798.2	5.252	0.5371	100.0%	2139.1301	2137.1248	-0.6	1	9.411395	4.46	52.5%	1	K.LQNIGGGVAAAPAGAAAVETAEAK.K
*	Prx1a-04.5973.5973.2	5.6371	0.519	100.0%	2138.125	2137.1248	-1.5	1	12.08929	4.46	60.0%	1	K.LQNIGGGVAAAPAGAAAVETAEAK.K
*	Prx1a-05.6391.6391.2	7.0313	0.5209	100.0%	2138.1235	2137.1248	-2.1	1	11.920744	4.46	79.5%	1	K.LQNIGGGVAAAPAGAAAVETAEAK.K
*	Prx1a-06.6195.6195.2	6.4713	0.5399	100.0%	2138.1096	2137.1248	-8.6	1	11.539877	4.46	67.5%	1	K.LQNIGGGVAAAPAGAAAVETAEAK.K
*	Prx1a-07.6478.6478.2	6.452	0.5692	100.0%	2138.1184	2137.1248	-4.5	1	10.923505	4.46	69.2%	1	K.LQNIGGGVAAAPAGAAAVETAEAK.K
*	Prx1a-08.6230.6230.2	5.4523	0.6002	100.0%	2138.11	2137.1248	-8.4	1	11.333448	4.46	63.4%	1	K.LQNIGGGVAAAPAGAAAVETAEAK.K
*	Prx1a-09.6137.6137.2	4.5372	0.5796	100.0%	2137.123	2137.1248	-0.8	1	10.122028	4.46	67.5%	1	K.LQNIGGGVAAAPAGAAAVETAEAK.K
*	Prx1a-03.5789.5789.3	5.4348	0.5292	100.0%	2138.127	2137.1248	-0.5	1	9.875864	4.46	71.2%	3	K.LQNIGGGVAAAPAGAAAVETAEAK.K
*	Prx1a-04.5996.5996.3	5.2994	0.5258	100.0%	2137.1191	2137.1248	-2.6	1	9.816377	4.46	72.3%	1	K.LQNIGGGVAAAPAGAAAVETAEAK.K
*	Prx1a-05.6381.6381.3	5.4811	0.5473	100.0%	2138.127	2137.1248	-0.5	1	9.667878	4.46	60.9%	1	K.LQNIGGGVAAAPAGAAAVETAEAK.K
*	Prx1a-06.6554.6554.3	2.8178	0.1639	98.4%	2138.1138	2137.1248	-6.7	7	4.9345956	4.46	44.8%	1	K.LQNIGGGVAAAPAGAAAVETAEAK.K
*	Prx1a-07.6477.6477.3	4.8967	0.5337	100.0%	2137.1174	2137.1248	-3.4	1	9.751457	4.46	55.8%	1	K.LQNIGGGVAAAPAGAAAVETAEAK.K
*	Prx1a-08.6329.6329.3	4.5021	0.5407	100.0%	2137.118	2137.1248	-3.2	1	8.830776	4.46	55.9%	3	K.LQNIGGGVAAAPAGAAAVETAEAK.K
*	Prx1a-09.6233.6233.3	5.1769	0.592	100.0%	2138.1277	2137.1248	-0.2	1	9.991159	4.46	68.7%	2	K.LQNIGGGVAAAPAGAAAVETAEAK.K
*	Prx1a-03.4639.4639.2	3.6676	0.4318	99.3%	1554.8145	1554.8123	1.4	1	8.643721	4.46	73.3%	1	G.GVAAAPAGAAAVETAEAK.K
*	Prx1a-06.5078.5078.2	4.065	0.4611	99.7%	1554.7981	1554.8123	-9.1	1	9.399799	4.46	75.9%	1	G.GVAAAPAGAAAVETAEAK.K
U	sp|P81605|DCD_HUMAN	6	15	20.9%	110	11284	6.5	0.0029102375	0.61808	Dermcidin OS=Homo sapiens GN=DCD PE=1 SV=2
	Filename	XCorr	DeltCN	Conf%	ObsM+H+	CalcM+H+	PPM	SpR	Prob Score	pI	Ion%	#	Sequence
*	Prx1a-05.5928.5928.2	3.4737	0.1228	99.9%	1460.7526	1459.7638	-10.0	1	3.985718	4.4	81.0%	7	K.LGKDAVEDLESVGK.G
*	Prx1a-06.5465.5465.2	3.2275	0.3093	100.0%	1459.7585	1459.7638	-3.6	1	6.213516	4.4	77.3%	4	K.LGKDAVEDLESVGK.G
*	Prx1a-07.6144.6144.2	2.5737	0.2608	99.9%	1459.7637	1459.7638	-0.1	1	4.5392523	4.4	81.0%	1	K.LGKDAVEDLESVGK.G
*	Prx1a-03.6246.6246.2	2.4034	0.2001	99.6%	1161.5516	1161.5634	-10.1	4	4.2461743	3.96	70.6%	1	K.DAVEDLESVGK.G
*	Prx1a-07.10702.10702.2	2.9804	0.4353	99.3%	987.5685	987.5721	-3.6	1	8.729783	4.46	100.0%	1	D.VKDVLDSVL.-
*	Prx1a-08.10562.10562.2	2.7037	0.3094	97.2%	987.5694	987.5721	-2.7	1	7.252869	4.46	100.0%	1	D.VKDVLDSVL.-
U	PF3D7_1026800	26	81	20.5%	263	29856	6.2	0.006572932	0.6032454	| organism=Plasmodium_falciparum_3D7 | product=40S ribosomal protein S2 (RPS2) | location=Pf3D7_10_v3:1122962-1124037(+) | length=263 | sequence_SO=chromosome | SO=protein_coding
	Filename	XCorr	DeltCN	Conf%	ObsM+H+	CalcM+H+	PPM	SpR	Prob Score	pI	Ion%	#	Sequence
*	Prx1a-07.7477.7477.2	2.1316	0.2379	99.6%	1079.6204	1079.6207	-0.3	2	5.9373593	7.33	86.7%	10	K.DGVHIINLAK.T
*	Prx1a-08.6904.6904.2	2.372	0.2991	100.0%	1079.6191	1079.6207	-1.5	1	5.869618	7.33	93.3%	16	K.DGVHIINLAK.T
*	Prx1a-09.7419.7419.2	2.3533	0.2944	100.0%	1079.6191	1079.6207	-1.5	1	5.7539134	7.33	100.0%	15	K.DGVHIINLAK.T
*	Prx1a-03.4871.4871.2	3.7096	0.4313	100.0%	1353.6847	1353.691	-4.7	1	8.083768	9.08	90.5%	1	K.FAQYTGAQAIAGR.W
*	Prx1a-05.5455.5455.2	4.2186	0.3826	100.0%	1353.6843	1353.691	-5.0	1	8.4228115	9.08	95.5%	1	K.FAQYTGAQAIAGR.W
*	Prx1a-06.5294.5294.2	4.0499	0.3892	100.0%	1353.6877	1353.691	-2.4	1	8.470313	9.08	100.0%	1	K.FAQYTGAQAIAGR.W
*	Prx1a-07.5562.5562.2	3.7162	0.388	100.0%	1353.6879	1353.691	-2.3	1	7.3785157	9.08	100.0%	1	K.FAQYTGAQAIAGR.W
*	Prx1a-08.5376.5376.2	4.1117	0.3713	100.0%	1354.6855	1353.691	-6.5	1	7.548545	9.08	95.2%	1	K.FAQYTGAQAIAGR.W
*	Prx1a-03.9355.9355.2	2.762	0.2917	100.0%	1530.8108	1529.8145	-4.6	19	5.0180717	9.08	45.5%	1	R.WTPGMLTNQIIQK.F
*	Prx1a-04.9727.9727.2	3.4789	0.3209	100.0%	1529.8108	1529.8145	-2.4	1	5.808723	9.08	72.7%	3	R.WTPGMLTNQIIQK.F
*	Prx1a-05.10046.10046.2	3.1087	0.3541	100.0%	1529.8138	1529.8145	-0.4	1	5.5504737	9.08	63.6%	2	R.WTPGMLTNQIIQK.F
*	Prx1a-06.9953.9953.2	2.8971	0.2946	100.0%	1530.8033	1529.8145	-9.4	9	4.8711076	9.08	54.5%	2	R.WTPGMLTNQIIQK.F
*	Prx1a-07.10006.10006.2	2.562	0.166	99.3%	1530.811	1529.8145	-4.4	3	4.991499	9.08	59.1%	2	R.WTPGMLTNQIIQK.F
*	Prx1a-08.9990.9990.2	3.3155	0.3356	100.0%	1529.8114	1529.8145	-2.0	1	5.64147	9.08	77.3%	4	R.WTPGMLTNQIIQK.F
*	Prx1a-09.9899.9899.2	3.3737	0.291	100.0%	1530.815	1529.8145	-1.9	1	5.38204	9.08	72.7%	3	R.WTPGMLTNQIIQK.F
*	Prx1a-03.5872.5872.2	2.7539	0.2339	100.0%	926.5644	926.5669	-2.7	1	5.397226	6.56	100.0%	2	R.LLIVTDPR.T
*	Prx1a-04.6188.6188.2	2.7406	0.2327	100.0%	926.5633	926.5669	-3.9	1	4.6543145	6.56	92.3%	3	R.LLIVTDPR.T
*	Prx1a-05.6634.6634.2	2.8287	0.2808	100.0%	926.5632	926.5669	-4.0	1	5.1847153	6.56	92.3%	2	R.LLIVTDPR.T
*	Prx1a-06.6347.6347.2	2.947	0.2488	100.0%	926.5633	926.5669	-3.9	1	5.3491516	6.56	100.0%	2	R.LLIVTDPR.T
*	Prx1a-07.6677.6677.2	2.7594	0.2812	100.0%	926.5641	926.5669	-3.0	1	5.1139574	6.56	92.3%	2	R.LLIVTDPR.T
*	Prx1a-08.6494.6494.2	2.7834	0.2484	100.0%	926.5652	926.5669	-1.8	1	5.094926	6.56	100.0%	1	R.LLIVTDPR.T
*	Prx1a-03.10172.10172.2	2.8832	0.3142	97.8%	1189.7112	1189.7191	-6.7	1	4.7822556	6.56	93.3%	1	W.LLAQEVLYLK.G
*	Prx1a-04.10554.10554.2	3.2564	0.3428	99.1%	1189.716	1189.7191	-2.7	1	5.4635	6.56	100.0%	1	W.LLAQEVLYLK.G
*	Prx1a-05.10747.10747.2	3.3227	0.3047	98.7%	1189.7122	1189.7191	-5.8	1	5.256224	6.56	100.0%	1	W.LLAQEVLYLK.G
*	Prx1a-06.10580.10580.2	3.3939	0.3202	99.1%	1190.7153	1189.7191	-6.0	1	5.5109096	6.56	93.8%	2	W.LLAQEVLYLK.G
*	Prx1a-07.10946.10946.2	3.4762	0.2801	98.7%	1190.7205	1189.7191	-1.7	1	6.306428	6.56	100.0%	1	W.LLAQEVLYLK.G
U	PF3D7_1008700	30	80	20.4%	445	49751	4.8	0.0038367175	0.599558	| organism=Plasmodium_falciparum_3D7 | product=tubulin beta chain | location=Pf3D7_10_v3:360625-362480(-) | length=445 | sequence_SO=chromosome | SO=protein_coding
	Filename	XCorr	DeltCN	Conf%	ObsM+H+	CalcM+H+	PPM	SpR	Prob Score	pI	Ion%	#	Sequence
	Prx1a-09.10877.10877.2	3.18	0.31	98.0%	1447.6495	1446.6536	-5.1	1	5.6893144	3.96	80.0%	1	K.FWEVISDEHGID.P
*	Prx1a-03.5774.5774.2	4.1773	0.5189	100.0%	1327.6243	1327.6277	-2.6	1	8.452537	4.46	100.0%	1	R.VDVFYNEATGGR.Y
*	Prx1a-03.10463.10463.2	4.5265	0.4457	100.0%	1648.8082	1647.808	-1.9	1	8.424529	4.14	79.2%	4	R.AILMDLEPGTMDSVR.A
*	Prx1a-04.11063.11063.2	3.9583	0.4244	100.0%	1647.8008	1647.808	-4.4	1	8.106988	4.14	87.5%	3	R.AILMDLEPGTMDSVR.A
*	Prx1a-05.11321.11321.2	4.3957	0.5192	100.0%	1647.8007	1647.808	-4.4	1	9.19081	4.14	91.7%	3	R.AILMDLEPGTMDSVR.A
*	Prx1a-06.11129.11129.2	4.3006	0.4615	100.0%	1647.8014	1647.808	-4.0	1	8.051805	4.14	82.6%	3	R.AILMDLEPGTMDSVR.A
*	Prx1a-07.11445.11445.2	3.7075	0.4239	100.0%	1647.803	1647.808	-3.0	1	7.2998834	4.14	79.2%	2	R.AILMDLEPGTMDSVR.A
*	Prx1a-08.11356.11356.2	3.891	0.5025	100.0%	1647.8007	1647.808	-4.4	1	7.475326	4.14	95.7%	3	R.AILMDLEPGTMDSVR.A
*	Prx1a-09.11156.11156.2	3.4221	0.3399	100.0%	1647.8077	1647.808	-0.1	1	7.0366206	4.14	78.3%	2	R.AILMDLEPGTMDSVR.A
	Prx1a-03.3190.3190.2	2.1786	0.2369	99.9%	1077.5275	1077.5323	-4.5	1	4.90113	4.72	100.0%	4	K.IREEYPDR.I
*	Prx1a-06.10788.10788.2	3.5019	0.3611	100.0%	1382.7015	1382.7024	-0.6	1	5.64848	6.56	90.0%	1	R.IMETFSVFPSPK.V
*	Prx1a-07.11192.11192.2	3.6247	0.3	100.0%	1382.7029	1382.7024	0.4	1	6.3356743	6.56	95.0%	2	R.IMETFSVFPSPK.V
*	Prx1a-08.10888.10888.2	3.8582	0.3685	100.0%	1382.6998	1382.7024	-1.9	1	6.4402804	6.56	90.0%	2	R.IMETFSVFPSPK.V
*	Prx1a-09.10888.10888.2	3.9541	0.3891	100.0%	1382.7017	1382.7024	-0.5	1	7.094887	6.56	95.0%	3	R.IMETFSVFPSPK.V
	Prx1a-03.13087.13087.2	3.9911	0.3942	100.0%	1691.8617	1691.8673	-3.3	1	7.7957006	4.46	87.0%	5	R.ALTVPELTQQMFDAK.N
	Prx1a-04.13860.13860.2	4.4225	0.4447	100.0%	1691.8628	1691.8673	-2.7	1	8.513453	4.46	91.7%	5	R.ALTVPELTQQMFDAK.N
	Prx1a-05.14053.14053.2	4.5317	0.4201	100.0%	1691.8624	1691.8673	-2.9	1	8.341644	4.46	95.7%	5	R.ALTVPELTQQMFDAK.N
	Prx1a-06.13744.13744.2	4.3578	0.4384	100.0%	1692.8663	1691.8673	-2.6	1	8.699888	4.46	91.3%	6	R.ALTVPELTQQMFDAK.N
	Prx1a-07.14270.14270.2	4.1431	0.4845	100.0%	1691.8644	1691.8673	-1.7	1	8.789622	4.46	100.0%	5	R.ALTVPELTQQMFDAK.N
	Prx1a-08.14101.14101.2	3.7298	0.452	100.0%	1691.8665	1691.8673	-0.5	1	8.728076	4.46	87.5%	5	R.ALTVPELTQQMFDAK.N
	Prx1a-09.14056.14056.2	3.0041	0.3013	100.0%	1692.8688	1691.8673	-1.1	1	5.5207834	4.46	69.6%	2	R.ALTVPELTQQMFDAK.N
	Prx1a-05.8261.8261.2	3.5714	0.4977	100.0%	1406.6935	1406.6984	-3.5	1	7.889956	4.46	78.9%	2	T.VPELTQQMFDAK.N
	Prx1a-06.8091.8091.2	3.5219	0.479	99.7%	1406.6921	1406.6984	-4.4	1	7.591718	4.46	84.2%	2	T.VPELTQQMFDAK.N
	Prx1a-07.8285.8285.2	3.7125	0.4566	99.7%	1406.6956	1406.6984	-2.0	1	9.270949	4.46	84.2%	2	T.VPELTQQMFDAK.N
	Prx1a-08.8066.8066.2	4.3733	0.5495	100.0%	1406.6989	1406.6984	0.3	1	9.345778	4.46	94.7%	2	T.VPELTQQMFDAK.N
	Prx1a-09.8073.8073.2	4.3649	0.4819	100.0%	1406.6982	1406.6984	-0.1	1	8.501208	4.46	94.7%	1	T.VPELTQQMFDAK.N
*	Prx1a-04.14947.14947.2	5.2107	0.4998	100.0%	1874.9056	1873.9187	-8.8	1	9.268961	6.56	77.8%	1	K.MAVTFVGNSTAIQEMFK.R
*	Prx1a-05.15252.15252.2	3.1459	0.4256	100.0%	1874.8956	1873.9187	-14.1	1	7.842355	6.56	59.3%	1	K.MAVTFVGNSTAIQEMFK.R
*	Prx1a-06.14941.14941.2	2.5813	0.4157	100.0%	1873.914	1873.9187	-2.5	1	7.454469	6.56	72.0%	1	K.MAVTFVGNSTAIQEMFK.R
*	Prx1a-07.15402.15402.2	2.6558	0.3171	100.0%	1873.9166	1873.9187	-1.1	1	6.3849483	6.56	51.7%	1	K.MAVTFVGNSTAIQEMFK.R
U	PF3D7_1408100	41	109	20.2%	451	51693	8.0	0.0051579815	0.59220874	| organism=Plasmodium_falciparum_3D7 | product=plasmepsin III,histo-aspartic protease (HAP) | location=Pf3D7_14_v3:297468-298823(+) | length=451 | sequence_SO=chromosome | SO=protein_coding
	Filename	XCorr	DeltCN	Conf%	ObsM+H+	CalcM+H+	PPM	SpR	Prob Score	pI	Ion%	#	Sequence
*	Prx1a-03.11846.11846.2	3.8165	0.3395	100.0%	1263.6532	1263.658	-3.8	1	7.8684626	4.46	90.0%	7	K.DLANVLSFGEAK.L
*	Prx1a-04.12604.12604.2	3.9566	0.348	100.0%	1263.6556	1263.658	-1.8	1	7.6523376	4.46	90.0%	4	K.DLANVLSFGEAK.L
*	Prx1a-05.12848.12848.2	3.9773	0.3661	100.0%	1263.6552	1263.658	-2.2	1	7.422536	4.46	90.0%	3	K.DLANVLSFGEAK.L
*	Prx1a-06.12688.12688.2	3.291	0.3296	100.0%	1263.6593	1263.658	1.1	1	5.987356	4.46	90.0%	3	K.DLANVLSFGEAK.L
*	Prx1a-07.12974.12974.2	3.1557	0.2846	100.0%	1263.6615	1263.658	2.8	1	5.688476	4.46	90.0%	2	K.DLANVLSFGEAK.L
*	Prx1a-08.12966.12966.2	2.6981	0.2568	99.9%	1263.658	1263.658	0.0	1	5.0933146	4.46	75.0%	1	K.DLANVLSFGEAK.L
*	Prx1a-09.12850.12850.2	2.9963	0.3707	100.0%	1263.6613	1263.658	2.6	1	5.961152	4.46	85.0%	2	K.DLANVLSFGEAK.L
*	Prx1a-04.6587.6587.2	2.2764	0.2146	99.7%	980.5356	980.54114	-5.7	13	4.9561553	9.08	66.7%	1	K.AGTISGIFSK.D
*	Prx1a-05.7033.7033.2	2.1941	0.1636	98.9%	980.5387	980.54114	-2.5	2	4.8362184	9.08	73.3%	1	K.AGTISGIFSK.D
*	Prx1a-06.6759.6759.2	2.5437	0.2458	100.0%	980.5375	980.54114	-3.7	6	5.074715	9.08	73.3%	1	K.AGTISGIFSK.D
*	Prx1a-01.8478.8478.2	4.2438	0.3762	100.0%	1662.8788	1661.8995	-14.5	1	7.255084	4.14	79.2%	1	K.DLSIGSIDPYIVELK.T
*	Prx1a-03.15135.15135.2	5.145	0.4104	100.0%	1661.8896	1661.8995	-5.9	1	7.767077	4.14	95.8%	7	K.DLSIGSIDPYIVELK.T
*	Prx1a-04.16307.16307.2	5.1037	0.4334	100.0%	1661.8907	1661.8995	-5.3	1	8.366717	4.14	95.8%	5	K.DLSIGSIDPYIVELK.T
*	Prx1a-05.16532.16532.2	5.2657	0.3997	100.0%	1662.8982	1661.8995	-2.8	1	8.557738	4.14	91.7%	3	K.DLSIGSIDPYIVELK.T
*	Prx1a-06.16339.16339.2	3.5622	0.3498	100.0%	1661.8967	1661.8995	-1.7	1	6.189553	4.14	60.0%	1	K.DLSIGSIDPYIVELK.T
*	Prx1a-07.16806.16806.2	3.1612	0.3466	100.0%	1661.8896	1661.8995	-5.9	1	6.286618	4.14	62.5%	1	K.DLSIGSIDPYIVELK.T
*	Prx1a-09.16453.16453.2	2.4628	0.2361	99.8%	1661.9109	1661.8995	6.8	3	4.7403326	4.14	52.2%	1	K.DLSIGSIDPYIVELK.T
*	Prx1a-03.8221.8221.2	3.4941	0.3101	100.0%	1763.9159	1763.9214	-3.1	1	6.0073967	4.46	75.0%	2	K.IEQAVYSIYLPPENK.N
*	Prx1a-04.8722.8722.2	3.8324	0.3501	100.0%	1764.9275	1763.9214	1.6	1	6.5250216	4.46	68.2%	3	K.IEQAVYSIYLPPENK.N
*	Prx1a-05.9060.9060.2	3.8426	0.0596	99.6%	1764.9131	1763.9214	-6.6	1	5.039633	4.46	73.9%	1	K.IEQAVYSIYLPPENK.N
*	Prx1a-06.8876.8876.2	3.3134	0.0129	98.0%	1764.917	1763.9214	-4.4	1	4.813895	4.46	69.6%	1	K.IEQAVYSIYLPPENK.N
*	Prx1a-07.9104.9104.2	3.3362	0.2415	100.0%	1764.9218	1763.9214	-1.7	1	5.2605066	4.46	68.2%	3	K.IEQAVYSIYLPPENK.N
*	Prx1a-08.8873.8873.2	3.6215	0.2336	100.0%	1764.9336	1763.9214	5.0	3	5.0449204	4.46	56.5%	4	K.IEQAVYSIYLPPENK.N
*	Prx1a-09.8802.8802.2	2.6074	0.2357	99.9%	1763.9303	1763.9214	5.1	1	4.807847	4.46	61.9%	1	K.IEQAVYSIYLPPENK.N
*	Prx1a-04.7494.7494.2	2.9288	0.3166	100.0%	1207.6296	1207.6317	-1.7	1	5.0106435	4.46	88.9%	1	K.GYLTIGGIEER.F
*	Prx1a-05.7889.7889.2	3.2246	0.3702	100.0%	1207.6265	1207.6317	-4.3	1	5.596097	4.46	88.9%	1	K.GYLTIGGIEER.F
*	Prx1a-03.7467.7467.2	2.6819	0.2267	100.0%	1229.5818	1229.5837	-1.6	1	5.4061255	4.46	87.5%	2	R.FFDGPLNYEK.L
*	Prx1a-04.7830.7830.2	2.9991	0.2799	100.0%	1229.5793	1229.5837	-3.6	1	5.3423657	4.46	93.8%	1	R.FFDGPLNYEK.L
*	Prx1a-05.8280.8280.2	3.0336	0.2648	100.0%	1229.5813	1229.5837	-2.0	1	5.913744	4.46	93.8%	3	R.FFDGPLNYEK.L
*	Prx1a-06.8117.8117.2	3.2032	0.2988	100.0%	1229.5822	1229.5837	-1.3	1	6.688881	4.46	93.8%	3	R.FFDGPLNYEK.L
*	Prx1a-07.8417.8417.2	3.2688	0.3172	100.0%	1229.5818	1229.5837	-1.6	1	7.049325	4.46	100.0%	3	R.FFDGPLNYEK.L
*	Prx1a-08.8303.8303.2	3.1891	0.2852	100.0%	1229.5812	1229.5837	-2.1	1	5.9814773	4.46	93.8%	3	R.FFDGPLNYEK.L
*	Prx1a-09.8190.8190.2	3.3079	0.3158	100.0%	1229.582	1229.5837	-1.4	1	6.3240123	4.46	100.0%	3	R.FFDGPLNYEK.L
*	Prx1a-03.4569.4569.2	2.021	0.1651	99.0%	849.4719	849.4716	0.4	1	4.008863	6.56	90.9%	1	K.VYTLEPK.Q
*	Prx1a-03.12045.12045.2	2.4284	0.0762	97.4%	1296.6349	1296.6405	-4.3	3	4.7269664	6.56	66.7%	1	K.NTFVLGDPFMR.K
*	Prx1a-04.12693.12693.2	2.8139	0.0517	98.4%	1296.6346	1296.6405	-4.5	2	4.9889956	6.56	76.5%	2	K.NTFVLGDPFMR.K
*	Prx1a-05.12874.12874.2	3.0801	0.1586	99.9%	1296.6414	1296.6405	0.7	1	5.715473	6.56	83.3%	4	K.NTFVLGDPFMR.K
*	Prx1a-06.12679.12679.2	3.1331	0.1968	100.0%	1296.6342	1296.6405	-4.9	1	5.5968785	6.56	83.3%	5	K.NTFVLGDPFMR.K
*	Prx1a-07.13001.13001.2	3.1822	0.1923	100.0%	1296.6384	1296.6405	-1.6	1	5.61798	6.56	83.3%	5	K.NTFVLGDPFMR.K
*	Prx1a-08.13306.13306.2	3.3851	0.2099	100.0%	1296.6368	1296.6405	-2.8	1	6.405016	6.56	72.2%	6	K.NTFVLGDPFMR.K
*	Prx1a-09.12765.12765.2	3.1782	0.1778	99.9%	1296.639	1296.6405	-1.1	1	6.128254	6.56	94.1%	6	K.NTFVLGDPFMR.K
U	PF3D7_0814200	10	64	20.2%	248	27259	10.6	0.005507546	0.59220874	| organism=Plasmodium_falciparum_3D7 | product=DNA/RNA-binding protein Alba 1 (ALBA1) | location=Pf3D7_08_v3:687340-688086(+) | length=248 | sequence_SO=chromosome | SO=protein_coding
	Filename	XCorr	DeltCN	Conf%	ObsM+H+	CalcM+H+	PPM	SpR	Prob Score	pI	Ion%	#	Sequence
*	Prx1a-05.3204.3204.2	4.0437	0.4152	100.0%	1532.693	1532.7009	-5.2	1	6.828774	4.42	84.2%	1	K.KDREPIDEDEMR.I
*	Prx1a-05.3205.3205.3	2.6019	0.1497	98.6%	1532.6892	1532.7009	-7.6	1	4.251859	4.42	73.3%	1	K.KDREPIDEDEMR.I
*	Prx1a-03.3663.3663.2	3.3242	0.3047	100.0%	1405.6104	1404.606	0.7	1	6.0076895	4.12	88.9%	7	K.DREPIDEDEMR.I
*	Prx1a-03.4589.4589.2	2.0361	0.2086	99.1%	1160.5356	1160.5404	-4.1	1	4.744984	8.64	75.0%	1	R.MTNYVNYGAK.I
*	Prx1a-03.3477.3477.2	2.7325	0.118	99.8%	917.4902	917.4938	-3.9	1	4.725474	4.72	100.0%	4	K.ILGDEDKK.S
*	Prx1a-03.8552.8552.2	2.194	0.1801	99.3%	957.5932	957.5979	-4.9	1	5.8734174	6.56	100.0%	5	K.AVTLAEIIK.R
*	Prx1a-04.9047.9047.2	2.4241	0.1525	99.4%	957.5929	957.5979	-5.2	1	5.3414307	6.56	100.0%	3	K.AVTLAEIIK.R
*	Prx1a-05.9413.9413.2	2.4048	0.1351	99.2%	957.5928	957.5979	-5.4	1	5.315007	6.56	100.0%	1	K.AVTLAEIIK.R
*	Prx1a-08.19121.19121.2	3.7597	0.2221	100.0%	1277.7485	1277.7463	1.7	1	5.9850125	6.56	100.0%	17	K.TVSFIEILLSR.E
*	Prx1a-09.18638.18638.2	3.5135	0.1811	100.0%	1277.7493	1277.7463	2.3	1	5.3920026	6.56	100.0%	24	K.TVSFIEILLSR.E
U	PF3D7_0922200	13	27	19.4%	402	44844	6.7	0.0014334006	0.56314766	| organism=Plasmodium_falciparum_3D7 | product=S-adenosylmethionine synthetase (SAMS) | location=Pf3D7_09_v3:903362-904570(+) | length=402 | sequence_SO=chromosome | SO=protein_coding
	Filename	XCorr	DeltCN	Conf%	ObsM+H+	CalcM+H+	PPM	SpR	Prob Score	pI	Ion%	#	Sequence
*	Prx1a-03.3465.3465.2	3.3131	0.5076	99.7%	1446.6414	1446.6495	-5.7	1	8.441944	4.72	71.4%	1	L.FTSESVNEGHPDK.I
*	Prx1a-03.3500.3500.2	2.3134	0.372	100.0%	1063.4662	1063.4691	-2.8	1	6.30666	4.72	92.9%	1	K.HIGYDDESK.G
*	Prx1a-07.5265.5265.2	3.0782	0.2848	100.0%	1183.5715	1182.5684	-0.2	3	5.9825544	7.11	77.8%	4	K.GSCGGHLEPLR.V
*	Prx1a-08.4866.4866.2	2.8468	0.2101	100.0%	1182.5671	1182.5684	-1.0	1	5.204495	7.11	72.2%	3	K.GSCGGHLEPLR.V
*	Prx1a-03.6675.6675.2	2.5583	0.1873	99.9%	1062.5458	1062.5499	-3.9	1	4.0055013	4.46	92.9%	2	K.TDLMENVIK.Y
*	Prx1a-04.6992.6992.2	2.4377	0.1169	99.0%	1064.5474	1062.5499	-8.7	1	3.804733	4.46	100.0%	1	K.TDLMENVIK.Y
*	Prx1a-03.9781.9781.2	4.9673	0.3566	100.0%	1739.8849	1739.885	-0.1	1	5.8963695	4.46	79.2%	4	K.LLDNETLYYLNPSGK.F
*	Prx1a-04.10566.10566.2	5.4849	0.3514	100.0%	1740.8802	1739.885	-4.7	1	7.713972	4.46	73.9%	3	K.LLDNETLYYLNPSGK.F
*	Prx1a-05.10770.10770.2	5.849	0.3788	100.0%	1740.8853	1739.885	-1.8	1	7.366859	4.46	87.0%	2	K.LLDNETLYYLNPSGK.F
*	Prx1a-03.3935.3935.2	3.1278	0.4806	99.6%	985.5023	985.5061	-3.8	1	7.8038125	6.56	94.7%	1	G.GPAADAGLTGR.K
*	Prx1a-06.4401.4401.2	2.7518	0.3856	98.6%	1113.5992	1113.6011	-1.6	1	7.4294157	9.08	89.5%	1	G.GPAADAGLTGRK.I
*	Prx1a-07.5354.5354.2	2.3245	0.2441	99.9%	996.4697	995.46936	-3.0	1	5.897509	9.08	80.0%	2	K.TSAYGHFGR.E
*	Prx1a-08.4962.4962.2	2.17	0.2903	99.9%	995.4621	995.46936	-7.3	1	5.4886303	9.08	86.7%	2	K.TSAYGHFGR.E
U	PF3D7_1320900	7	39	19.2%	125	14567	4.7	0.0066586235	0.55596566	| organism=Plasmodium_falciparum_3D7 | product=RNA-binding protein, putative | location=Pf3D7_13_v3:857147-857944(-) | length=125 | sequence_SO=chromosome | SO=protein_coding
	Filename	XCorr	DeltCN	Conf%	ObsM+H+	CalcM+H+	PPM	SpR	Prob Score	pI	Ion%	#	Sequence
*	Prx1a-04.18125.18125.2	3.9628	0.3646	100.0%	1520.7343	1519.7427	-7.7	1	7.1893477	4.46	100.0%	2	K.SLYDIFSSFGDIR.N
*	Prx1a-05.18479.18479.2	4.3396	0.4941	100.0%	1519.7354	1519.7427	-4.8	1	8.1143	4.46	95.0%	6	K.SLYDIFSSFGDIR.N
*	Prx1a-06.18646.18646.2	4.8194	0.4944	100.0%	1519.7363	1519.7427	-4.2	1	8.167889	4.46	95.0%	9	K.SLYDIFSSFGDIR.N
*	Prx1a-07.18915.18915.2	4.8659	0.4958	100.0%	1519.7378	1519.7427	-3.2	1	8.634941	4.46	100.0%	8	K.SLYDIFSSFGDIR.N
*	Prx1a-08.18884.18884.2	4.6579	0.493	100.0%	1519.7385	1519.7427	-2.7	1	9.077798	4.46	95.0%	8	K.SLYDIFSSFGDIR.N
*	Prx1a-09.18669.18669.2	4.6186	0.4325	100.0%	1520.7452	1519.7427	-0.5	1	9.149316	4.46	95.0%	5	K.SLYDIFSSFGDIR.N
*	Prx1a-08.7285.7285.2	2.3683	0.0793	97.2%	1259.6622	1259.6664	-3.3	20	3.4287152	6.56	56.2%	1	R.NIEVPLNMTTK.K
U	PF3D7_1408600	21	116	18.8%	218	25051	10.0	0.011356156	0.5417005	| organism=Plasmodium_falciparum_3D7 | product=40S ribosomal protein S8e, putative | location=Pf3D7_14_v3:323317-324172(+) | length=218 | sequence_SO=chromosome | SO=protein_coding
	Filename	XCorr	DeltCN	Conf%	ObsM+H+	CalcM+H+	PPM	SpR	Prob Score	pI	Ion%	#	Sequence
*	Prx1a-03.13425.13425.2	5.3611	0.4719	100.0%	1628.7869	1628.7955	-5.3	1	8.499708	6.56	92.0%	11	K.LDSGSFSWPTFGISK.N
*	Prx1a-04.14191.14191.2	5.4085	0.5213	100.0%	1628.7856	1628.7955	-6.1	1	8.685067	6.56	100.0%	10	K.LDSGSFSWPTFGISK.N
*	Prx1a-05.14536.14536.2	5.4954	0.5198	100.0%	1628.7883	1628.7955	-4.4	1	8.282133	6.56	100.0%	9	K.LDSGSFSWPTFGISK.N
*	Prx1a-06.14357.14357.2	5.4631	0.4656	100.0%	1628.7887	1628.7955	-4.2	1	8.996038	6.56	91.7%	7	K.LDSGSFSWPTFGISK.N
*	Prx1a-07.14687.14687.2	5.9068	0.4888	100.0%	1629.7953	1628.7955	-2.2	1	9.645503	6.56	92.0%	5	K.LDSGSFSWPTFGISK.N
*	Prx1a-08.14568.14568.2	5.0723	0.473	100.0%	1629.79	1628.7955	-5.4	1	9.356687	6.56	70.8%	5	K.LDSGSFSWPTFGISK.N
*	Prx1a-09.14531.14531.2	4.63	0.4825	100.0%	1628.7908	1628.7955	-2.9	1	8.522137	6.56	75.0%	4	K.LDSGSFSWPTFGISK.N
	Prx1a-03.8146.8146.2	5.452	0.4557	100.0%	1719.9136	1718.9071	1.8	1	8.3778105	4.46	87.5%	6	R.IIDVVYNASNNELVR.T
	Prx1a-04.8325.8325.2	5.4209	0.4821	100.0%	1718.894	1718.9071	-7.6	1	9.381932	4.46	92.0%	4	R.IIDVVYNASNNELVR.T
	Prx1a-05.8583.8583.2	5.5264	0.3963	100.0%	1718.8986	1718.9071	-5.0	1	8.515781	4.46	100.0%	3	R.IIDVVYNASNNELVR.T
	Prx1a-06.8414.8414.2	5.0529	0.472	100.0%	1718.8993	1718.9071	-4.5	1	7.942606	4.46	96.0%	2	R.IIDVVYNASNNELVR.T
	Prx1a-07.8597.8597.2	4.8803	0.3947	100.0%	1719.909	1718.9071	-0.8	1	8.739537	4.46	83.3%	2	R.IIDVVYNASNNELVR.T
	Prx1a-08.8512.8512.2	4.4893	0.4549	100.0%	1719.909	1718.9071	-0.8	1	8.218404	4.46	75.0%	2	R.IIDVVYNASNNELVR.T
	Prx1a-09.8325.8325.2	4.6875	0.4854	100.0%	1718.9069	1718.9071	-0.1	1	8.313266	4.46	91.7%	1	R.IIDVVYNASNNELVR.T
	Prx1a-03.7744.7744.3	4.0502	0.3355	99.9%	1719.9043	1718.9071	-3.6	1	5.6131406	4.46	68.2%	3	R.IIDVVYNASNNELVR.T
*	Prx1a-03.12127.12127.2	3.2562	0.3577	100.0%	1329.7347	1329.7412	-4.9	1	6.2756867	4.46	94.4%	12	K.NIDPLLLEQFK.Q
*	Prx1a-04.12803.12803.2	3.2058	0.3721	100.0%	1329.7352	1329.7412	-4.5	1	5.829695	4.46	94.4%	7	K.NIDPLLLEQFK.Q
*	Prx1a-05.13037.13037.2	3.2323	0.3419	100.0%	1329.738	1329.7412	-2.4	1	6.294319	4.46	100.0%	10	K.NIDPLLLEQFK.Q
*	Prx1a-06.12815.12815.2	3.3151	0.2545	100.0%	1329.7374	1329.7412	-2.8	1	5.7862034	4.46	88.9%	8	K.NIDPLLLEQFK.Q
*	Prx1a-07.13301.13301.2	3.31	0.296	100.0%	1329.7399	1329.7412	-1.0	1	5.983847	4.46	88.9%	4	K.NIDPLLLEQFK.Q
*	Prx1a-09.12941.12941.2	2.9672	0.3379	100.0%	1329.7404	1329.7412	-0.6	1	5.1321588	4.46	83.3%	1	K.NIDPLLLEQFK.Q
U	PF3D7_1008900	13	34	18.6%	242	27611	8.9	0.0029984263	0.53461695	| organism=Plasmodium_falciparum_3D7 | product=adenylate kinase (AK1) | location=Pf3D7_10_v3:369199-370225(-) | length=242 | sequence_SO=chromosome | SO=protein_coding
	Filename	XCorr	DeltCN	Conf%	ObsM+H+	CalcM+H+	PPM	SpR	Prob Score	pI	Ion%	#	Sequence
*	Prx1a-04.7149.7149.2	2.0024	0.209	98.9%	1109.5981	1109.599	-0.8	12	4.4630227	8.8	61.1%	1	R.YIFLGAPGSGK.G
*	Prx1a-05.7598.7598.2	2.1543	0.2665	99.8%	1109.5944	1109.599	-4.2	1	5.6977677	8.8	66.7%	1	R.YIFLGAPGSGK.G
*	Prx1a-06.7423.7423.2	2.3527	0.3417	100.0%	1109.6	1109.599	0.9	1	6.230007	8.8	83.3%	1	R.YIFLGAPGSGK.G
*	Prx1a-03.15271.15271.2	5.7169	0.4852	100.0%	1997.0164	1996.0175	-2.2	1	8.326454	4.14	69.2%	3	K.LDGVFYFNVPDEVLVNR.I
*	Prx1a-04.16593.16593.2	5.0472	0.4786	100.0%	1997.0116	1996.0175	-4.6	1	8.060744	4.14	69.2%	5	K.LDGVFYFNVPDEVLVNR.I
*	Prx1a-05.16699.16699.2	4.7755	0.4195	100.0%	1996.0016	1996.0175	-8.0	1	8.401608	4.14	81.5%	5	K.LDGVFYFNVPDEVLVNR.I
*	Prx1a-06.16586.16586.2	5.4601	0.4653	100.0%	1997.0026	1996.0175	-9.1	1	8.396673	4.14	67.9%	4	K.LDGVFYFNVPDEVLVNR.I
*	Prx1a-07.17033.17033.2	4.8956	0.5216	100.0%	1997.0105	1996.0175	-5.2	1	8.228427	4.14	62.1%	3	K.LDGVFYFNVPDEVLVNR.I
*	Prx1a-03.10148.10148.2	6.3106	0.4094	100.0%	1882.9838	1881.9916	-5.9	1	8.743452	4.14	96.4%	4	K.NLLINLDATQPANDLEK.K
*	Prx1a-04.10861.10861.2	5.097	0.352	100.0%	1881.9783	1881.9916	-7.1	1	7.7711525	4.14	89.3%	2	K.NLLINLDATQPANDLEK.K
*	Prx1a-05.11130.11130.2	4.862	0.4307	100.0%	1881.9764	1881.9916	-8.0	1	9.335261	4.14	82.1%	2	K.NLLINLDATQPANDLEK.K
*	Prx1a-06.10838.10838.2	4.4507	0.268	100.0%	1882.9863	1881.9916	-4.6	1	7.186106	4.14	71.4%	2	K.NLLINLDATQPANDLEK.K
*	Prx1a-07.11231.11231.2	4.3078	0.4478	100.0%	1882.976	1881.9916	-10.1	2	6.920304	4.14	53.6%	1	K.NLLINLDATQPANDLEK.K
U	PF3D7_0415900	8	12	18.5%	205	24134	11.3	0.0012492726	0.5310875	| organism=Plasmodium_falciparum_3D7 | product=60S ribosomal protein L15, putative | location=Pf3D7_04_v3:697918-698768(-) | length=205 | sequence_SO=chromosome | SO=protein_coding
	Filename	XCorr	DeltCN	Conf%	ObsM+H+	CalcM+H+	PPM	SpR	Prob Score	pI	Ion%	#	Sequence
*	Prx1a-06.8160.8160.2	2.3478	0.2722	99.9%	1066.6042	1066.6044	-0.1	1	5.3760357	9.08	100.0%	2	K.AIQGFVIYR.V
*	Prx1a-07.8419.8419.2	2.471	0.3589	100.0%	1066.6053	1066.6044	0.9	1	6.600586	9.08	93.3%	1	K.AIQGFVIYR.V
*	Prx1a-08.8258.8258.2	2.4044	0.2668	99.9%	1066.6014	1066.6044	-2.7	1	6.1199727	9.08	93.3%	2	K.AIQGFVIYR.V
*	Prx1a-09.8105.8105.2	2.527	0.2816	100.0%	1066.6039	1066.6044	-0.5	1	7.006034	9.08	93.3%	1	K.AIQGFVIYR.V
*	Prx1a-07.8811.8811.2	4.6669	0.5084	100.0%	1642.8362	1641.8271	3.5	1	10.133633	6.56	81.8%	1	R.VLNSYWVGQDAVYK.Y
*	Prx1a-08.8671.8671.2	4.4219	0.5489	100.0%	1642.82	1641.8271	-6.4	1	9.842112	6.56	86.4%	2	R.VLNSYWVGQDAVYK.Y
*	Prx1a-09.8496.8496.2	3.7334	0.4437	100.0%	1641.8204	1641.8271	-4.1	1	8.4787655	6.56	81.8%	1	R.VLNSYWVGQDAVYK.Y
*	Prx1a-09.10990.10990.2	2.2435	0.2759	99.8%	1802.9452	1801.9231	10.4	13	5.292073	5.63	45.8%	2	K.YYEVILVDPNHNAVR.N
U	sp|P01040|CYTA_HUMAN	4	5	18.4%	98	11006	5.5	0.0010888644	0.5275661	Cystatin-A OS=Homo sapiens GN=CSTA PE=1 SV=1
	Filename	XCorr	DeltCN	Conf%	ObsM+H+	CalcM+H+	PPM	SpR	Prob Score	pI	Ion%	#	Sequence
*	Prx1a-03.8010.8010.2	3.9044	0.5356	100.0%	1976.9825	1975.9971	-9.0	1	8.833839	4.14	66.7%	2	K.SLPGQNEDLVLTGYQVDK.N
*	Prx1a-04.8509.8509.2	3.0465	0.4601	100.0%	1975.9877	1975.9971	-4.8	1	8.492454	4.14	69.0%	1	K.SLPGQNEDLVLTGYQVDK.N
*	Prx1a-05.8818.8818.2	3.5911	0.3875	100.0%	1977.0002	1975.9971	-0.1	1	7.375861	4.14	55.2%	1	K.SLPGQNEDLVLTGYQVDK.N
*	Prx1a-08.8729.8729.2	3.2429	0.2654	100.0%	1977.0083	1975.9971	4.0	1	7.249075	4.14	62.1%	1	K.SLPGQNEDLVLTGYQVDK.N
U	PF3D7_0626800	23	39	18.2%	511	55661	7.6	0.0016288217	0.5205476	| organism=Plasmodium_falciparum_3D7 | product=pyruvate kinase (PyrK) | location=Pf3D7_06_v3:1078995-1081320(+) | length=511 | sequence_SO=chromosome | SO=protein_coding
	Filename	XCorr	DeltCN	Conf%	ObsM+H+	CalcM+H+	PPM	SpR	Prob Score	pI	Ion%	#	Sequence
*	Prx1a-07.6115.6115.2	2.4336	0.0834	97.7%	1309.7192	1309.7223	-2.3	1	3.398931	6.56	82.4%	1	R.QILEPNNVNLR.S
*	Prx1a-07.6758.6758.2	3.6017	0.2912	98.0%	1748.8774	1747.8861	-6.9	1	5.677211	4.4	70.8%	1	K.VLETHEDHVITEVLN.S
*	Prx1a-03.7392.7392.2	2.6672	0.2344	100.0%	1013.5824	1013.5877	-5.2	1	5.608339	4.46	92.9%	2	K.VDLPIISEK.D
*	Prx1a-04.7852.7852.2	2.8459	0.23	100.0%	1013.5819	1013.5877	-5.7	1	6.789425	4.46	100.0%	2	K.VDLPIISEK.D
*	Prx1a-05.8177.8177.2	2.8504	0.2587	100.0%	1013.584	1013.5877	-3.7	1	6.3922563	4.46	100.0%	3	K.VDLPIISEK.D
*	Prx1a-06.8040.8040.2	2.7653	0.2347	100.0%	1013.584	1013.5877	-3.7	1	6.0690627	4.46	93.3%	2	K.VDLPIISEK.D
*	Prx1a-07.8306.8306.2	2.0687	0.1443	98.2%	1013.5887	1013.5877	1.0	1	5.1348166	4.46	93.3%	1	K.VDLPIISEK.D
*	Prx1a-09.7976.7976.2	3.9378	0.375	100.0%	1428.763	1427.7529	4.7	1	6.4631763	4.72	70.0%	5	K.IENIEGIIHFDK.I
*	Prx1a-03.6744.6744.2	2.9662	0.3298	100.0%	1288.683	1288.6929	-7.7	1	5.7922654	4.46	90.0%	2	K.ILAESDGIMIAR.G
*	Prx1a-04.6999.6999.2	2.9446	0.331	100.0%	1288.6857	1288.6929	-5.6	1	6.313798	4.46	100.0%	2	K.ILAESDGIMIAR.G
*	Prx1a-05.7519.7519.2	3.5063	0.3028	100.0%	1288.6885	1288.6929	-3.4	1	6.020425	4.46	95.0%	2	K.ILAESDGIMIAR.G
*	Prx1a-06.7213.7213.2	3.3707	0.3639	100.0%	1288.6917	1288.6929	-0.9	1	6.222743	4.46	95.0%	2	K.ILAESDGIMIAR.G
*	Prx1a-07.7571.7571.2	3.6154	0.3735	100.0%	1290.6996	1288.6929	0.0	1	6.680616	4.46	94.7%	1	K.ILAESDGIMIAR.G
*	Prx1a-03.5345.5345.2	2.4593	0.2356	99.9%	1176.5646	1175.5613	-0.1	3	5.0533905	4.14	82.4%	1	R.GDLGMEISPEK.V
*	Prx1a-06.8722.8722.2	2.5773	0.4575	100.0%	1221.6495	1221.6548	-4.3	1	8.003885	6.56	94.4%	1	K.FPVEAVTIMSK.I
*	Prx1a-07.8988.8988.2	2.5114	0.446	100.0%	1221.654	1221.6548	-0.6	1	8.049086	6.56	94.4%	1	K.FPVEAVTIMSK.I
*	Prx1a-08.8778.8778.2	2.6551	0.4546	100.0%	1221.6552	1221.6548	0.3	1	7.2532997	6.56	100.0%	2	K.FPVEAVTIMSK.I
*	Prx1a-09.8668.8668.2	2.7189	0.4365	100.0%	1221.6515	1221.6548	-2.7	1	7.3650274	6.56	100.0%	1	K.FPVEAVTIMSK.I
*	Prx1a-05.7273.7273.2	4.0626	0.3563	100.0%	1291.6952	1291.7004	-4.1	1	7.2345552	6.56	88.2%	1	K.VGSFQGTDIVIR.N
*	Prx1a-06.7099.7099.2	3.4756	0.3311	100.0%	1291.6958	1291.7004	-3.6	1	6.471208	6.56	89.5%	1	K.VGSFQGTDIVIR.N
*	Prx1a-07.7318.7318.2	3.4488	0.3279	100.0%	1291.7002	1291.7004	-0.2	1	5.5282993	6.56	77.8%	2	K.VGSFQGTDIVIR.N
*	Prx1a-08.7184.7184.2	3.2486	0.3424	100.0%	1291.702	1291.7004	1.2	1	6.374748	6.56	89.5%	2	K.VGSFQGTDIVIR.N
*	Prx1a-09.7018.7018.2	3.2777	0.3227	100.0%	1292.7017	1291.7004	-1.7	13	5.940314	6.56	66.7%	1	K.VGSFQGTDIVIR.N
U	PF3D7_1421200	3	5	18.1%	105	11664	10.1	0.0010162734	0.5170504	| organism=Plasmodium_falciparum_3D7 | product=40S ribosomal protein S25 (RPS25) | location=Pf3D7_14_v3:875687-876385(-) | length=105 | sequence_SO=chromosome | SO=protein_coding
	Filename	XCorr	DeltCN	Conf%	ObsM+H+	CalcM+H+	PPM	SpR	Prob Score	pI	Ion%	#	Sequence
*	Prx1a-04.4834.4834.2	2.4286	0.2729	99.9%	1028.5934	1028.5986	-5.1	1	5.198604	6.56	93.8%	1	K.VITPSAIAEK.Y
*	Prx1a-04.4450.4450.2	2.0731	0.2543	99.8%	980.5445	980.55237	-8.0	1	4.8394814	7.33	100.0%	3	R.AVINHLADK.K
*	Prx1a-06.5070.5070.2	2.35	0.2312	99.9%	980.5475	980.55237	-5.0	1	6.03977	7.33	93.3%	1	R.AVINHLADK.K
U	PF3D7_0807300	5	5	17.9%	201	23163	7.9	5.308891E-4	0.5100801	| organism=Plasmodium_falciparum_3D7 | product=ras-related protein Rab-18 (RAB18) | location=Pf3D7_08_v3:381564-382847(+) | length=201 | sequence_SO=chromosome | SO=protein_coding
	Filename	XCorr	DeltCN	Conf%	ObsM+H+	CalcM+H+	PPM	SpR	Prob Score	pI	Ion%	#	Sequence
*	Prx1a-05.7141.7141.2	2.8779	0.3015	100.0%	1088.6313	1087.6357	-7.1	2	5.284434	6.56	77.8%	1	K.LLLVGDSSVGK.S
*	Prx1a-06.6974.6974.2	2.9899	0.3197	100.0%	1087.628	1087.6357	-7.1	1	5.9891734	6.56	83.3%	1	K.LLLVGDSSVGK.S
*	Prx1a-07.7329.7329.2	2.4833	0.2874	100.0%	1087.6324	1087.6357	-3.0	12	6.5882826	6.56	61.1%	1	K.LLLVGDSSVGK.S
*	Prx1a-04.16909.16909.2	4.435	0.3377	100.0%	1851.8813	1850.8806	-1.4	1	6.136413	3.86	70.8%	1	R.ESFENLDVWINEIDK.Y
*	Prx1a-07.3965.3965.2	2.8717	0.2557	100.0%	1180.6292	1180.6321	-2.5	1	5.349674	7.33	93.3%	1	K.IDKPNHEVTK.D
U	PF3D7_1311900	29	49	17.5%	611	68576	5.7	0.0017115308	0.4962356	| organism=Plasmodium_falciparum_3D7 | product=vacuolar ATP synthase subunit a (vapA) | location=Pf3D7_13_v3:507900-509735(+) | length=611 | sequence_SO=chromosome | SO=protein_coding
	Filename	XCorr	DeltCN	Conf%	ObsM+H+	CalcM+H+	PPM	SpR	Prob Score	pI	Ion%	#	Sequence
*	Prx1a-06.6817.6817.2	4.5138	0.4288	100.0%	1505.7914	1504.7788	6.1	1	7.271944	6.56	90.5%	1	K.VAGSLVIAENMSGTR.M
*	Prx1a-07.7086.7086.2	3.2698	0.3006	100.0%	1505.7968	1504.7788	9.7	1	5.732858	6.56	62.5%	1	K.VAGSLVIAENMSGTR.M
*	Prx1a-08.6871.6871.2	4.7124	0.4205	100.0%	1505.7812	1504.7788	-0.6	1	7.693908	6.56	69.6%	1	K.VAGSLVIAENMSGTR.M
*	Prx1a-09.6771.6771.2	4.1738	0.4665	100.0%	1504.7809	1504.7788	1.4	1	8.412295	6.56	87.5%	1	K.VAGSLVIAENMSGTR.M
*	Prx1a-03.14279.14279.2	5.1602	0.5258	100.0%	1953.9489	1952.96	-7.4	1	10.781962	3.96	53.3%	3	K.LNDIVTGGDIFGFVDENK.L
*	Prx1a-04.15455.15455.2	6.2136	0.5781	100.0%	1953.9445	1952.96	-9.7	1	11.516107	3.96	79.3%	2	K.LNDIVTGGDIFGFVDENK.L
*	Prx1a-05.15574.15574.2	4.3861	0.4943	100.0%	1952.9633	1952.96	1.7	1	9.513029	3.96	71.4%	3	K.LNDIVTGGDIFGFVDENK.L
*	Prx1a-06.15536.15536.2	4.4055	0.3714	100.0%	1953.9512	1952.96	-6.2	1	7.8879304	3.96	56.7%	2	K.LNDIVTGGDIFGFVDENK.L
*	Prx1a-07.15889.15889.2	2.1369	0.2486	99.4%	1953.9559	1952.96	-3.8	1	4.356469	3.96	50.0%	1	K.LNDIVTGGDIFGFVDENK.L
*	Prx1a-03.6717.6717.2	2.5026	0.1183	99.2%	1127.581	1126.5779	-0.2	5	3.4541917	4.46	78.6%	1	K.IFELEYQGK.K
*	Prx1a-04.6979.6979.2	2.7462	0.1703	99.9%	1127.5768	1126.5779	-3.9	1	4.1164093	4.46	92.9%	1	K.IFELEYQGK.K
*	Prx1a-05.7502.7502.2	3.0829	0.1587	99.9%	1126.571	1126.5779	-6.1	1	4.5471935	4.46	92.9%	1	K.IFELEYQGK.K
*	Prx1a-06.7309.7309.2	3.3771	0.138	100.0%	1126.5718	1126.5779	-5.4	1	4.8037114	4.46	100.0%	1	K.IFELEYQGK.K
*	Prx1a-04.17273.17273.2	4.3457	0.4139	100.0%	1895.8907	1894.9103	-12.1	1	6.6245413	3.96	76.0%	1	R.GNEMAEILSDFPELTTK.V
*	Prx1a-05.17528.17528.2	3.9373	0.3397	100.0%	1895.907	1894.9103	-3.5	2	5.506815	3.96	61.5%	1	R.GNEMAEILSDFPELTTK.V
*	Prx1a-06.17236.17236.2	4.3512	0.3967	100.0%	1895.8947	1894.9103	-10.0	1	7.3542824	3.96	68.0%	3	R.GNEMAEILSDFPELTTK.V
*	Prx1a-07.17838.17838.2	3.6355	0.3254	100.0%	1895.9015	1894.9103	-6.4	1	5.5067577	3.96	66.7%	2	R.GNEMAEILSDFPELTTK.V
	Prx1a-05.8097.8097.2	4.3724	0.5438	100.0%	1782.8365	1781.8527	-10.9	1	9.243696	4.46	76.9%	1	R.LAEMPADSGYPAYLGAR.L
	Prx1a-06.7931.7931.2	3.4906	0.5083	100.0%	1781.8639	1781.8527	6.3	1	8.198234	4.46	76.0%	1	R.LAEMPADSGYPAYLGAR.L
	Prx1a-07.8197.8197.2	4.2164	0.5691	100.0%	1782.8307	1781.8527	-14.2	1	9.050046	4.46	60.7%	2	R.LAEMPADSGYPAYLGAR.L
	Prx1a-08.7984.7984.2	3.8566	0.5244	100.0%	1783.872	1781.8527	7.1	24	7.595895	4.46	40.7%	2	R.LAEMPADSGYPAYLGAR.L
	Prx1a-09.7900.7900.2	4.286	0.4778	100.0%	1783.8478	1781.8527	-6.5	1	8.055984	4.46	51.9%	2	R.LAEMPADSGYPAYLGAR.L
*	Prx1a-04.17120.17120.2	4.0068	0.3929	100.0%	2227.159	2227.1816	-10.2	1	7.118717	3.96	75.0%	2	K.ISDILQQESDLNDIVQLVGK.D
*	Prx1a-05.17266.17266.2	5.5013	0.448	100.0%	2228.171	2227.1816	-6.3	1	8.5126705	3.96	82.1%	3	K.ISDILQQESDLNDIVQLVGK.D
*	Prx1a-06.17257.17257.2	5.2519	0.4303	100.0%	2228.1746	2227.1816	-4.7	1	7.9665375	3.96	75.9%	4	K.ISDILQQESDLNDIVQLVGK.D
*	Prx1a-07.17701.17701.2	5.3032	0.3656	100.0%	2228.1667	2227.1816	-8.2	1	7.484947	3.96	82.1%	3	K.ISDILQQESDLNDIVQLVGK.D
*	Prx1a-07.8295.8295.2	2.9213	0.2588	100.0%	1229.6733	1229.6736	-0.2	1	4.934154	4.14	88.2%	1	K.ALEEEITVGLR.N
*	Prx1a-08.8052.8052.2	3.3872	0.2657	100.0%	1229.6757	1229.6736	1.7	1	5.069977	4.14	100.0%	1	K.ALEEEITVGLR.N
*	Prx1a-09.7961.7961.2	3.7384	0.2425	100.0%	1230.6733	1229.6736	-2.9	1	5.3903112	4.14	100.0%	1	K.ALEEEITVGLR.N
U	PF3D7_1407800	16	43	17.4%	449	51046	5.5	0.002043864	0.4927944	| organism=Plasmodium_falciparum_3D7 | product=plasmepsin IV (PM4) | location=Pf3D7_14_v3:283086-284435(+) | length=449 | sequence_SO=chromosome | SO=protein_coding
	Filename	XCorr	DeltCN	Conf%	ObsM+H+	CalcM+H+	PPM	SpR	Prob Score	pI	Ion%	#	Sequence
*	Prx1a-04.3899.3899.2	2.3487	0.1738	99.5%	991.4816	991.4843	-2.7	1	7.021309	7.33	100.0%	1	K.HLYDASASK.S
*	Prx1a-03.4686.4686.2	2.5202	0.2836	100.0%	1168.6014	1167.6005	-2.0	1	4.8654284	6.56	72.2%	1	K.VEISYGSGTVR.G
*	Prx1a-03.13508.13508.2	3.5781	0.3105	100.0%	1419.7684	1419.773	-3.2	1	6.884599	4.46	100.0%	9	K.DVISLGDLSLPYK.F
*	Prx1a-04.14411.14411.2	3.4708	0.3444	100.0%	1419.7703	1419.773	-1.9	1	6.651631	4.46	100.0%	6	K.DVISLGDLSLPYK.F
*	Prx1a-05.14621.14621.2	3.6789	0.3444	100.0%	1419.7721	1419.773	-0.6	1	6.8868675	4.46	95.5%	5	K.DVISLGDLSLPYK.F
*	Prx1a-06.14463.14463.2	4.0069	0.3839	100.0%	1420.7759	1419.773	-0.3	1	6.963494	4.46	90.5%	3	K.DVISLGDLSLPYK.F
*	Prx1a-07.14762.14762.2	2.9309	0.2628	100.0%	1420.7715	1419.773	-3.4	1	4.764178	4.46	70.0%	2	K.DVISLGDLSLPYK.F
*	Prx1a-08.14739.14739.2	3.0278	0.3056	100.0%	1419.7701	1419.773	-2.0	1	5.21712	4.46	81.0%	1	K.DVISLGDLSLPYK.F
*	Prx1a-03.13768.13768.2	4.6643	0.0112	99.8%	1583.8798	1583.889	-5.9	1	7.3768926	4.14	100.0%	5	K.DLSIGSIDPVVVELK.K
*	Prx1a-04.14764.14764.2	4.4755	0.046	99.9%	1583.8807	1583.889	-5.2	1	7.3611107	4.14	100.0%	4	K.DLSIGSIDPVVVELK.K
*	Prx1a-05.15047.15047.2	4.1261	0.0385	99.6%	1583.8829	1583.889	-3.9	1	6.195835	4.14	95.8%	1	K.DLSIGSIDPVVVELK.K
*	Prx1a-06.14775.14775.2	3.5484	0.0139	98.7%	1583.8868	1583.889	-1.4	1	5.377554	4.14	92.0%	1	K.DLSIGSIDPVVVELK.K
*	Prx1a-08.14974.14974.2	4.3338	0.039	99.8%	1583.881	1583.889	-5.1	1	8.048156	4.14	96.0%	1	K.DLSIGSIDPVVVELK.K
*	Prx1a-09.14860.14860.2	3.5227	0.0988	99.7%	1583.8877	1583.889	-0.8	1	5.747332	4.14	64.0%	1	K.DLSIGSIDPVVVELK.K
*	Prx1a-03.8213.8213.2	6.1047	0.5876	100.0%	2094.0625	2094.0713	-4.2	1	11.392603	6.56	85.3%	1	K.ANAVVDSGTSTITAPTSFLNK.F
*	Prx1a-09.10242.10242.2	1.9335	0.1411	97.2%	1211.5638	1211.5619	1.6	7	4.9646587	4.46	64.3%	1	K.YFTVFDYEK.E
U	PF3D7_0917900	38	135	17.3%	652	72388	5.3	0.004418919	0.48936105	| organism=Plasmodium_falciparum_3D7 | product=heat shock protein 70 (HSP70-2) | location=Pf3D7_09_v3:737985-740276(+) | length=652 | sequence_SO=chromosome | SO=protein_coding
U	contaminant_GR78_PLAFO	38	135	17.3%	655	72776	5.3	0.0043986794	0.48936105	owl|Q05866| 78 KD GLUCOSE REGULATED PROTEIN HOMOLOG PRECURSOR (GRP 78) (IMMUNOGLOBULIN...
	Filename	XCorr	DeltCN	Conf%	ObsM+H+	CalcM+H+	PPM	SpR	Prob Score	pI	Ion%	#	Sequence
	Prx1a-03.5725.5725.2	3.3832	0.1936	100.0%	1272.6908	1270.6749	7.2	1	4.7890973	4.46	94.4%	1	R.VEILNNELGNR.I
	Prx1a-05.9095.9095.2	2.6794	0.2195	99.9%	1474.7872	1474.79	-1.9	1	4.3615	6.56	78.9%	1	R.SLLPYEIVNNQGK.P
	Prx1a-06.8934.8934.2	3.0032	0.1609	99.8%	1475.7908	1474.79	-1.8	1	4.720875	6.56	78.9%	1	R.SLLPYEIVNNQGK.P
	Prx1a-07.9275.9275.2	2.271	0.189	99.1%	1474.787	1474.79	-2.1	1	4.456595	6.56	73.7%	1	R.SLLPYEIVNNQGK.P
	Prx1a-08.8967.8967.2	2.4179	0.1864	99.3%	1474.7925	1474.79	1.7	1	3.89321	6.56	65.0%	1	R.SLLPYEIVNNQGK.P
	Prx1a-09.8955.8955.2	2.823	0.1838	99.8%	1474.7808	1474.79	-6.3	2	4.6132245	6.56	70.0%	1	R.SLLPYEIVNNQGK.P
	Prx1a-03.13060.13060.2	3.885	0.2969	100.0%	1780.8907	1779.8833	2.3	1	6.639063	4.14	76.9%	2	K.DTTFAPEQISAMVLEK.M
	Prx1a-03.7498.7498.2	3.3379	0.2355	100.0%	1665.8394	1664.8391	-1.9	1	5.8750334	6.56	54.2%	2	K.NAVVTVPAYFNDAQR.Q
	Prx1a-04.7721.7721.2	2.8461	0.2006	99.9%	1665.8293	1664.8391	-7.9	8	5.113825	6.56	54.5%	1	K.NAVVTVPAYFNDAQR.Q
	Prx1a-05.8109.8109.2	3.7351	0.2199	100.0%	1665.8329	1664.8391	-5.8	1	6.8976407	6.56	64.0%	2	K.NAVVTVPAYFNDAQR.Q
	Prx1a-06.8043.8043.2	2.9802	0.2572	100.0%	1664.8337	1664.8391	-3.2	1	6.034276	6.56	64.0%	2	K.NAVVTVPAYFNDAQR.Q
	Prx1a-07.8328.8328.2	3.5282	0.2708	100.0%	1665.8348	1664.8391	-4.6	1	7.4608607	6.56	76.0%	2	K.NAVVTVPAYFNDAQR.Q
	Prx1a-08.8107.8107.2	3.3253	0.2867	100.0%	1665.8337	1664.8391	-5.2	1	5.709123	6.56	66.7%	2	K.NAVVTVPAYFNDAQR.Q
	Prx1a-09.8011.8011.2	3.2834	0.2666	100.0%	1665.8353	1664.8391	-4.3	1	5.7847204	6.56	70.8%	2	K.NAVVTVPAYFNDAQR.Q
	Prx1a-09.7968.7968.3	2.6777	0.1707	98.7%	1665.8423	1664.8391	-0.1	51	4.5876203	6.56	46.3%	1	K.NAVVTVPAYFNDAQR.Q
	Prx1a-03.7604.7604.2	3.5221	0.0782	99.8%	1199.669	1199.6742	-4.4	1	4.1272125	6.56	90.5%	2	K.DAGTIAGLNIVR.I
	Prx1a-04.8086.8086.2	3.2197	0.1264	99.9%	1199.6736	1199.6742	-0.5	2	4.689348	6.56	78.9%	2	K.DAGTIAGLNIVR.I
	Prx1a-06.8208.8208.2	2.9012	0.1283	99.5%	1199.6788	1199.6742	3.9	1	4.736873	6.56	83.3%	1	K.DAGTIAGLNIVR.I
	Prx1a-07.8529.8529.2	3.0514	0.1097	99.5%	1199.6788	1199.6742	3.9	1	4.072146	6.56	71.4%	1	K.DAGTIAGLNIVR.I
	Prx1a-03.6707.6707.2	3.5956	0.3423	99.1%	1258.6984	1258.7001	-1.4	1	5.978212	4.46	90.0%	1	K.IDEIVLVGGSTR.I
	Prx1a-04.6943.6943.2	3.6511	0.2566	98.0%	1259.711	1258.7001	6.1	1	5.4151087	4.46	90.0%	1	K.IDEIVLVGGSTR.I
	Prx1a-03.15024.15024.2	4.2755	0.4916	100.0%	2658.2747	2657.2842	-4.8	1	8.635409	4.14	63.0%	2	K.SQTFSTYQDNQPAVLIQVFEGER.A
	Prx1a-04.16203.16203.2	5.1189	0.5611	100.0%	2658.281	2657.2842	-2.5	1	9.320514	4.14	74.1%	2	K.SQTFSTYQDNQPAVLIQVFEGER.A
	Prx1a-05.16451.16451.2	5.2265	0.5071	100.0%	2658.279	2657.2842	-3.2	1	9.261065	4.14	73.1%	3	K.SQTFSTYQDNQPAVLIQVFEGER.A
	Prx1a-06.16306.16306.2	3.3422	0.4518	100.0%	2657.2607	2657.2842	-8.8	1	7.10131	4.14	51.9%	2	K.SQTFSTYQDNQPAVLIQVFEGER.A
	Prx1a-03.15032.15032.3	6.4173	0.3827	100.0%	2659.2698	2657.2842	-7.9	1	6.223929	4.14	60.9%	12	K.SQTFSTYQDNQPAVLIQVFEGER.A
	Prx1a-04.16134.16134.3	7.2265	0.4935	100.0%	2658.2747	2657.2842	-4.8	1	7.4608755	4.14	69.8%	9	K.SQTFSTYQDNQPAVLIQVFEGER.A
	Prx1a-05.16331.16331.3	7.0356	0.5183	100.0%	2658.278	2657.2842	-3.6	1	8.723009	4.14	73.7%	8	K.SQTFSTYQDNQPAVLIQVFEGER.A
	Prx1a-06.16185.16185.3	6.6037	0.5447	100.0%	2658.2827	2657.2842	-1.8	1	8.808022	4.14	62.7%	8	K.SQTFSTYQDNQPAVLIQVFEGER.A
	Prx1a-07.16669.16669.3	7.4434	0.5122	100.0%	2658.2786	2657.2842	-3.4	1	8.581812	4.14	66.7%	5	K.SQTFSTYQDNQPAVLIQVFEGER.A
	Prx1a-08.16523.16523.3	6.07	0.4173	100.0%	2658.2764	2657.2842	-4.2	1	7.926655	4.14	61.0%	4	K.SQTFSTYQDNQPAVLIQVFEGER.A
	Prx1a-09.16399.16399.3	5.2603	0.3892	100.0%	2658.2854	2657.2842	-0.8	1	6.2186956	4.14	50.0%	3	K.SQTFSTYQDNQPAVLIQVFEGER.A
	Prx1a-04.6383.6383.2	3.036	0.3251	100.0%	1215.6459	1214.6528	-8.5	1	6.8305287	6.56	83.3%	2	K.FELSGIPPAQR.G
	Prx1a-05.6801.6801.2	2.9351	0.2523	100.0%	1215.6553	1214.6528	-0.8	1	6.2709374	6.56	88.9%	7	K.FELSGIPPAQR.G
	Prx1a-06.6702.6702.2	3.074	0.3733	100.0%	1214.6492	1214.6528	-3.0	1	6.0391626	6.56	77.8%	8	K.FELSGIPPAQR.G
	Prx1a-07.7053.7053.2	2.7801	0.3763	100.0%	1214.6449	1214.6528	-6.5	1	5.762215	6.56	82.4%	7	K.FELSGIPPAQR.G
	Prx1a-08.6812.6812.2	3.239	0.3593	100.0%	1214.6512	1214.6528	-1.3	1	6.7603993	6.56	83.3%	11	K.FELSGIPPAQR.G
	Prx1a-09.7410.7410.2	3.2443	0.3443	100.0%	1214.6503	1214.6528	-2.1	2	6.432868	6.56	78.9%	12	K.FELSGIPPAQR.G
U	PF3D7_1338200	5	8	17.2%	221	25532	10.1	7.7255175E-4	0.4859357	| organism=Plasmodium_falciparum_3D7 | product=60S ribosomal protein L6-2, putative | location=Pf3D7_13_v3:1545070-1545735(-) | length=221 | sequence_SO=chromosome | SO=protein_coding
	Filename	XCorr	DeltCN	Conf%	ObsM+H+	CalcM+H+	PPM	SpR	Prob Score	pI	Ion%	#	Sequence
*	Prx1a-09.16651.16651.2	3.1098	0.2196	100.0%	2167.2302	2166.2532	-12.1	1	6.410143	6.56	50.0%	2	K.ILNSGLLAVVGPYEINGVPLK.R
*	Prx1a-09.7450.7450.2	3.0741	0.3618	98.6%	1384.7913	1384.7834	5.6	1	5.9111857	6.56	76.2%	1	A.VVGPYEINGVPLK.R
*	Prx1a-04.16103.16103.2	5.2356	0.4785	100.0%	1974.0345	1973.0378	-3.4	2	8.996781	6.56	57.1%	2	R.YLVVTSTNIFNFENIAK.L
*	Prx1a-06.16128.16128.2	3.8012	0.3618	100.0%	1974.0363	1973.0378	-2.5	1	7.617341	6.56	53.8%	2	R.YLVVTSTNIFNFENIAK.L
*	Prx1a-07.16605.16605.2	2.7118	0.3362	100.0%	1973.0334	1973.0378	-2.2	1	6.065363	6.56	59.3%	1	R.YLVVTSTNIFNFENIAK.L
U	PF3D7_1403900	15	41	17.1%	298	35219	6.2	0.0029362799	0.48251808	| organism=Plasmodium_falciparum_3D7 | product=phosphatase, putative | location=Pf3D7_14_v3:142242-143138(-) | length=298 | sequence_SO=chromosome | SO=protein_coding
	Filename	XCorr	DeltCN	Conf%	ObsM+H+	CalcM+H+	PPM	SpR	Prob Score	pI	Ion%	#	Sequence
*	Prx1a-03.10843.10843.2	3.8733	0.2822	100.0%	1742.9207	1742.9323	-6.7	1	6.0785694	4.46	88.0%	4	K.FPLDPIQTNQITDLK.N
*	Prx1a-04.11468.11468.2	4.8699	0.3024	100.0%	1743.9305	1742.9323	-2.9	1	6.425452	4.46	92.0%	8	K.FPLDPIQTNQITDLK.N
*	Prx1a-05.11855.11855.2	4.5998	0.3321	100.0%	1742.9214	1742.9323	-6.2	1	7.0228314	4.46	88.0%	5	K.FPLDPIQTNQITDLK.N
*	Prx1a-06.11660.11660.2	4.6313	0.3331	100.0%	1742.9175	1742.9323	-8.5	1	6.4750824	4.46	92.0%	4	K.FPLDPIQTNQITDLK.N
*	Prx1a-07.11969.11969.2	4.8685	0.3297	100.0%	1743.9333	1742.9323	-1.3	1	6.871787	4.46	96.0%	4	K.FPLDPIQTNQITDLK.N
*	Prx1a-08.11677.11677.2	4.8462	0.3383	100.0%	1743.9305	1742.9323	-2.9	1	6.3104577	4.46	92.0%	5	K.FPLDPIQTNQITDLK.N
*	Prx1a-09.11762.11762.2	4.5303	0.3443	100.0%	1742.917	1742.9323	-8.8	1	7.070147	4.46	92.0%	3	K.FPLDPIQTNQITDLK.N
*	Prx1a-06.6211.6211.2	2.464	0.2754	100.0%	1246.6827	1246.6824	0.3	1	5.2183847	9.08	70.0%	1	K.QITISAVGMQAK.D
*	Prx1a-08.6347.6347.2	2.0859	0.1876	98.7%	1246.6744	1246.6824	-6.4	1	4.2795835	9.08	73.7%	1	K.QITISAVGMQAK.D
*	Prx1a-04.9490.9490.2	2.6354	0.2128	99.9%	1336.7172	1335.7155	-1.2	1	4.047823	4.46	87.5%	1	K.SGIFIVQVTEDK.V
*	Prx1a-05.9847.9847.2	3.5373	0.3202	100.0%	1336.7181	1335.7155	-0.5	1	5.635874	4.46	88.9%	1	K.SGIFIVQVTEDK.V
*	Prx1a-06.9682.9682.2	3.4625	0.1943	100.0%	1336.7198	1335.7155	0.8	1	4.9891505	4.46	84.2%	1	K.SGIFIVQVTEDK.V
*	Prx1a-07.9932.9932.2	3.2871	0.3359	100.0%	1335.7167	1335.7155	0.9	1	6.3150024	4.46	68.4%	1	K.SGIFIVQVTEDK.V
*	Prx1a-09.9724.9724.2	3.2285	0.1867	99.9%	1335.7155	1335.7155	0.0	1	5.528131	4.46	73.7%	1	K.SGIFIVQVTEDK.V
*	Prx1a-05.13003.13003.2	2.4478	0.0975	97.9%	1595.7897	1595.7781	7.3	1	4.865542	6.56	68.4%	1	K.YYPFEYVPNYIK.A
U	PF3D7_1117700	13	16	16.8%	214	24875	8.0	0.0015956442	0.47231245	| organism=Plasmodium_falciparum_3D7 | product=GTP-binding nuclear protein RAN/TC4 (RAN) | location=Pf3D7_11_v3:670711-671515(-) | length=214 | sequence_SO=chromosome | SO=protein_coding
	Filename	XCorr	DeltCN	Conf%	ObsM+H+	CalcM+H+	PPM	SpR	Prob Score	pI	Ion%	#	Sequence
*	Prx1a-03.6211.6211.2	2.5725	0.1953	99.8%	1027.6135	1027.6146	-1.1	1	4.780119	6.56	94.4%	1	K.LILVGDGGVGK.T
*	Prx1a-04.6440.6440.2	2.7359	0.1753	99.8%	1027.6119	1027.6146	-2.6	1	5.349169	6.56	100.0%	1	K.LILVGDGGVGK.T
*	Prx1a-05.6869.6869.2	2.7856	0.2267	100.0%	1027.6108	1027.6146	-3.7	1	4.601628	6.56	100.0%	1	K.LILVGDGGVGK.T
*	Prx1a-06.6696.6696.2	2.8292	0.2159	100.0%	1027.6127	1027.6146	-1.9	1	4.8678718	6.56	100.0%	1	K.LILVGDGGVGK.T
*	Prx1a-07.6998.6998.2	2.85	0.1885	99.9%	1027.6136	1027.6146	-1.0	1	4.6945367	6.56	100.0%	1	K.LILVGDGGVGK.T
*	Prx1a-03.6726.6726.2	3.3693	0.3286	100.0%	1523.7162	1523.7125	2.4	1	6.4977574	4.46	81.8%	1	K.TQFNVWDTAGQEK.F
*	Prx1a-04.7037.7037.2	3.1977	0.3461	100.0%	1523.7024	1523.7125	-6.6	1	6.1779895	4.46	81.0%	1	K.TQFNVWDTAGQEK.F
*	Prx1a-05.7370.7370.2	2.9598	0.2778	100.0%	1523.6987	1523.7125	-9.1	1	5.148056	4.46	75.0%	1	K.TQFNVWDTAGQEK.F
*	Prx1a-06.7193.7193.2	3.3019	0.2338	100.0%	1523.7115	1523.7125	-0.6	1	5.657864	4.46	77.3%	2	K.TQFNVWDTAGQEK.F
*	Prx1a-05.12769.12769.2	2.3909	0.3569	100.0%	1414.7574	1414.7689	-8.1	1	5.398258	4.46	68.4%	1	K.APEFQIDLNIVR.E
*	Prx1a-07.12793.12793.2	2.736	0.2229	99.9%	1414.7598	1414.7689	-6.5	1	5.4588237	4.46	68.4%	1	K.APEFQIDLNIVR.E
*	Prx1a-08.12683.12683.2	3.3865	0.4195	100.0%	1414.7614	1414.7689	-5.3	1	6.567002	4.46	83.3%	2	K.APEFQIDLNIVR.E
*	Prx1a-09.12556.12556.2	3.8981	0.3625	100.0%	1414.7743	1414.7689	3.8	1	6.108198	4.46	89.5%	2	K.APEFQIDLNIVR.E
U	PF3D7_1126200	3	4	16.7%	156	17891	10.5	5.4722413E-4	0.4689263	| organism=Plasmodium_falciparum_3D7 | product=40S ribosomal protein S18, putative | location=Pf3D7_11_v3:1023790-1024496(-) | length=156 | sequence_SO=chromosome | SO=protein_coding
	Filename	XCorr	DeltCN	Conf%	ObsM+H+	CalcM+H+	PPM	SpR	Prob Score	pI	Ion%	#	Sequence
*	Prx1a-03.4111.4111.2	3.0288	0.1998	100.0%	973.5276	973.53125	-3.8	1	4.7614927	6.56	100.0%	1	R.ILNTNVDGK.E
*	Prx1a-04.8733.8733.2	2.5614	0.2196	99.9%	941.6351	941.63934	-4.5	1	5.4360433	9.08	100.0%	2	K.VIIALTAIK.G
	Prx1a-09.11467.11467.2	1.8747	0.1549	97.6%	1060.5593	1060.5575	1.7	12	4.0873847	6.56	76.9%	1	K.IPDWFLNR.R
U	PF3D7_0705700	2	2	16.7%	54	6416	10.1	7.904349E-4	0.4689263	| organism=Plasmodium_falciparum_3D7 | product=40S ribosomal protein S29, putative | location=Pf3D7_07_v3:285472-286166(-) | length=54 | sequence_SO=chromosome | SO=protein_coding
	Filename	XCorr	DeltCN	Conf%	ObsM+H+	CalcM+H+	PPM	SpR	Prob Score	pI	Ion%	#	Sequence
*	Prx1a-04.8209.8209.2	1.8149	0.173	97.4%	1048.57	1048.5785	-8.1	1	4.373756	6.56	78.6%	1	R.ERADIIGFK.K
*	Prx1a-06.4876.4876.2	1.8834	0.1864	98.3%	1048.5833	1048.5785	4.5	2	4.4774284	6.56	85.7%	1	R.ERADIIGFK.K
U	PF3D7_1355800	7	14	16.3%	86	10110	9.8	0.003474237	0.455459	| organism=Plasmodium_falciparum_3D7 | product=splicing factor 3B subunit 5, putative (SF3B5) | location=Pf3D7_13_v3:2214445-2215085(+) | length=86 | sequence_SO=chromosome | SO=protein_coding
	Filename	XCorr	DeltCN	Conf%	ObsM+H+	CalcM+H+	PPM	SpR	Prob Score	pI	Ion%	#	Sequence
*	Prx1a-03.9417.9417.2	4.0521	0.5346	100.0%	1564.8425	1563.8417	-1.6	2	8.4544935	4.46	72.7%	3	R.LAYFAVVENEPIAK.I
*	Prx1a-04.9774.9774.2	4.048	0.5488	100.0%	1563.8383	1563.8417	-2.2	1	7.9360356	4.46	85.7%	3	R.LAYFAVVENEPIAK.I
*	Prx1a-05.10090.10090.2	4.2382	0.4288	100.0%	1563.8383	1563.8417	-2.2	1	7.7505302	4.46	90.5%	2	R.LAYFAVVENEPIAK.I
*	Prx1a-06.9779.9779.2	4.2391	0.519	100.0%	1564.8423	1563.8417	-1.8	1	9.021041	4.46	90.5%	2	R.LAYFAVVENEPIAK.I
*	Prx1a-07.10187.10187.2	3.8915	0.3657	100.0%	1564.84	1563.8417	-3.2	1	7.2778053	4.46	77.3%	1	R.LAYFAVVENEPIAK.I
*	Prx1a-08.9934.9934.2	4.05	0.4784	100.0%	1563.8359	1563.8417	-3.7	1	7.8083615	4.46	81.8%	2	R.LAYFAVVENEPIAK.I
*	Prx1a-09.9861.9861.2	4.4099	0.4985	100.0%	1563.8431	1563.8417	0.9	1	7.95911	4.46	90.5%	1	R.LAYFAVVENEPIAK.I
U	PF3D7_1343000	13	21	16.2%	266	31043	5.6	0.0016848742	0.4521116	| organism=Plasmodium_falciparum_3D7 | product=phosphoethanolamine N-methyltransferase (PMT) | location=Pf3D7_13_v3:1696894-1698113(+) | length=266 | sequence_SO=chromosome | SO=protein_coding
	Filename	XCorr	DeltCN	Conf%	ObsM+H+	CalcM+H+	PPM	SpR	Prob Score	pI	Ion%	#	Sequence
*	Prx1a-03.5680.5680.2	3.7619	0.3606	100.0%	1374.7133	1374.711	1.6	1	5.8634953	4.14	90.0%	1	K.ILSDIELNENSK.V
*	Prx1a-03.9383.9383.2	4.2931	0.4718	100.0%	1882.9006	1882.9037	-1.6	1	8.000789	4.46	75.9%	1	K.VLDIGSGLGGGCMYINEK.Y
*	Prx1a-04.9940.9940.2	4.7708	0.5325	100.0%	1882.9037	1882.9037	0.0	1	9.612931	4.46	79.3%	1	K.VLDIGSGLGGGCMYINEK.Y
*	Prx1a-05.10266.10266.2	4.1147	0.5161	100.0%	1882.909	1882.9037	2.9	1	9.217388	4.46	78.6%	1	K.VLDIGSGLGGGCMYINEK.Y
*	Prx1a-06.10075.10075.2	3.1052	0.3974	100.0%	1882.8824	1882.9037	-11.3	1	6.761705	4.46	64.3%	1	K.VLDIGSGLGGGCMYINEK.Y
*	Prx1a-07.10351.10351.2	4.0432	0.5304	100.0%	1883.9032	1882.9037	-2.0	1	9.379535	4.46	63.3%	1	K.VLDIGSGLGGGCMYINEK.Y
*	Prx1a-03.11014.11014.2	2.7984	0.2355	100.0%	1644.7588	1643.77	-8.9	12	4.965775	4.14	50.0%	4	K.EFPENNFDLIYSR.D
*	Prx1a-04.11442.11442.2	2.6703	0.2564	100.0%	1643.7804	1643.77	6.3	3	4.610536	4.14	59.1%	1	K.EFPENNFDLIYSR.D
*	Prx1a-05.11827.11827.2	2.3817	0.2118	99.5%	1643.7616	1643.77	-5.1	2	4.6018105	4.14	50.0%	1	K.EFPENNFDLIYSR.D
*	Prx1a-06.11706.11706.2	2.4631	0.3351	100.0%	1643.7623	1643.77	-4.7	1	5.104553	4.14	54.5%	1	K.EFPENNFDLIYSR.D
*	Prx1a-07.12049.12049.2	2.7715	0.2884	100.0%	1644.7626	1643.77	-6.6	5	5.9362516	4.14	55.0%	1	K.EFPENNFDLIYSR.D
*	Prx1a-08.12071.12071.2	3.0238	0.2829	100.0%	1643.7671	1643.77	-1.8	1	5.593607	4.14	70.0%	3	K.EFPENNFDLIYSR.D
*	Prx1a-09.11586.11586.2	3.0134	0.343	100.0%	1644.7664	1643.77	-4.3	1	5.700263	4.14	59.1%	4	K.EFPENNFDLIYSR.D
U	PF3D7_0303300	4	4	15.7%	153	17834	4.3	5.57954E-4	0.43548942	| organism=Plasmodium_falciparum_3D7 | product=DNA-directed RNA polymerase subunit I, putative | location=Pf3D7_03_v3:175022-175799(-) | length=153 | sequence_SO=chromosome | SO=protein_coding
	Filename	XCorr	DeltCN	Conf%	ObsM+H+	CalcM+H+	PPM	SpR	Prob Score	pI	Ion%	#	Sequence
*	Prx1a-05.15682.15682.3	2.8111	0.1615	98.3%	2603.3254	2601.3262	-2.9	9	3.7786164	4.46	32.9%	1	R.ALQISMNAPLTIPIETSNDMINSK.N
*	Prx1a-06.15539.15539.3	4.707	0.2593	99.9%	2603.3293	2601.3262	-1.4	1	4.98626	4.46	47.0%	1	R.ALQISMNAPLTIPIETSNDMINSK.N
*	Prx1a-07.15916.15916.3	3.5624	0.1833	99.4%	2602.3186	2601.3262	-4.2	1	4.8671875	4.46	43.5%	1	R.ALQISMNAPLTIPIETSNDMINSK.N
*	Prx1a-08.15768.15768.3	3.7476	0.3133	99.9%	2602.3167	2601.3262	-4.9	1	4.757661	4.46	49.2%	1	R.ALQISMNAPLTIPIETSNDMINSK.N
U	PF3D7_0721100	11	17	15.6%	244	29250	8.6	0.0014869246	0.4321879	| organism=Plasmodium_falciparum_3D7 | product=conserved Plasmodium protein, unknown function | location=Pf3D7_07_v3:916434-917168(+) | length=244 | sequence_SO=chromosome | SO=protein_coding
	Filename	XCorr	DeltCN	Conf%	ObsM+H+	CalcM+H+	PPM	SpR	Prob Score	pI	Ion%	#	Sequence
*	Prx1a-05.8943.8943.2	3.009	0.1363	99.5%	1718.8157	1717.8254	-7.6	1	4.7949433	6.56	60.9%	1	K.QVFYVPTNDVNMYK.E
*	Prx1a-07.9028.9028.2	2.3467	0.1733	99.0%	1718.825	1717.8254	-2.2	1	3.9937353	6.56	63.6%	1	K.QVFYVPTNDVNMYK.E
*	Prx1a-08.8815.8815.2	2.6736	0.2965	100.0%	1718.8212	1717.8254	-4.4	1	5.334188	6.56	66.7%	2	K.QVFYVPTNDVNMYK.E
*	Prx1a-09.8739.8739.2	2.5247	0.213	99.7%	1717.8184	1717.8254	-4.1	1	4.585307	6.56	71.4%	2	K.QVFYVPTNDVNMYK.E
*	Prx1a-03.8853.8853.2	2.6732	0.1187	99.3%	1241.6364	1241.6412	-3.9	1	3.4526696	4.46	87.5%	2	K.LDDIYFNITK.D
*	Prx1a-04.9295.9295.2	2.6169	0.1285	99.4%	1242.642	1241.6412	-2.1	1	3.83049	4.46	93.8%	1	K.LDDIYFNITK.D
*	Prx1a-03.10225.10225.2	3.9029	0.4611	100.0%	1553.7533	1553.7594	-3.9	1	8.316363	4.46	73.9%	2	K.DISEGNVNGINFFK.Q
*	Prx1a-04.10918.10918.2	3.698	0.3969	100.0%	1553.7614	1553.7594	1.3	1	6.58024	4.46	82.6%	1	K.DISEGNVNGINFFK.Q
*	Prx1a-05.11218.11218.2	3.7197	0.4492	100.0%	1554.7571	1553.7594	-3.6	1	8.121221	4.46	78.3%	2	K.DISEGNVNGINFFK.Q
*	Prx1a-06.10910.10910.2	3.5668	0.2735	100.0%	1554.7642	1553.7594	0.9	1	6.5718646	4.46	58.3%	2	K.DISEGNVNGINFFK.Q
*	Prx1a-07.11289.11289.2	2.7301	0.1583	99.4%	1553.7676	1553.7594	5.3	1	4.505725	4.46	60.9%	1	K.DISEGNVNGINFFK.Q
U	sp|P05089|ARGI1_HUMAN	10	13	15.2%	322	34735	7.2	8.616231E-4	0.4190575	Arginase-1 OS=Homo sapiens GN=ARG1 PE=1 SV=2
	Filename	XCorr	DeltCN	Conf%	ObsM+H+	CalcM+H+	PPM	SpR	Prob Score	pI	Ion%	#	Sequence
*	Prx1a-03.4770.4770.2	2.7596	0.173	99.8%	1113.5872	1113.5898	-2.4	2	5.6237216	4.46	83.3%	1	R.GGVEEGPTVLR.K
*	Prx1a-03.15800.15800.2	3.4391	0.4823	100.0%	2251.0686	2251.0918	-10.3	1	7.6872644	3.96	72.4%	2	K.DYGDLPFADIPNDSPFQIVK.N
*	Prx1a-04.17201.17201.2	3.4455	0.4106	100.0%	2251.0767	2251.0918	-6.7	1	7.3038473	3.96	62.1%	2	K.DYGDLPFADIPNDSPFQIVK.N
*	Prx1a-05.17424.17424.2	3.8502	0.4068	100.0%	2252.0674	2251.0918	-12.3	1	7.249821	3.96	64.3%	1	K.DYGDLPFADIPNDSPFQIVK.N
*	Prx1a-06.17351.17351.2	2.1875	0.1702	98.2%	2251.078	2251.0918	-6.2	6	4.557691	3.96	40.0%	1	K.DYGDLPFADIPNDSPFQIVK.N
*	Prx1a-03.15815.15815.3	2.8149	0.1604	98.5%	2252.0872	2251.0918	-3.5	22	4.2037735	3.96	46.8%	1	K.DYGDLPFADIPNDSPFQIVK.N
*	Prx1a-05.16260.16260.2	5.2815	0.4576	100.0%	1844.9673	1843.9834	-10.6	1	7.9571495	4.46	58.6%	1	K.TGLLSGLDIMEVNPSLGK.T
*	Prx1a-06.16110.16110.2	4.8386	0.4554	100.0%	1843.9861	1843.9834	1.5	1	8.697071	4.46	71.4%	1	K.TGLLSGLDIMEVNPSLGK.T
*	Prx1a-07.16511.16511.2	5.1476	0.4352	100.0%	1844.9926	1843.9834	3.1	1	8.443889	4.46	76.0%	2	K.TGLLSGLDIMEVNPSLGK.T
*	Prx1a-08.16373.16373.2	3.058	0.3139	100.0%	1843.9764	1843.9834	-3.8	1	6.1528716	4.46	64.0%	1	K.TGLLSGLDIMEVNPSLGK.T
U	PF3D7_1142600	7	8	15.0%	140	16265	10.5	0.001219528	0.41253757	| organism=Plasmodium_falciparum_3D7 | product=60S ribosomal protein L35ae, putative | location=Pf3D7_11_v3:1708066-1708679(-) | length=140 | sequence_SO=chromosome | SO=protein_coding
	Filename	XCorr	DeltCN	Conf%	ObsM+H+	CalcM+H+	PPM	SpR	Prob Score	pI	Ion%	#	Sequence
*	Prx1a-04.9440.9440.2	2.375	0.1079	97.9%	1389.7343	1389.7373	-2.2	1	3.2163594	6.56	70.0%	1	R.NQDPNFTLISIK.N
*	Prx1a-05.9682.9682.2	3.2614	0.2361	100.0%	1389.7382	1389.7373	0.6	1	5.0509434	6.56	75.0%	1	R.NQDPNFTLISIK.N
*	Prx1a-06.9502.9502.2	2.6132	0.2778	100.0%	1389.7377	1389.7373	0.3	21	4.6373053	6.56	50.0%	1	R.NQDPNFTLISIK.N
*	Prx1a-07.9783.9783.2	2.8001	0.1833	99.9%	1389.7491	1389.7373	8.5	4	4.188844	6.56	60.0%	1	R.NQDPNFTLISIK.N
*	Prx1a-08.9615.9615.2	2.9195	0.161	99.8%	1390.7382	1389.7373	-1.8	1	4.1600323	6.56	70.0%	1	R.NQDPNFTLISIK.N
*	Prx1a-06.3777.3777.2	2.0415	0.3499	100.0%	940.4899	940.4959	-6.4	1	4.917234	10.06	73.3%	2	R.THGNSGVIR.A
*	Prx1a-07.4269.4269.2	2.0219	0.2914	99.9%	940.4964	940.4959	0.5	1	5.3079505	10.06	73.3%	1	R.THGNSGVIR.A
U	PF3D7_0802200	7	8	14.5%	220	25164	6.8	7.760633E-4	0.39636838	| organism=Plasmodium_falciparum_3D7 | product=1-cys peroxiredoxin (1-CysPxn) | location=Pf3D7_08_v3:165416-166078(+) | length=220 | sequence_SO=chromosome | SO=protein_coding
	Filename	XCorr	DeltCN	Conf%	ObsM+H+	CalcM+H+	PPM	SpR	Prob Score	pI	Ion%	#	Sequence
*	Prx1a-04.7239.7239.2	2.0312	0.1681	99.1%	933.4432	933.4498	-7.1	1	5.223101	5.63	90.9%	1	K.MHEEFLK.L
*	Prx1a-03.4847.4847.2	2.2441	0.1288	98.1%	1149.6239	1149.6262	-2.0	5	4.2238154	9.08	64.7%	1	K.ATVLYPATTGR.N
*	Prx1a-04.4888.4888.2	2.4842	0.2782	99.9%	1149.6163	1149.6262	-8.6	1	6.1886783	9.08	88.9%	1	K.ATVLYPATTGR.N
*	Prx1a-03.7431.7431.2	3.5884	0.3361	100.0%	1601.7603	1601.7661	-3.7	1	7.2910404	4.46	75.0%	2	K.CCILPSVDNADLPK.L
*	Prx1a-04.7802.7802.2	3.1629	0.2462	100.0%	1602.7625	1601.7661	-4.4	2	4.682643	4.46	58.3%	1	K.CCILPSVDNADLPK.L
*	Prx1a-05.8082.8082.2	3.8737	0.1389	99.9%	1603.766	1601.7661	-4.3	3	4.557584	4.46	58.3%	1	K.CCILPSVDNADLPK.L
*	Prx1a-06.7957.7957.2	4.3727	0.229	100.0%	1602.7621	1601.7661	-4.6	1	5.571558	4.46	75.0%	1	K.CCILPSVDNADLPK.L
U	PF3D7_1325100	11	19	14.2%	437	49383	9.3	9.279018E-4	0.38675582	| organism=Plasmodium_falciparum_3D7 | product=phosphoribosylpyrophosphate synthetase | location=Pf3D7_13_v3:1044552-1045865(-) | length=437 | sequence_SO=chromosome | SO=protein_coding
	Filename	XCorr	DeltCN	Conf%	ObsM+H+	CalcM+H+	PPM	SpR	Prob Score	pI	Ion%	#	Sequence
*	Prx1a-03.4655.4655.2	2.3112	0.2384	99.9%	998.5591	998.5629	-3.9	1	6.2002993	6.56	94.1%	1	R.VPISAADVAR.M
*	Prx1a-04.4775.4775.2	2.301	0.2404	99.9%	998.5584	998.5629	-4.5	1	5.4198446	6.56	82.4%	1	R.VPISAADVAR.M
*	Prx1a-07.18020.18020.2	5.894	0.5619	100.0%	2036.0701	2035.0746	-3.9	1	9.614942	4.14	74.1%	4	R.VPVDNLEAQLIGLDYFTK.K
*	Prx1a-08.17755.17755.2	4.9472	0.5428	100.0%	2035.0743	2035.0746	-0.1	1	9.144398	4.14	77.8%	4	R.VPVDNLEAQLIGLDYFTK.K
*	Prx1a-09.17592.17592.2	3.866	0.4797	100.0%	2035.0776	2035.0746	1.5	1	8.772172	4.14	67.9%	3	R.VPVDNLEAQLIGLDYFTK.K
*	Prx1a-07.6170.6170.2	2.3502	0.2078	99.4%	1329.7205	1329.7161	3.3	10	4.9048066	6.56	61.9%	1	K.PVIVSPDAGGVYR.A
*	Prx1a-08.5963.5963.2	2.6177	0.2431	99.9%	1330.7122	1329.7161	-5.5	1	5.1921835	6.56	63.6%	1	K.PVIVSPDAGGVYR.A
*	Prx1a-05.4450.4450.2	2.3657	0.2198	99.9%	986.4727	986.4803	-7.7	2	4.5519996	7.33	76.9%	1	K.FQDGLNHR.G
*	Prx1a-06.4337.4337.2	2.0104	0.1831	99.0%	986.4792	986.4803	-1.1	1	3.8776186	7.33	84.6%	1	K.FQDGLNHR.G
*	Prx1a-03.7179.7179.2	3.4458	0.2752	100.0%	1415.7714	1415.7628	6.0	1	5.7616687	4.14	85.7%	1	K.SPLEEVVVTDTVK.S
*	Prx1a-04.7548.7548.2	3.6125	0.3719	100.0%	1415.763	1415.7628	0.1	1	6.7376146	4.14	76.2%	1	K.SPLEEVVVTDTVK.S
U	sp|Q01469|FABP5_HUMAN	6	6	14.1%	135	15164	7.0	9.4852183E-4	0.38356638	Fatty acid-binding protein, epidermal OS=Homo sapiens GN=FABP5 PE=1 SV=3
	Filename	XCorr	DeltCN	Conf%	ObsM+H+	CalcM+H+	PPM	SpR	Prob Score	pI	Ion%	#	Sequence
*	Prx1a-03.5364.5364.2	3.3153	0.4296	99.6%	1172.5427	1172.547	-3.6	1	8.074498	4.14	88.2%	1	R.LVDSKGFDEY.M
*	Prx1a-05.7640.7640.2	2.4255	0.1072	98.9%	927.5598	927.5622	-2.6	2	3.9239411	6.56	93.3%	1	K.ELGVGIALR.K
*	Prx1a-06.7451.7451.2	2.3795	0.1005	98.6%	927.5618	927.5622	-0.4	2	3.6643798	6.56	93.3%	1	K.ELGVGIALR.K
*	Prx1a-07.7770.7770.2	2.079	0.111	97.2%	927.5607	927.5622	-1.6	3	4.5117335	6.56	86.7%	1	K.ELGVGIALR.K
*	Prx1a-08.7501.7501.2	2.4967	0.1213	99.2%	927.5599	927.5622	-2.5	1	3.7675736	6.56	93.3%	1	K.ELGVGIALR.K
*	Prx1a-09.7400.7400.2	2.2121	0.1271	98.5%	927.5614	927.5622	-0.9	1	4.606169	6.56	86.7%	1	K.ELGVGIALR.K
U	PF3D7_0817900	6	10	14.1%	99	11535	10.0	0.0021557314	0.38356638	| organism=Plasmodium_falciparum_3D7 | product=high mobility group protein B2 (HMGB2) | location=Pf3D7_08_v3:816803-817102(-) | length=99 | sequence_SO=chromosome | SO=protein_coding
	Filename	XCorr	DeltCN	Conf%	ObsM+H+	CalcM+H+	PPM	SpR	Prob Score	pI	Ion%	#	Sequence
*	Prx1a-04.8071.8071.2	4.2816	0.4145	100.0%	1497.8113	1497.806	3.5	1	6.179461	6.56	82.6%	1	K.LIGEAWGQLSPAQK.A
*	Prx1a-05.8498.8498.2	3.6954	0.3009	100.0%	1497.805	1497.806	-0.7	1	6.535541	6.56	81.8%	1	K.LIGEAWGQLSPAQK.A
*	Prx1a-06.8401.8401.2	3.8772	0.347	100.0%	1497.816	1497.806	6.7	2	6.3874183	6.56	73.9%	2	K.LIGEAWGQLSPAQK.A
*	Prx1a-07.8589.8589.2	4.3236	0.3923	100.0%	1497.8018	1497.806	-2.9	1	7.3040257	6.56	82.6%	2	K.LIGEAWGQLSPAQK.A
*	Prx1a-08.8421.8421.2	4.9321	0.4297	100.0%	1498.81	1497.806	0.4	1	7.848873	6.56	87.0%	2	K.LIGEAWGQLSPAQK.A
*	Prx1a-09.8411.8411.2	4.8036	0.4194	100.0%	1497.806	1497.806	0.0	1	7.6233034	6.56	87.5%	2	K.LIGEAWGQLSPAQK.A
U	PF3D7_1309500	6	7	13.9%	209	24981	10.2	7.1479514E-4	0.37720942	| organism=Plasmodium_falciparum_3D7 | product=H/ACA ribonucleoprotein complex subunit 1, putative (GAR1) | location=Pf3D7_13_v3:436676-437305(-) | length=209 | sequence_SO=chromosome | SO=protein_coding
	Filename	XCorr	DeltCN	Conf%	ObsM+H+	CalcM+H+	PPM	SpR	Prob Score	pI	Ion%	#	Sequence
*	Prx1a-06.13256.13256.2	2.3025	0.1564	98.7%	1565.766	1564.7754	-8.1	29	3.8603985	4.46	40.9%	1	K.NELENLVPYFNGR.I
*	Prx1a-07.13601.13601.2	2.3834	0.1585	98.9%	1564.7812	1564.7754	3.7	1	4.550517	4.46	61.9%	1	K.NELENLVPYFNGR.I
*	Prx1a-04.16781.16781.2	3.7539	0.3504	100.0%	1870.9633	1869.9633	-1.8	1	5.8724484	4.14	60.0%	2	K.VDEILGPINEFYFSVK.L
*	Prx1a-05.17030.17030.2	3.7397	0.3295	100.0%	1870.961	1869.9633	-3.0	3	6.0890064	4.14	52.0%	1	K.VDEILGPINEFYFSVK.L
*	Prx1a-06.16876.16876.2	2.8	0.1866	99.8%	1870.956	1869.9633	-5.6	4	3.9857318	4.14	52.0%	1	K.VDEILGPINEFYFSVK.L
*	Prx1a-07.17405.17405.2	3.0383	0.2583	100.0%	1870.9471	1869.9633	-10.4	1	5.7223806	4.14	56.0%	1	K.VDEILGPINEFYFSVK.L
U	PF3D7_1020900	7	16	13.8%	181	20912	6.2	0.0018865628	0.37404191	| organism=Plasmodium_falciparum_3D7 | product=ADP-ribosylation factor (ARF1) | location=Pf3D7_10_v3:845086-846192(-) | length=181 | sequence_SO=chromosome | SO=protein_coding
	Filename	XCorr	DeltCN	Conf%	ObsM+H+	CalcM+H+	PPM	SpR	Prob Score	pI	Ion%	#	Sequence
*	Prx1a-04.11525.11525.2	2.6465	0.2591	100.0%	1103.6465	1103.6459	0.6	1	5.28945	6.56	81.2%	1	K.DAIILVFANK.Q
*	Prx1a-05.11886.11886.2	2.3093	0.0915	97.6%	1103.644	1103.6459	-1.7	1	4.505941	6.56	75.0%	1	K.DAIILVFANK.Q
*	Prx1a-06.11713.11713.2	2.641	0.1364	99.5%	1103.6462	1103.6459	0.3	1	4.8186355	6.56	81.2%	2	K.DAIILVFANK.Q
*	Prx1a-07.11918.11918.2	2.6185	0.3256	100.0%	1103.6512	1103.6459	4.9	1	6.060801	6.56	87.5%	3	K.DAIILVFANK.Q
*	Prx1a-08.11918.11918.2	3.2757	0.326	100.0%	1103.6447	1103.6459	-1.1	1	6.5162215	6.56	100.0%	4	K.DAIILVFANK.Q
*	Prx1a-09.11916.11916.2	3.2801	0.3317	100.0%	1103.6416	1103.6459	-3.9	1	6.8324866	6.56	100.0%	4	K.DAIILVFANK.Q
*	Prx1a-03.5561.5561.2	3.8088	0.3907	100.0%	1604.7695	1603.7632	1.9	1	6.1278496	4.14	70.8%	1	K.QDLPNAMSAAEVTEK.L
U	PF3D7_0903700	6	7	13.7%	453	50297	5.1	3.297841E-4	0.3708818	| organism=Plasmodium_falciparum_3D7 | product=alpha tubulin 1 | location=Pf3D7_09_v3:175542-177442(+) | length=453 | sequence_SO=chromosome | SO=protein_coding
	Filename	XCorr	DeltCN	Conf%	ObsM+H+	CalcM+H+	PPM	SpR	Prob Score	pI	Ion%	#	Sequence
*	Prx1a-06.11353.11353.2	4.6869	0.0065	99.8%	1791.772	1791.7821	-5.7	1	9.027906	4.14	76.9%	1	R.ANDDAFNTFFSETGAGK.H
*	Prx1a-07.11743.11743.2	4.9546	0.0055	99.9%	1791.7709	1791.7821	-6.3	1	9.301496	4.14	77.8%	1	R.ANDDAFNTFFSETGAGK.H
	Prx1a-03.11569.11569.2	4.3426	0.369	100.0%	1777.876	1776.8837	-6.2	1	8.022528	3.96	66.7%	2	R.CVFVDLEPTVVDEVR.T
*	Prx1a-08.8277.8277.2	3.805	0.3633	99.2%	1840.8622	1839.8616	-1.5	2	6.5192676	4.46	51.9%	1	S.VSEITNSAFEPANMMAK.C
	Prx1a-03.12143.12143.2	2.6881	0.2284	99.9%	1598.764	1598.7672	-2.0	2	4.1855745	6.56	68.4%	1	R.TIQFVDWCPTGFK.C
	Prx1a-04.12899.12899.2	3.1085	0.1444	99.8%	1599.7494	1598.7672	-13.2	4	4.2296844	6.56	61.9%	1	R.TIQFVDWCPTGFK.C
U	PF3D7_1460700	6	8	13.7%	146	16745	10.2	0.0011694104	0.3708818	| organism=Plasmodium_falciparum_3D7 | product=60S ribosomal protein L27 (RPL27) | location=Pf3D7_14_v3:2475501-2476473(-) | length=146 | sequence_SO=chromosome | SO=protein_coding
	Filename	XCorr	DeltCN	Conf%	ObsM+H+	CalcM+H+	PPM	SpR	Prob Score	pI	Ion%	#	Sequence
*	Prx1a-04.6654.6654.2	2.1358	0.1032	97.8%	897.5836	897.588	-4.9	2	3.592291	10.06	84.6%	1	K.VIIILNGR.R
*	Prx1a-06.7078.7078.2	2.1271	0.2002	99.5%	897.5856	897.588	-2.7	1	4.555471	10.06	92.3%	1	K.VIIILNGR.R
*	Prx1a-07.7253.7253.2	2.207	0.1745	99.4%	897.5846	897.588	-3.8	4	4.8832736	10.06	84.6%	2	K.VIIILNGR.R
*	Prx1a-08.7103.7103.2	2.2332	0.148	99.2%	897.5886	897.588	0.7	1	3.7886164	10.06	92.3%	2	K.VIIILNGR.R
*	Prx1a-09.7025.7025.2	2.23	0.194	99.6%	897.5884	897.588	0.4	1	4.208757	10.06	84.6%	1	K.VIIILNGR.R
*	Prx1a-03.4587.4587.2	3.4067	0.5157	100.0%	1350.6989	1350.7012	-1.7	1	8.158904	6.56	94.7%	1	K.AVIVNTYEGQTR.E
U	PF3D7_1242900	2	3	13.7%	95	10928	7.7	6.739497E-4	0.3708818	| organism=Plasmodium_falciparum_3D7 | product=mitochondrial import inner membrane translocase subunit TIM13, putative (TIM13) | location=Pf3D7_12_v3:1808878-1809622(-) | length=95 | sequence_SO=chromosome | SO=protein_coding
	Filename	XCorr	DeltCN	Conf%	ObsM+H+	CalcM+H+	PPM	SpR	Prob Score	pI	Ion%	#	Sequence
*	Prx1a-03.12782.12782.2	3.6383	0.3391	100.0%	1412.8544	1411.8519	-0.6	1	6.3467703	6.56	88.9%	2	R.AAVLLSLQEIVQK.Q
*	Prx1a-04.13482.13482.2	2.9388	0.1951	99.9%	1411.8604	1411.8519	6.0	2	3.8568182	6.56	70.6%	1	R.AAVLLSLQEIVQK.Q
U	contaminant_INT-STD1	26	47	13.2%	607	69271	6.1	0.0016524906	0.35518944	BSA
	Filename	XCorr	DeltCN	Conf%	ObsM+H+	CalcM+H+	PPM	SpR	Prob Score	pI	Ion%	#	Sequence
*	Prx1a-04.7576.7576.2	2.1018	0.1194	97.3%	1163.6318	1163.6306	1.0	1	4.979391	4.46	81.2%	1	K.LVNELTEFAK.T
*	Prx1a-05.7960.7960.2	2.194	0.1967	99.3%	1163.6315	1163.6306	0.7	1	4.9698806	4.46	81.2%	1	K.LVNELTEFAK.T
*	Prx1a-06.7807.7807.2	2.5399	0.1232	99.2%	1163.6305	1163.6306	-0.1	1	5.038692	4.46	81.2%	1	K.LVNELTEFAK.T
*	Prx1a-03.11444.11444.2	4.0152	0.4935	100.0%	1956.9513	1955.9596	-6.0	1	8.754923	3.86	86.2%	4	K.DAIPENLPPLTADFAEDK.D
*	Prx1a-04.12302.12302.2	3.5848	0.4836	100.0%	1956.9484	1955.9596	-7.5	1	7.950814	3.86	76.7%	3	K.DAIPENLPPLTADFAEDK.D
*	Prx1a-05.12546.12546.2	2.7619	0.3786	100.0%	1956.9463	1955.9596	-8.5	1	6.4336753	3.86	62.1%	2	K.DAIPENLPPLTADFAEDK.D
[truncated: 1,900 more rows]

## Sheet: PfPrx1a wt (2)
DTASelect v2.1.3
Reference: Cociorva D, Tabb DL, Yates JR 3rd, "Validation of tandem mass spectrometry database search results using DTASelect", Current Protocols in Bioinformatics, Chapter 13, Unit 13.4 (2007).
ProLuCID 1.3.5 in SQT format.
-p 2 -y 1 --trypstat --pfp 0.03 --modstat --extra --pI -DM 15 --DB --dm -t 1 --brief --quiet
Jump to the summary table.
sequest.params modifications:
true	Use criteria
0.0	Minimum peptide probability
0.018251952	Peptide global false discovery rate
0.0	Minimum protein probability
1.0	Protein false discovery rate
1	Minimum charge state
50	Maximum charge state
-1.0	Minimum ion proportion
10000	Maximum Sp rank
-1.0	Minimum Sp score
15.0	Maximum mass deviation (ppm)
true	Define delta mass with respect to nearest isotope
Include	Modified peptide inclusion
Half	Tryptic status requirement
false	Multiple, ambiguous IDs allowed
Ignore	Peptide validation handling
Salt step	Purge duplicate peptides by protein
false	Include only loci with unique peptide
true	Remove subset proteins
Ignore	Locus validation handling
0	Minimum modified peptides per locus
2	Minimum peptides per locus
Locus Key:
Validation Status	Locus	Sequence Count	Spectrum Count	Sequence Coverage	Length	MolWt	pI	NSAF	EMPAI	Descriptive Name
Similarity Key:
Locus	# of identical peptides	# of differing peptides
U	PF3D7_1438900	399	13602	77.4%	195	21807	7.2	0.78365874	4.9429216	| organism=Plasmodium_falciparum_3D7 | product=thioredoxin peroxidase 1 (Trx-Px1) | location=Pf3D7_14_v3:1575984-1576571(+) | length=195 | sequence_SO=chromosome | SO=protein_coding
	Filename	XCorr	DeltCN	Conf%	ObsM+H+	CalcM+H+	PPM	SpR	Prob Score	pI	Ion%	#	Sequence
*	Sample7-03.5998.5998.2	2.5135	0.4355	99.6%	1084.4965	1084.4946	1.7	1	8.834147	3.55	88.2%	1	K.AEAVFADNTF.G
*	Sample7-04.6553.6553.2	2.6544	0.5246	99.8%	1084.4984	1084.4946	3.5	1	8.264266	3.55	88.2%	1	K.AEAVFADNTF.G
*	Sample7-05.7178.7178.2	2.7833	0.4712	99.8%	1084.4989	1084.4946	3.9	1	8.772599	3.55	88.2%	1	K.AEAVFADNTF.G
*	Sample7-06.7459.7459.2	2.3575	0.3665	98.8%	1084.4984	1084.4946	3.5	1	6.813513	3.55	88.2%	1	K.AEAVFADNTF.G
*	Sample7-07.1497.1497.2	2.2939	0.3816	98.8%	1084.4985	1084.4946	3.6	1	6.986216	3.55	70.6%	1	K.AEAVFADNTF.G
*	Sample7-09.21058.21058.2	2.2063	0.3818	98.4%	1084.4977	1084.4946	2.8	1	6.669913	3.55	76.5%	1	K.AEAVFADNTF.G
*	Sample7-02.4874.4874.2	3.0792	0.5783	100.0%	1141.5166	1141.516	0.5	1	9.978433	3.55	94.4%	1	K.AEAVFADNTFG.E
*	Sample7-03.5682.5682.2	2.9187	0.6031	100.0%	1141.5178	1141.516	1.6	1	10.928341	3.55	94.4%	2	K.AEAVFADNTFG.E
*	Sample7-04.6225.6225.2	3.2971	0.5937	100.0%	1141.5211	1141.516	4.5	1	12.880456	3.55	94.4%	1	K.AEAVFADNTFG.E
*	Sample7-05.6792.6792.2	2.6085	0.5218	99.8%	1141.5209	1141.516	4.3	1	9.256705	3.55	88.9%	1	K.AEAVFADNTFG.E
*	Sample7-06.7053.7053.2	2.2094	0.4852	99.6%	1141.5201	1141.516	3.6	1	7.55635	3.55	88.9%	1	K.AEAVFADNTFG.E
*	Sample7-07.7125.7125.2	3.1247	0.5267	100.0%	1142.523	1141.516	3.2	1	9.57169	3.55	94.4%	1	K.AEAVFADNTFG.E
*	Sample7-08.6959.6959.2	3.0591	0.4949	99.8%	1142.5223	1141.516	2.6	1	9.167742	3.55	77.8%	1	K.AEAVFADNTFG.E
*	Sample7-09.7198.7198.2	2.4767	0.4747	99.6%	1141.5199	1141.516	3.4	1	8.649651	3.55	88.9%	1	K.AEAVFADNTFG.E
*	Sample7-01.4352.4352.2	2.394	0.4031	98.9%	1270.5615	1270.5586	2.3	1	6.4170127	3.47	80.0%	1	K.AEAVFADNTFGE.V
*	Sample7-02.4832.4832.2	3.4428	0.5457	100.0%	1270.56	1270.5586	1.2	1	9.824779	3.47	85.0%	1	K.AEAVFADNTFGE.V
*	Sample7-04.6125.6125.2	3.4447	0.4258	99.8%	1272.5685	1270.5586	2.5	1	8.760563	3.47	75.0%	2	K.AEAVFADNTFGE.V
*	Sample7-05.6750.6750.2	2.7403	0.4218	99.6%	1270.5631	1270.5586	3.6	1	7.035061	3.47	85.0%	1	K.AEAVFADNTFGE.V
*	Sample7-06.6900.6900.2	2.9865	0.3202	99.2%	1272.5682	1270.5586	2.3	3	5.287467	3.47	65.0%	1	K.AEAVFADNTFGE.V
*	Sample7-09.7035.7035.2	3.3139	0.4682	99.8%	1270.5612	1270.5586	2.0	1	9.367451	3.47	90.0%	1	K.AEAVFADNTFGE.V
*	Sample7-04.21775.21775.2	2.9563	0.3882	99.5%	1596.7574	1596.754	2.1	1	6.29929	3.47	60.0%	1	K.AEAVFADNTFGEVNL.H
*	Sample7-05.20710.20710.2	3.5563	0.2817	99.2%	1597.7589	1596.754	1.0	1	7.2944527	3.47	68.0%	13	K.AEAVFADNTFGEVNL.H
*	Sample7-06.20954.20954.2	3.8995	0.4979	100.0%	1597.7562	1596.754	-0.7	1	7.8161936	3.47	68.0%	10	K.AEAVFADNTFGEVNL.H
*	Sample7-07.19833.19833.2	4.0686	0.4479	99.9%	1597.7638	1596.754	4.0	1	7.7805667	3.47	64.0%	16	K.AEAVFADNTFGEVNL.H
*	Sample7-08.19569.19569.2	4.2315	0.4831	100.0%	1596.7603	1596.754	3.9	1	7.908323	3.47	84.0%	17	K.AEAVFADNTFGEVNL.H
*	Sample7-09.20787.20787.2	3.4148	0.4042	99.8%	1596.759	1596.754	3.1	1	7.2702417	3.47	72.0%	9	K.AEAVFADNTFGEVNL.H
*	Sample7-07.8988.8988.2	4.7461	0.5067	100.0%	1849.8453	1848.8398	1.2	1	9.339843	3.96	71.4%	12	K.AEAVFADNTFGEVNLHD.F
*	Sample7-08.8920.8920.2	5.3173	0.5337	100.0%	1849.8488	1848.8398	3.0	1	10.604795	3.96	75.9%	15	K.AEAVFADNTFGEVNLHD.F
*	Sample7-09.9415.9415.2	4.8686	0.6005	100.0%	1848.8429	1848.8398	1.7	1	10.265717	3.96	76.9%	20	K.AEAVFADNTFGEVNLHD.F
*	Sample7-06.13194.13194.2	4.2516	0.5454	100.0%	1995.9119	1995.9083	1.8	1	10.199791	3.96	76.9%	2	K.AEAVFADNTFGEVNLHDF.I
*	Sample7-07.13462.13462.2	4.7265	0.4371	100.0%	1996.9176	1995.9083	3.0	1	10.050239	3.96	64.5%	4	K.AEAVFADNTFGEVNLHDF.I
*	Sample7-08.13374.13374.2	5.4665	0.489	100.0%	1996.9183	1995.9083	3.3	1	9.289412	3.96	72.4%	2	K.AEAVFADNTFGEVNLHDF.I
*	Sample7-09.13623.13623.2	4.6963	0.4075	99.9%	1996.9164	1995.9083	2.4	1	8.399065	3.96	69.2%	6	K.AEAVFADNTFGEVNLHDF.I
*	Sample7-04.14785.14785.2	3.1778	0.3682	99.5%	2167.0254	2166.014	3.7	1	5.8469906	3.96	48.0%	3	K.AEAVFADNTFGEVNLHDFIG.K
*	Sample7-05.14895.14895.2	4.8563	0.4772	100.0%	2166.022	2166.014	3.7	1	8.749871	3.96	85.2%	5	K.AEAVFADNTFGEVNLHDFIG.K
*	Sample7-06.15340.15340.2	5.9549	0.4432	100.0%	2167.0198	2166.014	1.2	1	8.251081	3.96	75.9%	6	K.AEAVFADNTFGEVNLHDFIG.K
*	Sample7-07.15819.15819.2	5.4459	0.494	100.0%	2166.0208	2166.014	3.2	1	8.796869	3.96	78.6%	10	K.AEAVFADNTFGEVNLHDFIG.K
*	Sample7-08.15716.15716.2	5.491	0.4762	100.0%	2166.0198	2166.014	2.7	1	9.1215105	3.96	84.6%	15	K.AEAVFADNTFGEVNLHDFIG.K
*	Sample7-09.16097.16097.2	6.0916	0.4792	100.0%	2167.0217	2166.014	2.1	1	8.933247	3.96	92.3%	25	K.AEAVFADNTFGEVNLHDFIG.K
*	Sample7-03.16540.16540.2	7.7492	0.6254	100.0%	2295.1165	2294.109	1.8	1	13.1308775	4.4	86.2%	147	K.AEAVFADNTFGEVNLHDFIGK.K
*	Sample7-04.16696.16696.2	7.5271	0.5968	100.0%	2295.1235	2294.109	4.9	1	12.915669	4.4	92.9%	192	K.AEAVFADNTFGEVNLHDFIGK.K
*	Sample7-05.11145.11145.2	7.811	0.6002	100.0%	2295.1213	2294.109	4.0	1	13.569296	4.4	100.0%	191	K.AEAVFADNTFGEVNLHDFIGK.K
*	Sample7-06.19590.19590.2	7.9194	0.6219	100.0%	2295.118	2294.109	2.5	1	12.565836	4.4	100.0%	190	K.AEAVFADNTFGEVNLHDFIGK.K
*	Sample7-07.21359.21359.2	8.1489	0.6289	100.0%	2295.1174	2294.109	2.3	1	13.081011	4.4	93.1%	182	K.AEAVFADNTFGEVNLHDFIGK.K
*	Sample7-08.13564.13564.2	8.0346	0.5929	100.0%	2295.117	2294.109	2.0	1	12.7662945	4.4	89.7%	172	K.AEAVFADNTFGEVNLHDFIGK.K
*	Sample7-09.21746.21746.2	8.1211	0.6298	100.0%	2295.117	2294.109	2.0	1	13.208042	4.4	92.9%	167	K.AEAVFADNTFGEVNLHDFIGK.K
*	Sample7-03.25018.25018.3	3.343	0.4621	100.0%	2295.111	2294.109	-0.5	1	7.2568903	4.4	54.8%	138	K.AEAVFADNTFGEVNLHDFIGK.K
*	Sample7-04.17650.17650.3	3.3087	0.4986	100.0%	2295.12	2294.109	3.4	1	7.46142	4.4	63.9%	168	K.AEAVFADNTFGEVNLHDFIGK.K
*	Sample7-05.1255.1255.3	3.2021	0.3656	99.8%	2295.116	2294.109	1.6	1	6.6294336	4.4	50.8%	171	K.AEAVFADNTFGEVNLHDFIGK.K
*	Sample7-06.15378.15378.3	3.2389	0.4618	100.0%	2295.1152	2294.109	1.3	1	7.288885	4.4	55.2%	174	K.AEAVFADNTFGEVNLHDFIGK.K
*	Sample7-07.16803.16803.3	3.5125	0.5159	100.0%	2294.117	2294.109	3.5	1	8.0696	4.4	55.7%	160	K.AEAVFADNTFGEVNLHDFIGK.K
*	Sample7-08.1557.1557.3	3.3221	0.3488	99.8%	2295.117	2294.109	2.0	1	6.439364	4.4	42.6%	151	K.AEAVFADNTFGEVNLHDFIGK.K
*	Sample7-09.25678.25678.3	3.1339	0.4596	100.0%	2295.1172	2294.109	2.2	1	6.9163156	4.4	58.3%	155	K.AEAVFADNTFGEVNLHDFIGK.K
*	Sample7-07.8443.8443.2	3.179	0.5175	100.0%	2423.209	2422.2039	0.7	1	8.687379	4.89	53.6%	1	K.AEAVFADNTFGEVNLHDFIGKK.Y
*	Sample7-08.9323.9323.2	5.2508	0.4564	100.0%	2423.2114	2422.2039	1.7	1	9.2335205	4.89	64.3%	38	K.AEAVFADNTFGEVNLHDFIGKK.Y
*	Sample7-09.8937.8937.2	6.3835	0.566	100.0%	2423.2126	2422.2039	2.2	1	10.267724	4.89	75.0%	81	K.AEAVFADNTFGEVNLHDFIGKK.Y
*	Sample7-06.10503.10503.3	3.1976	0.3684	99.8%	2423.2202	2422.2039	5.4	1	5.413181	4.89	46.6%	14	K.AEAVFADNTFGEVNLHDFIGKK.Y
*	Sample7-07.12322.12322.3	3.5885	0.4008	99.9%	2423.2136	2422.2039	2.6	1	6.7272725	4.89	45.0%	103	K.AEAVFADNTFGEVNLHDFIGKK.Y
*	Sample7-08.19731.19731.3	3.8811	0.4342	100.0%	2423.2124	2422.2039	2.1	1	8.012963	4.89	45.2%	149	K.AEAVFADNTFGEVNLHDFIGKK.Y
*	Sample7-09.17662.17662.3	3.7527	0.4208	100.0%	2423.213	2422.2039	2.3	1	7.1652822	4.89	39.4%	183	K.AEAVFADNTFGEVNLHDFIGKK.Y
*	Sample7-07.17283.17283.4	2.762	0.3566	99.8%	2423.214	2422.2039	2.8	1	5.390729	4.89	40.4%	5	K.AEAVFADNTFGEVNLHDFIGKK.Y
*	Sample7-08.24634.24634.4	3.2137	0.2718	99.7%	2423.2131	2422.2039	2.4	56	4.453056	4.89	36.4%	30	K.AEAVFADNTFGEVNLHDFIGKK.Y
*	Sample7-09.17352.17352.4	3.6337	0.3797	99.8%	2423.213	2422.2039	2.3	1	6.2535844	4.89	41.1%	71	K.AEAVFADNTFGEVNLHDFIGKK.Y
*	Sample7-05.10713.10713.2	4.6828	0.5017	100.0%	1777.8619	1776.8551	2.0	1	9.272576	4.72	69.2%	13	F.ADNTFGEVNLHDFIGK.K
*	Sample7-06.10908.10908.2	4.9775	0.4871	100.0%	1776.859	1776.8551	2.2	1	9.592853	4.72	88.5%	13	F.ADNTFGEVNLHDFIGK.K
*	Sample7-07.10496.10496.2	4.9496	0.5592	100.0%	1776.8586	1776.8551	2.0	1	9.743752	4.72	88.5%	11	F.ADNTFGEVNLHDFIGK.K
*	Sample7-08.10963.10963.2	5.1995	0.4521	100.0%	1777.8608	1776.8551	1.3	1	9.97035	4.72	76.0%	11	F.ADNTFGEVNLHDFIGK.K
*	Sample7-09.10613.10613.2	5.5453	0.5074	100.0%	1776.8569	1776.8551	1.0	1	9.615162	4.72	88.5%	10	F.ADNTFGEVNLHDFIGK.K
*	Sample7-06.6245.6245.2	4.7151	0.4554	100.0%	1904.9568	1904.9501	3.5	1	8.473936	5.8	60.7%	20	F.ADNTFGEVNLHDFIGKK.Y
*	Sample7-07.6997.6997.2	5.3781	0.4627	100.0%	1905.9562	1904.9501	1.4	1	9.30271	5.8	69.2%	45	F.ADNTFGEVNLHDFIGKK.Y
*	Sample7-08.6859.6859.2	5.2227	0.4263	100.0%	1905.9595	1904.9501	3.2	1	8.762184	5.8	70.4%	49	F.ADNTFGEVNLHDFIGKK.Y
*	Sample7-09.6775.6775.2	5.2741	0.3195	99.8%	1905.956	1904.9501	1.4	1	7.8342137	5.8	64.3%	47	F.ADNTFGEVNLHDFIGKK.Y
*	Sample7-08.6658.6658.2	3.3841	0.3277	99.5%	1834.9131	1833.913	-1.8	7	5.0504036	5.8	46.2%	1	A.DNTFGEVNLHDFIGKK.Y
*	Sample7-08.10451.10451.2	3.4879	0.2978	99.5%	1591.7986	1590.7911	2.6	1	6.981349	5.63	81.8%	2	D.NTFGEVNLHDFIGK.K
*	Sample7-09.10836.10836.2	3.5694	0.4476	99.8%	1591.802	1590.7911	4.7	1	7.313489	5.63	72.7%	4	D.NTFGEVNLHDFIGK.K
*	Sample7-06.7925.7925.2	2.6566	0.3916	99.5%	1228.6349	1228.6321	2.3	1	6.5327053	5.63	83.3%	1	F.GEVNLHDFIGK.K
*	Sample7-07.7758.7758.2	3.4771	0.4291	99.8%	1228.6355	1228.6321	2.8	1	7.9029703	5.63	88.9%	9	F.GEVNLHDFIGK.K
*	Sample7-08.7649.7649.2	3.5774	0.4458	99.7%	1228.6355	1228.6321	2.8	1	6.5006547	5.63	94.4%	10	F.GEVNLHDFIGK.K
*	Sample7-09.7325.7325.2	3.6898	0.4336	99.7%	1228.6367	1228.6321	3.8	1	7.0082207	5.63	100.0%	10	F.GEVNLHDFIGK.K
*	Sample7-07.5008.5008.2	3.1383	0.279	98.9%	1356.7297	1356.727	2.0	1	6.024651	7.33	84.2%	1	F.GEVNLHDFIGKK.Y
*	Sample7-06.8111.8111.2	3.0238	0.2706	99.0%	1171.6134	1171.6106	2.4	1	5.91649	5.63	93.8%	4	G.EVNLHDFIGK.K
*	Sample7-07.7404.7404.2	3.276	0.253	99.2%	1171.6124	1171.6106	1.6	1	5.8221364	5.63	100.0%	5	G.EVNLHDFIGK.K
*	Sample7-08.7733.7733.2	3.2792	0.288	99.5%	1171.6133	1171.6106	2.3	1	6.1016603	5.63	93.8%	6	G.EVNLHDFIGK.K
*	Sample7-09.7487.7487.2	3.2363	0.2948	99.5%	1171.614	1171.6106	2.9	1	5.96876	5.63	100.0%	7	G.EVNLHDFIGK.K
*	Sample7-07.5367.5367.2	3.6508	0.3122	99.7%	1299.7098	1299.7056	3.3	1	5.208483	7.33	88.9%	7	G.EVNLHDFIGKK.Y
*	Sample7-08.4999.4999.2	4.1269	0.335	99.8%	1299.7097	1299.7056	3.2	1	6.827423	7.33	94.4%	8	G.EVNLHDFIGKK.Y
*	Sample7-09.5271.5271.2	4.1438	0.3415	99.8%	1299.7106	1299.7056	3.9	1	6.5239835	7.33	94.4%	20	G.EVNLHDFIGKK.Y
*	Sample7-09.19420.19420.2	2.6889	0.3281	98.4%	1682.8948	1681.8876	2.3	2	5.4313517	6.56	54.5%	1	K.KYVLLYFYPLDFT.F
*	Sample7-02.15611.15611.2	3.0488	0.4637	99.8%	1452.747	1452.745	1.3	1	7.53148	3.75	94.4%	1	K.YVLLYFYPLDF.T
*	Sample7-02.15178.15178.2	3.6728	0.4543	99.9%	1553.7932	1553.7926	0.4	1	9.131306	3.75	85.0%	1	K.YVLLYFYPLDFT.F
*	Sample7-02.17117.17117.2	4.5007	0.434	100.0%	1700.8646	1700.8611	2.1	1	9.475074	3.75	90.9%	5	K.YVLLYFYPLDFTF.V
*	Sample7-03.19879.19879.2	4.3245	0.5024	100.0%	1701.8666	1700.8611	1.3	1	8.449253	3.75	72.7%	1	K.YVLLYFYPLDFTF.V
*	Sample7-02.17682.17682.2	2.9955	0.451	99.9%	1799.9282	1799.9294	-0.7	1	7.8821344	3.75	58.3%	1	K.YVLLYFYPLDFTFV.C
*	Sample7-02.16529.16529.2	3.6407	0.4964	99.9%	2145.0515	2144.045	1.5	1	8.402331	3.75	61.5%	1	K.YVLLYFYPLDFTFVCPS.E
*	Sample7-03.17542.17542.2	4.6135	0.4204	100.0%	2439.2012	2438.1987	-0.4	1	9.103441	4.14	65.5%	3	L.YFYPLDFTFVCPSEIIALDK.A
*	Sample7-04.17697.17697.2	4.8397	0.5075	100.0%	2439.2136	2438.1987	4.7	1	9.51444	4.14	62.1%	5	L.YFYPLDFTFVCPSEIIALDK.A
*	Sample7-05.17495.17495.2	5.132	0.4305	100.0%	2439.2036	2438.1987	0.6	1	8.972426	4.14	69.0%	7	L.YFYPLDFTFVCPSEIIALDK.A
*	Sample7-06.18011.18011.2	6.0967	0.4608	100.0%	2439.2095	2438.1987	3.0	1	9.875812	4.14	69.0%	7	L.YFYPLDFTFVCPSEIIALDK.A
*	Sample7-07.18653.18653.2	6.192	0.4886	100.0%	2439.2073	2438.1987	2.1	1	9.731957	4.14	82.8%	6	L.YFYPLDFTFVCPSEIIALDK.A
*	Sample7-08.18567.18567.2	7.0517	0.5324	100.0%	2439.2073	2438.1987	2.1	1	11.054265	4.14	92.9%	6	L.YFYPLDFTFVCPSEIIALDK.A
*	Sample7-09.18851.18851.2	6.8122	0.5464	100.0%	2439.208	2438.1987	2.4	1	10.953224	4.14	86.2%	8	L.YFYPLDFTFVCPSEIIALDK.A
*	Sample7-02.15075.15075.2	6.1901	0.5354	100.0%	2276.14	2275.1355	0.5	1	10.521892	4.14	69.0%	17	Y.FYPLDFTFVCPSEIIALDK.A
*	Sample7-03.17160.17160.2	5.9466	0.5196	100.0%	2276.1423	2275.1355	1.5	1	10.671823	4.14	69.0%	7	Y.FYPLDFTFVCPSEIIALDK.A
*	Sample7-04.17195.17195.2	6.4995	0.5453	100.0%	2276.1497	2275.1355	4.7	1	11.711604	4.14	79.3%	10	Y.FYPLDFTFVCPSEIIALDK.A
*	Sample7-05.17201.17201.2	6.7977	0.5549	100.0%	2276.1467	2275.1355	3.5	1	11.17792	4.14	79.3%	16	Y.FYPLDFTFVCPSEIIALDK.A
*	Sample7-06.17692.17692.2	6.5502	0.5583	100.0%	2276.1445	2275.1355	2.5	1	11.284531	4.14	72.4%	19	Y.FYPLDFTFVCPSEIIALDK.A
*	Sample7-07.18112.18112.2	6.8007	0.571	100.0%	2276.145	2275.1355	2.7	1	11.623218	4.14	82.8%	47	Y.FYPLDFTFVCPSEIIALDK.A
*	Sample7-08.18130.18130.2	7.1533	0.5673	100.0%	2276.1426	2275.1355	1.6	1	13.657407	4.14	93.1%	51	Y.FYPLDFTFVCPSEIIALDK.A
*	Sample7-09.18430.18430.2	7.1174	0.5982	100.0%	2276.1416	2275.1355	1.2	1	11.93106	4.14	82.8%	65	Y.FYPLDFTFVCPSEIIALDK.A
*	Sample7-05.16147.16147.2	3.4919	0.3453	99.6%	2129.0745	2128.0671	1.9	1	6.099439	4.14	50.0%	1	F.YPLDFTFVCPSEIIALDK.A
*	Sample7-06.16565.16565.2	3.3995	0.3921	99.7%	2128.07	2128.0671	1.4	1	7.202684	4.14	50.0%	2	F.YPLDFTFVCPSEIIALDK.A
*	Sample7-07.17105.17105.2	4.2707	0.3796	99.8%	2129.0784	2128.0671	3.7	1	8.177915	4.14	71.4%	3	F.YPLDFTFVCPSEIIALDK.A
*	Sample7-08.16995.16995.2	3.7504	0.4463	99.8%	2128.075	2128.0671	3.7	1	8.10098	4.14	60.7%	2	F.YPLDFTFVCPSEIIALDK.A
*	Sample7-09.17389.17389.2	4.8041	0.4381	100.0%	2129.0786	2128.0671	3.8	1	7.89571	4.14	60.0%	2	F.YPLDFTFVCPSEIIALDK.A
*	Sample7-06.14595.14595.2	3.5106	0.3274	99.6%	1755.8782	1754.867	4.5	1	6.9169564	4.14	60.0%	2	L.DFTFVCPSEIIALDK.A
*	Sample7-07.15027.15027.2	3.6658	0.3921	99.9%	1755.8767	1754.867	3.7	2	6.951457	4.14	60.0%	2	L.DFTFVCPSEIIALDK.A
*	Sample7-08.14906.14906.2	3.4362	0.4238	99.9%	1754.8717	1754.867	2.7	1	7.8331184	4.14	69.2%	2	L.DFTFVCPSEIIALDK.A
*	Sample7-09.15336.15336.2	3.9359	0.4244	99.8%	1755.8785	1754.867	4.7	1	7.264337	4.14	73.1%	2	L.DFTFVCPSEIIALDK.A
*	Sample7-03.12202.12202.2	2.9458	0.398	99.6%	1640.8473	1639.84	2.4	1	6.836974	4.46	50.0%	1	D.FTFVCPSEIIALDK.A
*	Sample7-09.13715.13715.2	3.7355	0.5391	100.0%	1639.8439	1639.84	2.4	1	9.95521	4.46	83.3%	1	D.FTFVCPSEIIALDK.A
*	Sample7-03.3976.3976.2	3.6897	0.1714	99.1%	987.56287	985.5564	-0.2	1	5.471852	4.46	100.0%	1	C.PSEIIALDK.A
*	Sample7-04.4457.4457.2	3.7617	0.2015	99.5%	987.5643	985.5564	1.2	1	5.8086004	4.46	100.0%	1	C.PSEIIALDK.A
*	Sample7-05.4986.4986.2	3.817	0.2129	99.6%	987.56494	985.5564	1.9	1	5.6112223	4.46	100.0%	1	C.PSEIIALDK.A
*	Sample7-06.5209.5209.2	3.6565	0.2143	99.5%	987.5659	985.5564	2.8	1	5.744624	4.46	100.0%	1	C.PSEIIALDK.A
*	Sample7-07.5289.5289.2	3.578	0.2063	99.4%	986.5639	985.5564	4.2	1	5.746287	4.46	100.0%	1	C.PSEIIALDK.A
*	Sample7-08.5139.5139.2	3.5719	0.1493	98.5%	986.566	985.5564	6.3	1	5.1439033	4.46	100.0%	1	C.PSEIIALDK.A
*	Sample7-09.5381.5381.2	3.3738	0.1849	98.7%	985.56	985.5564	3.7	1	5.2230906	4.46	100.0%	1	C.PSEIIALDK.A
*	Sample7-09.4636.4636.2	2.8649	0.0571	99.5%	951.5188	949.51013	2.1	1	5.638742	6.56	100.0%	1	K.ALDAFKER.N
*	Sample7-03.6233.6233.2	2.945	0.1248	100.0%	918.4849	918.4832	1.9	1	5.3998146	8.8	100.0%	79	K.YTHLAWK.K
*	Sample7-04.4305.4305.2	2.9854	0.124	100.0%	918.4843	918.4832	1.2	1	5.7630258	8.8	100.0%	166	K.YTHLAWK.K
*	Sample7-05.4970.4970.2	2.8824	0.1451	100.0%	918.48566	918.4832	2.7	1	4.57458	8.8	100.0%	147	K.YTHLAWK.K
*	Sample7-06.11063.11063.2	2.9219	0.1067	100.0%	918.4874	918.4832	4.6	1	4.83935	8.8	100.0%	91	K.YTHLAWK.K
*	Sample7-07.4817.4817.2	2.8426	0.1269	100.0%	918.4834	918.4832	0.2	1	4.5112863	8.8	100.0%	65	K.YTHLAWK.K
*	Sample7-08.4879.4879.2	2.7778	0.1051	99.9%	918.4855	918.4832	2.5	2	6.054521	8.8	100.0%	17	K.YTHLAWK.K
*	Sample7-09.4327.4327.2	2.7494	0.1096	99.9%	918.4875	918.4832	4.7	1	5.692112	8.8	100.0%	6	K.YTHLAWK.K
*	Sample7-05.4884.4884.2	1.9382	0.2217	98.9%	1046.5824	1046.5781	4.1	1	5.2247276	9.72	91.7%	1	K.YTHLAWKK.T
*	Sample7-06.11857.11857.2	2.7899	0.2186	100.0%	1046.5796	1046.5781	1.4	1	4.422784	9.72	100.0%	107	K.YTHLAWKK.T
*	Sample7-07.20065.20065.2	2.9565	0.2618	100.0%	1046.5819	1046.5781	3.6	1	5.922786	9.72	100.0%	190	K.YTHLAWKK.T
*	Sample7-08.11005.11005.2	2.9223	0.2266	100.0%	1046.5804	1046.5781	2.2	1	4.9292417	9.72	100.0%	207	K.YTHLAWKK.T
*	Sample7-09.2265.2265.2	2.887	0.2402	100.0%	1046.5808	1046.5781	2.6	1	4.2362156	9.72	92.3%	215	K.YTHLAWKK.T
*	Sample7-04.4441.4441.2	2.7085	0.2879	98.4%	1009.5439	1009.54254	1.3	1	5.842553	7.33	86.7%	1	K.GGIGNIQHTL.I
*	Sample7-07.6319.6319.2	2.4122	0.3591	98.2%	1209.6616	1209.6586	2.5	1	5.700663	7.33	73.7%	1	K.GGIGNIQHTLIS.D
*	Sample7-07.6365.6365.2	3.0069	0.3335	99.2%	1326.6958	1324.6855	2.7	1	6.6854672	5.36	71.4%	1	K.GGIGNIQHTLISD.I
*	Sample7-08.6267.6267.2	2.7505	0.3374	98.8%	1324.6898	1324.6855	3.2	1	6.526251	5.36	85.7%	1	K.GGIGNIQHTLISD.I
*	Sample7-09.10974.10974.2	2.8179	0.3301	98.5%	1538.8203	1538.8173	2.0	1	6.158997	5.36	60.0%	1	K.GGIGNIQHTLISDIT.K
*	Sample7-03.14704.14704.2	6.5612	0.527	100.0%	1666.9155	1666.9122	2.0	1	8.430843	7.33	100.0%	179	K.GGIGNIQHTLISDITK.S
*	Sample7-04.19771.19771.2	6.5366	0.5079	100.0%	1666.9154	1666.9122	1.9	1	8.691561	7.33	95.8%	214	K.GGIGNIQHTLISDITK.S
*	Sample7-05.18905.18905.2	6.7407	0.5112	100.0%	1667.9214	1666.9122	3.5	1	8.917697	7.33	100.0%	215	K.GGIGNIQHTLISDITK.S
*	Sample7-06.17958.17958.2	6.6701	0.4966	100.0%	1667.9216	1666.9122	3.6	1	8.454922	7.33	91.7%	205	K.GGIGNIQHTLISDITK.S
*	Sample7-07.9384.9384.2	6.6184	0.4961	100.0%	1667.9218	1666.9122	3.7	1	9.031778	7.33	100.0%	195	K.GGIGNIQHTLISDITK.S
*	Sample7-08.17857.17857.2	6.6838	0.4927	100.0%	1666.9178	1666.9122	3.4	1	9.066999	7.33	95.8%	187	K.GGIGNIQHTLISDITK.S
*	Sample7-09.15868.15868.2	6.6228	0.4574	100.0%	1667.923	1666.9122	4.4	1	8.299913	7.33	95.8%	189	K.GGIGNIQHTLISDITK.S
*	Sample7-03.15404.15404.3	4.1725	0.4811	100.0%	1666.916	1666.9122	2.3	1	7.1353917	7.33	69.8%	174	K.GGIGNIQHTLISDITK.S
*	Sample7-04.10291.10291.3	4.1445	0.5226	100.0%	1666.9216	1666.9122	5.6	1	8.329761	7.33	71.1%	194	K.GGIGNIQHTLISDITK.S
*	Sample7-05.9437.9437.3	4.1142	0.4072	100.0%	1666.9211	1666.9122	5.3	1	7.145083	7.33	80.5%	162	K.GGIGNIQHTLISDITK.S
*	Sample7-06.16311.16311.3	4.424	0.4846	100.0%	1666.9191	1666.9122	4.1	1	7.4980125	7.33	73.3%	169	K.GGIGNIQHTLISDITK.S
*	Sample7-07.14701.14701.3	4.17	0.4487	100.0%	1667.924	1666.9122	5.0	1	7.071913	7.33	73.8%	151	K.GGIGNIQHTLISDITK.S
*	Sample7-08.16327.16327.3	4.09	0.4486	100.0%	1667.9224	1666.9122	4.1	1	7.057486	7.33	63.6%	117	K.GGIGNIQHTLISDITK.S
*	Sample7-09.12672.12672.3	4.6654	0.5049	100.0%	1666.9154	1666.9122	1.9	1	7.847335	7.33	74.4%	108	K.GGIGNIQHTLISDITK.S
*	Sample7-04.8281.8281.2	4.1883	0.4107	99.8%	1610.8999	1609.8907	3.6	1	8.718632	7.33	87.5%	5	G.GIGNIQHTLISDITK.S
*	Sample7-05.6915.6915.2	4.4524	0.319	99.9%	1610.8987	1609.8907	2.8	1	7.6187487	7.33	66.7%	16	G.GIGNIQHTLISDITK.S
*	Sample7-06.9570.9570.2	4.6462	0.296	99.9%	1609.8951	1609.8907	2.7	1	7.247736	7.33	70.8%	6	G.GIGNIQHTLISDITK.S
*	Sample7-07.9927.9927.2	3.8518	0.3562	99.8%	1609.8959	1609.8907	3.2	1	7.1192408	7.33	69.6%	5	G.GIGNIQHTLISDITK.S
*	Sample7-08.9912.9912.2	4.0439	0.4486	99.7%	1609.8942	1609.8907	2.1	1	9.045967	7.33	66.7%	4	G.GIGNIQHTLISDITK.S
*	Sample7-09.9877.9877.2	4.015	0.4099	99.8%	1609.8932	1609.8907	1.5	1	7.4489717	7.33	75.0%	4	G.GIGNIQHTLISDITK.S
*	Sample7-05.8603.8603.2	3.4174	0.4397	99.8%	1552.8737	1552.8693	2.8	1	7.1092625	7.33	60.9%	1	G.IGNIQHTLISDITK.S
*	Sample7-06.8937.8937.2	3.6007	0.3124	99.6%	1552.8754	1552.8693	3.9	1	6.5021687	7.33	77.3%	3	G.IGNIQHTLISDITK.S
*	Sample7-07.9094.9094.2	4.0056	0.4075	99.8%	1553.8777	1552.8693	3.3	1	6.8740854	7.33	82.6%	3	G.IGNIQHTLISDITK.S
*	Sample7-08.9370.9370.2	4.0437	0.4897	100.0%	1553.8761	1552.8693	2.2	1	7.106206	7.33	73.9%	7	G.IGNIQHTLISDITK.S
*	Sample7-09.8560.8560.2	3.4556	0.3844	99.8%	1552.8733	1552.8693	2.6	1	6.326497	7.33	69.6%	3	G.IGNIQHTLISDITK.S
*	Sample7-03.7608.7608.2	3.0653	0.3021	98.9%	1439.7882	1439.7853	2.0	1	6.397327	7.33	66.7%	5	I.GNIQHTLISDITK.S
*	Sample7-04.8110.8110.2	3.1976	0.3321	99.5%	1439.7881	1439.7853	2.0	1	6.853949	7.33	71.4%	5	I.GNIQHTLISDITK.S
*	Sample7-05.9723.9723.2	2.8148	0.3174	98.6%	1440.7926	1439.7853	2.8	1	6.358663	7.33	71.4%	2	I.GNIQHTLISDITK.S
*	Sample7-06.11117.11117.2	2.8853	0.3531	99.3%	1439.7937	1439.7853	5.9	1	6.4381485	7.33	66.7%	1	I.GNIQHTLISDITK.S
*	Sample7-09.6959.6959.2	4.4014	0.4979	100.0%	1439.7897	1439.7853	3.1	1	8.367962	7.33	90.5%	6	I.GNIQHTLISDITK.S
*	Sample7-03.8199.8199.2	4.0838	0.4609	100.0%	1382.7651	1382.7638	1.0	1	7.706731	7.33	95.0%	15	G.NIQHTLISDITK.S
*	Sample7-04.8659.8659.2	4.0672	0.3298	99.8%	1383.7704	1382.7638	2.3	1	6.222089	7.33	85.0%	16	G.NIQHTLISDITK.S
*	Sample7-05.8528.8528.2	3.4801	0.2301	98.8%	1382.7687	1382.7638	3.5	1	4.8808694	7.33	80.0%	2	G.NIQHTLISDITK.S
*	Sample7-06.8738.8738.2	4.358	0.429	100.0%	1382.7692	1382.7638	3.9	1	7.4326806	7.33	95.0%	11	G.NIQHTLISDITK.S
*	Sample7-07.8866.8866.2	4.2962	0.3658	99.8%	1382.7666	1382.7638	2.0	1	7.0805087	7.33	95.0%	21	G.NIQHTLISDITK.S
*	Sample7-08.7659.7659.2	4.4767	0.422	100.0%	1382.7677	1382.7638	2.8	1	7.850681	7.33	95.0%	27	G.NIQHTLISDITK.S
*	Sample7-09.7563.7563.2	4.4405	0.4173	100.0%	1382.7678	1382.7638	2.9	1	7.6748633	7.33	95.0%	26	G.NIQHTLISDITK.S
*	Sample7-04.7441.7441.2	2.936	0.4404	99.9%	1268.7253	1268.7208	3.6	1	7.149498	7.33	94.4%	10	N.IQHTLISDITK.S
*	Sample7-05.8468.8468.2	3.4483	0.3929	99.8%	1268.7251	1268.7208	3.4	1	7.73261	7.33	83.3%	17	N.IQHTLISDITK.S
*	Sample7-06.6540.6540.2	3.5104	0.348	99.9%	1268.7239	1268.7208	2.4	1	7.541755	7.33	94.4%	12	N.IQHTLISDITK.S
*	Sample7-07.5779.5779.2	3.8216	0.4062	99.8%	1268.7252	1268.7208	3.5	1	6.8653865	7.33	100.0%	6	N.IQHTLISDITK.S
*	Sample7-08.5766.5766.2	3.8714	0.3798	99.8%	1268.7256	1268.7208	3.8	1	6.920992	7.33	100.0%	6	N.IQHTLISDITK.S
*	Sample7-09.6045.6045.2	3.6937	0.4125	99.8%	1268.7253	1268.7208	3.6	1	7.0421705	7.33	100.0%	4	N.IQHTLISDITK.S
*	Sample7-05.5589.5589.2	2.8067	0.3382	99.5%	1027.581	1027.5782	2.7	1	6.4966593	7.33	100.0%	6	Q.HTLISDITK.S
*	Sample7-06.5610.5610.2	3.0197	0.3493	99.6%	1027.5815	1027.5782	3.2	1	6.7679033	7.33	93.3%	7	Q.HTLISDITK.S
*	Sample7-07.5434.5434.2	2.98	0.3744	99.7%	1027.581	1027.5782	2.7	1	6.4846287	7.33	100.0%	5	Q.HTLISDITK.S
*	Sample7-08.5252.5252.2	2.9844	0.4733	99.8%	1028.5842	1027.5782	2.6	1	8.706926	7.33	93.3%	3	Q.HTLISDITK.S
*	Sample7-09.5542.5542.2	2.6557	0.373	99.6%	1027.5813	1027.5782	3.0	1	7.0971537	7.33	93.3%	1	Q.HTLISDITK.S
*	Sample7-01.7284.7284.2	4.397	0.5205	100.0%	1457.7456	1456.743	-0.5	1	9.156913	6.56	86.4%	4	R.SYNVLFGDSVSLR.A
*	Sample7-02.6434.6434.2	5.3098	0.5458	100.0%	1456.7466	1456.743	2.4	1	8.652575	6.56	95.2%	76	R.SYNVLFGDSVSLR.A
*	Sample7-03.9216.9216.2	5.1588	0.5343	100.0%	1456.7462	1456.743	2.2	1	8.57499	6.56	90.9%	129	R.SYNVLFGDSVSLR.A
*	Sample7-04.12021.12021.2	5.3245	0.4944	100.0%	1456.751	1456.743	5.4	1	9.217911	6.56	90.9%	162	R.SYNVLFGDSVSLR.A
*	Sample7-05.11074.11074.2	5.4684	0.4772	100.0%	1456.7511	1456.743	5.5	1	7.4595246	6.56	90.9%	163	R.SYNVLFGDSVSLR.A
*	Sample7-06.10811.10811.2	5.5037	0.5233	100.0%	1456.7496	1456.743	4.5	1	8.688389	6.56	90.9%	163	R.SYNVLFGDSVSLR.A
*	Sample7-07.10183.10183.2	5.4178	0.531	100.0%	1456.7485	1456.743	3.8	1	8.453046	6.56	90.9%	167	R.SYNVLFGDSVSLR.A
*	Sample7-08.9858.9858.2	5.5775	0.5242	100.0%	1456.7478	1456.743	3.3	1	8.325712	6.56	90.9%	167	R.SYNVLFGDSVSLR.A
*	Sample7-09.14702.14702.2	5.466	0.5268	100.0%	1456.7485	1456.743	3.8	1	9.152897	6.56	90.9%	165	R.SYNVLFGDSVSLR.A
*	Sample7-07.9599.9599.3	2.3054	0.2442	99.3%	1456.7487	1456.743	3.9	1	5.0788264	6.56	72.2%	1	R.SYNVLFGDSVSLR.A
*	Sample7-08.9609.9609.3	2.4713	0.2223	99.3%	1457.7518	1456.743	3.7	1	4.8345413	6.56	64.9%	1	R.SYNVLFGDSVSLR.A
*	Sample7-04.8374.8374.2	2.9775	0.3089	99.0%	1369.7155	1369.711	3.2	1	5.124519	6.56	80.0%	1	S.YNVLFGDSVSLR.A
*	Sample7-07.9424.9424.2	3.6906	0.3423	99.9%	1371.7242	1369.711	4.7	1	5.9285817	6.56	85.0%	1	S.YNVLFGDSVSLR.A
*	Sample7-09.9701.9701.2	3.3378	0.2798	99.2%	1369.7145	1369.711	2.5	1	5.863669	6.56	95.0%	1	S.YNVLFGDSVSLR.A
*	Sample7-08.7941.7941.2	3.0952	0.3386	99.6%	1206.6514	1206.6477	3.0	1	7.116332	6.56	94.7%	1	Y.NVLFGDSVSLR.A
*	Sample7-09.8233.8233.2	2.8954	0.354	99.5%	1206.6505	1206.6477	2.3	1	7.2821417	6.56	89.5%	1	Y.NVLFGDSVSLR.A
*	Sample7-06.6185.6185.2	2.9143	0.2398	98.4%	995.5467	993.5364	3.6	2	4.911555	6.56	93.3%	1	V.LFGDSVSLR.A
*	Sample7-03.3548.3548.2	2.8403	0.2303	98.4%	880.4534	880.4523	1.3	2	6.4866085	6.56	92.9%	1	L.FGDSVSLR.A
*	Sample7-02.5247.5247.2	2.406	0.1686	99.9%	805.48285	805.4818	1.3	1	4.018037	6.56	100.0%	9	R.AFVLIDK.Q
*	Sample7-03.8743.8743.2	2.4509	0.1805	99.9%	805.4843	805.4818	3.1	1	4.2433004	6.56	100.0%	27	R.AFVLIDK.Q
*	Sample7-04.5150.5150.2	2.5055	0.0991	99.5%	807.4922	805.4818	4.5	7	3.7571526	6.56	90.9%	9	R.AFVLIDK.Q
*	Sample7-05.5840.5840.2	2.3471	0.1465	99.7%	805.48486	805.4818	3.8	2	3.8018425	6.56	100.0%	1	R.AFVLIDK.Q
*	Sample7-06.6008.6008.2	2.3451	0.2199	100.0%	805.48486	805.4818	3.8	1	4.821654	6.56	100.0%	1	R.AFVLIDK.Q
*	Sample7-07.6173.6173.2	2.2266	0.1377	99.0%	805.4847	805.4818	3.6	2	3.8836355	6.56	90.9%	1	R.AFVLIDK.Q
*	Sample7-02.4588.4588.2	2.6769	0.3883	99.6%	1106.6318	1106.6317	0.1	1	6.917813	7.33	93.8%	1	K.QGVVQHLLVN.N
*	Sample7-03.4511.4511.2	2.8283	0.2913	98.8%	1106.6327	1106.6317	0.9	1	7.1335254	7.33	100.0%	1	K.QGVVQHLLVN.N
*	Sample7-04.4994.4994.2	2.8469	0.3466	99.5%	1106.6337	1106.6317	1.8	1	7.216639	7.33	100.0%	1	K.QGVVQHLLVN.N
*	Sample7-05.5511.5511.2	2.848	0.3438	99.5%	1106.6354	1106.6317	3.3	1	8.178015	7.33	100.0%	1	K.QGVVQHLLVN.N
*	Sample7-06.5758.5758.2	2.9218	0.4805	99.8%	1106.6359	1106.6317	3.8	1	7.828718	7.33	100.0%	2	K.QGVVQHLLVN.N
*	Sample7-07.5882.5882.2	2.7892	0.3436	99.4%	1106.6346	1106.6317	2.6	1	6.320876	7.33	100.0%	1	K.QGVVQHLLVN.N
*	Sample7-08.5692.5692.2	2.897	0.3626	99.6%	1106.6346	1106.6317	2.6	1	6.9781613	7.33	100.0%	1	K.QGVVQHLLVN.N
*	Sample7-09.5995.5995.2	2.7636	0.4217	99.7%	1106.6348	1106.6317	2.8	1	7.523234	7.33	100.0%	1	K.QGVVQHLLVN.N
*	Sample7-03.4406.4406.2	3.1034	0.38	99.6%	1220.6757	1220.6746	0.9	1	6.7605915	7.33	77.8%	2	K.QGVVQHLLVNN.L
*	Sample7-04.4756.4756.2	2.7558	0.3613	99.4%	1220.6783	1220.6746	3.1	1	5.8175964	7.33	83.3%	1	K.QGVVQHLLVNN.L
*	Sample7-05.5273.5273.2	2.9624	0.3665	99.6%	1220.6788	1220.6746	3.5	1	6.6226244	7.33	100.0%	1	K.QGVVQHLLVNN.L
*	Sample7-06.5522.5522.2	3.1542	0.2947	99.3%	1220.678	1220.6746	2.8	1	6.7902026	7.33	100.0%	1	K.QGVVQHLLVNN.L
*	Sample7-07.5645.5645.2	3.2561	0.4065	99.8%	1220.678	1220.6746	2.8	1	7.27571	7.33	100.0%	1	K.QGVVQHLLVNN.L
*	Sample7-08.5559.5559.2	2.9857	0.3995	99.7%	1220.678	1220.6746	2.8	1	6.4255805	7.33	100.0%	1	K.QGVVQHLLVNN.L
*	Sample7-03.6825.6825.2	3.5818	0.3812	99.8%	1333.7627	1333.7587	3.0	1	6.2918696	7.33	84.2%	1	K.QGVVQHLLVNNL.A
*	Sample7-04.7435.7435.2	3.3844	0.2997	99.5%	1333.7637	1333.7587	3.8	1	5.1271524	7.33	84.2%	1	K.QGVVQHLLVNNL.A
*	Sample7-05.8061.8061.2	3.5417	0.2869	99.5%	1333.7644	1333.7587	4.3	1	5.3778	7.33	94.7%	1	K.QGVVQHLLVNNL.A
*	Sample7-06.8497.8497.2	3.5458	0.3595	99.9%	1333.7639	1333.7587	3.9	1	5.520752	7.33	94.7%	2	K.QGVVQHLLVNNL.A
*	Sample7-07.8587.8587.2	3.4735	0.302	99.6%	1333.7622	1333.7587	2.7	1	5.3015428	7.33	100.0%	1	K.QGVVQHLLVNNL.A
*	Sample7-08.8563.8563.2	3.785	0.3315	99.9%	1333.762	1333.7587	2.5	1	5.5204983	7.33	89.5%	2	K.QGVVQHLLVNNL.A
*	Sample7-09.8951.8951.2	3.3917	0.2951	99.5%	1333.7628	1333.7587	3.1	1	5.691786	7.33	89.5%	2	K.QGVVQHLLVNNL.A
*	Sample7-03.6587.6587.2	3.0577	0.2903	98.8%	1404.7994	1404.7958	2.6	1	4.9256043	7.33	70.0%	1	K.QGVVQHLLVNNLA.I
*	Sample7-04.7075.7075.2	3.0605	0.2978	98.9%	1404.8026	1404.7958	4.9	1	6.3249354	7.33	81.0%	1	K.QGVVQHLLVNNLA.I
*	Sample7-06.8037.8037.2	2.8757	0.3503	99.2%	1404.7986	1404.7958	2.0	1	5.922166	7.33	88.9%	1	K.QGVVQHLLVNNLA.I
*	Sample7-08.8091.8091.2	3.3813	0.3738	99.7%	1404.8008	1404.7958	3.6	1	6.937643	7.33	76.2%	1	K.QGVVQHLLVNNLA.I
*	Sample7-09.8332.8332.2	3.3454	0.3246	99.6%	1404.7997	1404.7958	2.8	1	6.61484	7.33	94.7%	3	K.QGVVQHLLVNNLA.I
*	Sample7-03.8783.8783.2	3.3019	0.3646	99.6%	1574.9065	1574.9012	3.3	1	6.5758963	7.33	75.0%	2	K.QGVVQHLLVNNLAIG.R
*	Sample7-04.9341.9341.2	3.2763	0.3492	99.5%	1574.9092	1574.9012	5.0	1	6.358997	7.33	66.7%	2	K.QGVVQHLLVNNLAIG.R
*	Sample7-05.9868.9868.2	3.218	0.3144	99.1%	1574.906	1574.9012	3.0	1	5.921579	7.33	90.0%	1	K.QGVVQHLLVNNLAIG.R
*	Sample7-06.10143.10143.2	3.2665	0.3312	99.4%	1574.9071	1574.9012	3.7	1	6.291694	7.33	79.2%	2	K.QGVVQHLLVNNLAIG.R
*	Sample7-07.10321.10321.2	3.1119	0.3241	99.0%	1574.906	1574.9012	3.0	1	6.6184454	7.33	85.7%	1	K.QGVVQHLLVNNLAIG.R
*	Sample7-08.10260.10260.2	3.2025	0.3286	99.2%	1574.9069	1574.9012	3.6	1	5.8154836	7.33	81.0%	1	K.QGVVQHLLVNNLAIG.R
*	Sample7-09.10581.10581.2	3.4179	0.3593	99.6%	1574.9052	1574.9012	2.5	1	6.7290125	7.33	81.0%	2	K.QGVVQHLLVNNLAIG.R
*	Sample7-03.7254.7254.2	5.3475	0.5089	100.0%	1732.0034	1731.0024	-1.4	1	10.472087	10.06	88.5%	163	K.QGVVQHLLVNNLAIGR.S
*	Sample7-04.8041.8041.2	5.1373	0.5511	100.0%	1732.0039	1731.0024	-1.1	1	9.427715	10.06	92.0%	209	K.QGVVQHLLVNNLAIGR.S
*	Sample7-05.8577.8577.2	5.1485	0.5213	100.0%	1732.004	1731.0024	-1.0	1	9.57465	10.06	92.0%	212	K.QGVVQHLLVNNLAIGR.S
*	Sample7-06.15912.15912.2	5.3055	0.5331	100.0%	1732.0042	1731.0024	-1.0	1	9.246201	10.06	88.0%	212	K.QGVVQHLLVNNLAIGR.S
*	Sample7-07.9645.9645.2	5.2056	0.5053	100.0%	1732.0038	1731.0024	-1.2	1	9.354179	10.06	92.0%	209	K.QGVVQHLLVNNLAIGR.S
*	Sample7-08.19772.19772.2	5.1966	0.5485	100.0%	1732.0085	1731.0024	1.6	1	9.494114	10.06	92.3%	204	K.QGVVQHLLVNNLAIGR.S
*	Sample7-09.11597.11597.2	5.1652	0.5327	100.0%	1732.0017	1731.0024	-2.4	1	9.662903	10.06	92.0%	202	K.QGVVQHLLVNNLAIGR.S
*	Sample7-03.11128.11128.3	5.2739	0.461	100.0%	1732.0045	1731.0024	-0.7	1	7.9124856	10.06	80.0%	168	K.QGVVQHLLVNNLAIGR.S
*	Sample7-04.12110.12110.3	5.5747	0.4816	100.0%	1732.0107	1731.0024	2.9	1	7.890857	10.06	82.6%	213	K.QGVVQHLLVNNLAIGR.S
*	Sample7-05.15519.15519.3	5.4807	0.4215	100.0%	1731.0103	1731.0024	4.5	1	6.842152	10.06	78.7%	215	K.QGVVQHLLVNNLAIGR.S
*	Sample7-06.8221.8221.3	5.5058	0.4412	100.0%	1732.0049	1731.0024	-0.5	1	6.9575977	10.06	84.1%	211	K.QGVVQHLLVNNLAIGR.S
*	Sample7-07.15961.15961.3	5.5027	0.4197	100.0%	1732.0067	1731.0024	0.5	1	7.756337	10.06	76.1%	206	K.QGVVQHLLVNNLAIGR.S
*	Sample7-08.8836.8836.3	5.7162	0.449	100.0%	1732.012	1731.0024	3.6	1	6.9476266	10.06	83.7%	200	K.QGVVQHLLVNNLAIGR.S
*	Sample7-09.17944.17944.3	5.5544	0.4301	100.0%	1732.0063	1731.0024	0.3	1	7.1649203	10.06	76.6%	197	K.QGVVQHLLVNNLAIGR.S
*	Sample7-04.9122.9122.2	3.8614	0.4314	99.8%	1603.9506	1602.9438	2.1	1	8.565638	10.06	76.0%	5	Q.GVVQHLLVNNLAIGR.S
*	Sample7-05.9102.9102.2	4.7795	0.4992	100.0%	1603.956	1602.9438	5.5	1	8.675778	10.06	72.0%	53	Q.GVVQHLLVNNLAIGR.S
*	Sample7-06.9566.9566.2	5.0787	0.5328	100.0%	1602.9485	1602.9438	2.9	1	10.35342	10.06	95.7%	63	Q.GVVQHLLVNNLAIGR.S
*	Sample7-07.10442.10442.2	5.1601	0.5048	100.0%	1603.9534	1602.9438	3.8	1	10.08759	10.06	84.0%	60	Q.GVVQHLLVNNLAIGR.S
*	Sample7-08.10164.10164.2	4.6257	0.5077	100.0%	1602.949	1602.9438	3.2	1	9.327691	10.06	80.0%	40	Q.GVVQHLLVNNLAIGR.S
*	Sample7-09.10068.10068.2	4.962	0.4552	100.0%	1602.948	1602.9438	2.6	1	9.850248	10.06	82.6%	40	Q.GVVQHLLVNNLAIGR.S
*	Sample7-03.8133.8133.2	3.9023	0.5032	100.0%	1546.9276	1545.9224	1.2	1	8.754939	10.06	82.6%	12	G.VVQHLLVNNLAIGR.S
*	Sample7-04.8585.8585.2	4.5804	0.5224	100.0%	1545.9263	1545.9224	2.5	1	9.522554	10.06	95.7%	43	G.VVQHLLVNNLAIGR.S
*	Sample7-05.10334.10334.2	4.9442	0.4897	100.0%	1546.9321	1545.9224	4.1	1	9.074641	10.06	91.3%	54	G.VVQHLLVNNLAIGR.S
*	Sample7-06.8979.8979.2	4.6775	0.5057	100.0%	1545.927	1545.9224	3.0	1	10.183022	10.06	95.7%	41	G.VVQHLLVNNLAIGR.S
*	Sample7-07.10635.10635.2	4.8073	0.4605	100.0%	1546.9297	1545.9224	2.6	1	8.659667	10.06	90.9%	37	G.VVQHLLVNNLAIGR.S
*	Sample7-08.10657.10657.2	4.4497	0.4032	99.9%	1545.9276	1545.9224	3.4	1	9.306211	10.06	87.0%	37	G.VVQHLLVNNLAIGR.S
*	Sample7-09.8795.8795.2	4.6999	0.4943	100.0%	1545.9268	1545.9224	2.8	1	9.334684	10.06	100.0%	31	G.VVQHLLVNNLAIGR.S
*	Sample7-04.8575.8575.2	2.4828	0.3545	98.8%	1220.7314	1219.7269	1.0	1	7.041991	10.06	83.3%	1	Q.HLLVNNLAIGR.S
*	Sample7-07.9490.9490.2	2.9174	0.3643	99.6%	1219.7294	1219.7269	2.0	1	8.32321	10.06	89.5%	1	Q.HLLVNNLAIGR.S
*	Sample7-08.9790.9790.2	3.2016	0.4523	99.8%	1219.7312	1219.7269	3.5	1	8.846357	10.06	94.4%	3	Q.HLLVNNLAIGR.S
*	Sample7-09.9458.9458.2	3.4005	0.3731	99.9%	1219.7291	1219.7269	1.8	1	9.168685	10.06	100.0%	11	Q.HLLVNNLAIGR.S
*	Sample7-02.4992.4992.2	3.3108	0.2755	99.5%	1082.6691	1082.6681	0.9	1	5.431521	10.06	94.1%	3	H.LLVNNLAIGR.S
*	Sample7-03.5429.5429.2	3.6085	0.3494	99.8%	1082.6694	1082.6681	1.2	1	5.813983	10.06	100.0%	2	H.LLVNNLAIGR.S
*	Sample7-04.5943.5943.2	3.5008	0.3042	99.6%	1082.6713	1082.6681	2.9	1	5.4630237	10.06	100.0%	2	H.LLVNNLAIGR.S
*	Sample7-05.6539.6539.2	3.607	0.3261	99.9%	1082.6716	1082.6681	3.3	1	5.760669	10.06	100.0%	4	H.LLVNNLAIGR.S
*	Sample7-06.6823.6823.2	3.7427	0.3373	99.8%	1082.6719	1082.6681	3.5	1	5.647091	10.06	100.0%	3	H.LLVNNLAIGR.S
*	Sample7-07.6934.6934.2	3.6498	0.3323	99.9%	1082.6711	1082.6681	2.8	1	5.881352	10.06	100.0%	6	H.LLVNNLAIGR.S
*	Sample7-08.6853.6853.2	3.6991	0.3243	99.9%	1082.6707	1082.6681	2.4	1	6.1133223	10.06	100.0%	3	H.LLVNNLAIGR.S
*	Sample7-09.7095.7095.2	3.6655	0.3067	99.8%	1082.671	1082.6681	2.7	1	5.3886666	10.06	100.0%	1	H.LLVNNLAIGR.S
*	Sample7-02.3954.3954.2	2.9994	0.3071	99.5%	969.58466	969.584	0.7	1	4.9026146	10.06	93.3%	2	L.LVNNLAIGR.S
*	Sample7-05.4704.4704.2	3.2764	0.2833	99.6%	969.58453	969.584	0.6	1	4.954343	10.06	100.0%	1	L.LVNNLAIGR.S
*	Sample7-07.5036.5036.2	3.1457	0.2907	99.6%	969.586	969.584	2.1	1	5.367746	10.06	100.0%	1	L.LVNNLAIGR.S
*	Sample7-08.4882.4882.2	2.8886	0.2888	99.2%	969.58685	969.584	3.0	1	6.152692	10.06	100.0%	1	L.LVNNLAIGR.S
*	Sample7-09.5127.5127.2	3.0719	0.2799	99.5%	969.5867	969.584	2.8	1	5.5621157	10.06	100.0%	1	L.LVNNLAIGR.S
*	Sample7-04.3161.3161.2	2.863	0.3154	99.6%	932.49524	932.4948	0.5	1	5.543483	6.51	100.0%	2	R.IIDAVQHH.E
*	Sample7-05.3621.3621.2	2.8392	0.2923	99.4%	932.498	932.4948	3.4	1	6.3980947	6.51	100.0%	1	R.IIDAVQHH.E
*	Sample7-06.3701.3701.2	2.8112	0.3251	99.5%	932.4978	932.4948	3.2	1	6.3666797	6.51	100.0%	1	R.IIDAVQHH.E
*	Sample7-07.3831.3831.2	2.8737	0.3283	99.6%	932.4968	932.4948	2.2	1	5.9761806	6.51	100.0%	1	R.IIDAVQHH.E
*	Sample7-08.3665.3665.2	2.7731	0.3105	99.4%	932.4968	932.4948	2.2	1	6.1091385	6.51	100.0%	1	R.IIDAVQHH.E
*	Sample7-09.3901.3901.2	2.8101	0.3525	99.6%	932.49866	932.4948	4.1	1	6.3707237	6.51	100.0%	1	R.IIDAVQHH.E
*	Sample7-03.3088.3088.2	2.9286	0.3166	99.5%	1061.5383	1061.5375	0.8	1	7.27568	5.44	100.0%	7	R.IIDAVQHHE.Q
*	Sample7-04.3322.3322.2	2.7295	0.3506	99.5%	1061.5388	1061.5375	1.3	1	6.218722	5.44	100.0%	6	R.IIDAVQHHE.Q
*	Sample7-05.3667.3667.2	2.9051	0.3565	99.6%	1061.5415	1061.5375	3.8	1	6.501446	5.44	100.0%	3	R.IIDAVQHHE.Q
*	Sample7-06.3753.3753.2	2.8545	0.3466	99.6%	1061.5405	1061.5375	2.9	1	6.4728355	5.44	100.0%	1	R.IIDAVQHHE.Q
*	Sample7-07.3829.3829.2	2.8113	0.3284	99.5%	1061.5392	1061.5375	1.6	1	5.395038	5.44	100.0%	1	R.IIDAVQHHE.Q
*	Sample7-08.3696.3696.2	2.6372	0.334	99.2%	1061.5394	1061.5375	1.8	1	5.145339	5.44	100.0%	1	R.IIDAVQHHE.Q
*	Sample7-03.3612.3612.2	2.9036	0.2674	98.7%	1189.5978	1189.596	1.5	1	6.238292	5.44	93.8%	4	R.IIDAVQHHEQ.H
*	Sample7-04.3194.3194.2	3.3442	0.3358	99.7%	1189.601	1189.596	4.2	1	5.70839	5.44	100.0%	8	R.IIDAVQHHEQ.H
*	Sample7-05.3620.3620.2	3.3674	0.3114	99.6%	1189.6023	1189.596	5.3	1	5.807359	5.44	100.0%	2	R.IIDAVQHHEQ.H
*	Sample7-06.3842.3842.2	3.3572	0.3163	99.6%	1189.6002	1189.596	3.6	1	5.544025	5.44	93.8%	2	R.IIDAVQHHEQ.H
*	Sample7-07.3786.3786.2	3.4952	0.3347	99.9%	1191.6052	1189.596	2.2	1	6.6141214	5.44	100.0%	1	R.IIDAVQHHEQ.H
*	Sample7-08.3666.3666.2	3.2482	0.2762	99.4%	1189.5991	1189.596	2.7	1	6.488004	5.44	100.0%	1	R.IIDAVQHHEQ.H
*	Sample7-09.3882.3882.2	3.3877	0.3061	99.6%	1189.6011	1189.596	4.3	1	6.4900374	5.44	100.0%	1	R.IIDAVQHHEQ.H
*	Sample7-04.2706.2706.2	3.6726	0.2772	99.6%	1327.665	1326.6549	5.1	1	6.6207366	6.18	88.9%	5	R.IIDAVQHHEQH.G
*	Sample7-05.3884.3884.2	3.9662	0.4535	100.0%	1326.6588	1326.6549	2.9	1	7.9219527	6.18	100.0%	69	R.IIDAVQHHEQH.G
*	Sample7-06.3890.3890.2	4.0114	0.5012	100.0%	1326.6594	1326.6549	3.4	1	7.6021137	6.18	94.4%	24	R.IIDAVQHHEQH.G
*	Sample7-07.3815.3815.2	4.0348	0.4956	100.0%	1326.6592	1326.6549	3.2	1	7.6958814	6.18	100.0%	10	R.IIDAVQHHEQH.G
*	Sample7-08.3680.3680.2	3.9213	0.4528	100.0%	1326.6589	1326.6549	3.0	1	7.3511357	6.18	94.4%	2	R.IIDAVQHHEQH.G
*	Sample7-09.3867.3867.2	4.159	0.3556	99.8%	1328.666	1326.6549	3.3	1	7.0895333	6.18	94.4%	2	R.IIDAVQHHEQH.G
*	Sample7-05.3194.3194.2	4.9345	0.42	100.0%	1383.6823	1383.6764	4.2	1	7.8245344	6.18	94.7%	47	R.IIDAVQHHEQHG.D
*	Sample7-06.2948.2948.2	4.6657	0.4696	100.0%	1383.6819	1383.6764	4.0	1	7.385591	6.18	94.4%	38	R.IIDAVQHHEQHG.D
*	Sample7-07.4085.4085.2	4.537	0.4701	100.0%	1383.6814	1383.6764	3.6	1	7.534368	6.18	85.0%	19	R.IIDAVQHHEQHG.D
*	Sample7-08.3631.3631.2	4.3444	0.4741	100.0%	1383.6816	1383.6764	3.8	1	7.553075	6.18	85.0%	7	R.IIDAVQHHEQHG.D
*	Sample7-09.3897.3897.2	4.3082	0.4835	100.0%	1383.6824	1383.6764	4.3	1	7.582168	6.18	94.4%	7	R.IIDAVQHHEQHG.D
*	Sample7-04.2956.2956.2	4.3707	0.4467	100.0%	1498.7067	1498.7034	2.2	1	8.273811	5.44	76.2%	23	R.IIDAVQHHEQHGD.V
*	Sample7-05.2608.2608.2	4.4355	0.4584	100.0%	1499.6882	1498.7034	-12.3	1	7.383149	5.44	94.4%	43	R.IIDAVQHHEQHGD.V
*	Sample7-06.3668.3668.2	4.1284	0.4496	100.0%	1498.7074	1498.7034	2.7	1	6.9081726	5.44	85.7%	20	R.IIDAVQHHEQHGD.V
*	Sample7-07.3883.3883.2	4.071	0.4688	100.0%	1498.7065	1498.7034	2.1	1	8.254425	5.44	80.0%	7	R.IIDAVQHHEQHGD.V
*	Sample7-08.3526.3526.2	4.1007	0.5012	100.0%	1499.6862	1498.7034	-13.7	1	8.302213	5.44	81.0%	3	R.IIDAVQHHEQHGD.V
*	Sample7-09.3799.3799.2	4.3417	0.488	100.0%	1499.7158	1498.7034	6.1	1	7.447451	5.44	81.0%	2	R.IIDAVQHHEQHGD.V
*	Sample7-04.2887.2887.2	3.4908	0.3259	99.6%	1597.7761	1597.7717	2.8	1	7.4351053	5.44	63.6%	2	R.IIDAVQHHEQHGDV.C
*	Sample7-05.3214.3214.2	4.1085	0.4026	99.8%	1597.7754	1597.7717	2.3	1	9.454062	5.44	81.0%	66	R.IIDAVQHHEQHGDV.C
*	Sample7-06.2647.2647.2	4.0304	0.414	99.8%	1597.776	1597.7717	2.7	1	7.4266834	5.44	77.3%	21	R.IIDAVQHHEQHGDV.C
*	Sample7-07.3459.3459.2	3.7649	0.3499	99.8%	1599.801	1597.7717	14.1	1	7.1815414	5.44	85.0%	12	R.IIDAVQHHEQHGDV.C
*	Sample7-08.3932.3932.2	4.0003	0.42	99.8%	1597.7847	1597.7717	8.1	1	7.6086674	5.44	90.0%	4	R.IIDAVQHHEQHGDV.C
*	Sample7-09.4062.4062.2	3.9706	0.3398	99.9%	1598.7802	1597.7717	3.2	1	8.394642	5.44	85.0%	4	R.IIDAVQHHEQHGDV.C
*	Sample7-06.4665.4665.2	4.9358	0.4719	100.0%	1925.898	1925.8922	3.0	1	10.015925	5.44	80.8%	11	R.IIDAVQHHEQHGDVCPA.N
*	Sample7-07.4430.4430.2	4.6363	0.536	100.0%	1925.8945	1925.8922	1.2	1	9.194756	5.44	76.0%	3	R.IIDAVQHHEQHGDVCPA.N
*	Sample7-08.4121.4121.2	3.8667	0.4616	99.7%	1925.8905	1925.8922	-0.9	1	8.790889	5.44	72.0%	1	R.IIDAVQHHEQHGDVCPA.N
*	Sample7-09.4487.4487.2	5.0244	0.5153	100.0%	1926.904	1925.8922	4.4	1	8.855958	5.44	70.8%	2	R.IIDAVQHHEQHGDVCPA.N
*	Sample7-06.4601.4601.2	4.3007	0.4945	100.0%	2039.9397	2039.9352	2.2	1	8.114464	5.44	65.4%	3	R.IIDAVQHHEQHGDVCPAN.W
*	Sample7-07.4389.4389.2	4.4027	0.5156	100.0%	2039.9398	2039.9352	2.3	1	8.074991	5.44	65.4%	2	R.IIDAVQHHEQHGDVCPAN.W
*	Sample7-08.4146.4146.2	5.0233	0.5381	100.0%	2040.9601	2039.9352	10.6	1	8.39921	5.44	69.2%	2	R.IIDAVQHHEQHGDVCPAN.W
*	Sample7-09.4330.4330.2	5.1106	0.4669	100.0%	2039.9528	2039.9352	8.6	1	8.880884	5.44	53.3%	3	R.IIDAVQHHEQHGDVCPAN.W
*	Sample7-09.3623.3623.2	5.3532	0.4782	100.0%	2013.9092	2012.9144	-4.3	1	10.390062	6.77	63.0%	3	D.AVQHHEQHGDVCPANWK.K
*	Sample7-09.3571.3571.2	3.6133	0.3635	99.7%	1715.7616	1714.7502	4.7	1	6.971891	6.77	70.8%	2	Q.HHEQHGDVCPANWK.K
*	Sample7-06.3459.3459.2	4.1467	0.5555	100.0%	1577.6954	1577.6914	2.6	1	9.890981	6.51	77.3%	2	H.HEQHGDVCPANWK.K
*	Sample7-07.3361.3361.2	4.4439	0.4178	100.0%	1578.7019	1577.6914	4.5	1	8.835696	6.51	77.3%	3	H.HEQHGDVCPANWK.K
*	Sample7-08.3237.3237.2	2.9689	0.4435	99.9%	1577.6992	1577.6914	5.0	1	6.9432006	6.51	81.8%	1	H.HEQHGDVCPANWK.K
*	Sample7-05.4179.4179.2	3.6743	0.5267	100.0%	1440.6375	1440.6324	3.5	1	8.756458	5.63	85.0%	2	H.EQHGDVCPANWK.K
*	Sample7-06.4233.4233.2	3.8542	0.5061	100.0%	1441.6395	1440.6324	2.6	1	9.014694	5.63	70.0%	1	H.EQHGDVCPANWK.K
*	Sample7-07.4313.4313.2	3.4008	0.3589	99.7%	1440.6368	1440.6324	3.1	1	7.65895	5.63	85.0%	1	H.EQHGDVCPANWK.K
*	Sample7-09.4357.4357.2	3.3247	0.4634	99.8%	1440.6392	1440.6324	4.7	1	8.95121	5.63	85.0%	1	H.EQHGDVCPANWK.K
*	Sample7-05.4391.4391.2	3.0366	0.3124	99.5%	1183.5336	1183.5312	2.0	1	6.9458137	7.11	93.8%	1	Q.HGDVCPANWK.K
*	Sample7-06.4207.4207.2	3.5683	0.5062	100.0%	1183.5348	1183.5312	3.0	1	9.080631	7.11	100.0%	2	Q.HGDVCPANWK.K
*	Sample7-07.4299.4299.2	3.2672	0.4414	99.8%	1185.5399	1183.5312	1.7	1	9.265317	7.11	93.8%	1	Q.HGDVCPANWK.K
*	Sample7-02.3495.3495.2	3.1412	0.3849	99.6%	1426.6637	1425.6566	2.6	1	7.842805	4.14	81.0%	1	K.VAMKPSEEGVSEY.L
*	Sample7-02.4809.4809.2	3.0483	0.3491	99.4%	1538.7439	1538.7406	2.1	1	6.6950173	4.14	60.9%	1	K.VAMKPSEEGVSEYL.S
*	Sample7-03.5268.5268.2	3.3923	0.3397	99.6%	1538.7429	1538.7406	1.5	1	7.4348073	4.14	69.6%	3	K.VAMKPSEEGVSEYL.S
*	Sample7-04.5739.5739.2	3.6256	0.4973	99.9%	1538.7468	1538.7406	4.0	1	8.736648	4.14	87.0%	2	K.VAMKPSEEGVSEYL.S
*	Sample7-05.6319.6319.2	3.8212	0.5044	100.0%	1538.7485	1538.7406	5.2	1	9.047907	4.14	91.3%	3	K.VAMKPSEEGVSEYL.S
*	Sample7-06.6478.6478.2	3.6159	0.5076	100.0%	1538.7455	1538.7406	3.2	1	8.091167	4.14	87.0%	2	K.VAMKPSEEGVSEYL.S
*	Sample7-07.6685.6685.2	3.702	0.4451	99.8%	1538.7443	1538.7406	2.4	1	8.3021755	4.14	86.4%	1	K.VAMKPSEEGVSEYL.S
*	Sample7-08.6635.6635.2	3.5683	0.3636	99.7%	1538.746	1538.7406	3.5	1	8.6945915	4.14	69.6%	1	K.VAMKPSEEGVSEYL.S
*	Sample7-04.4999.4999.2	3.6728	0.4025	99.8%	1626.779	1625.7727	1.8	1	7.3755555	4.14	70.8%	1	K.VAMKPSEEGVSEYLS.K
*	Sample7-05.5505.5505.2	3.601	0.36	99.6%	1625.778	1625.7727	3.2	1	7.6780257	4.14	66.7%	2	K.VAMKPSEEGVSEYLS.K
*	Sample7-06.5882.5882.2	3.6571	0.4522	99.8%	1625.7804	1625.7727	4.7	1	8.138227	4.14	75.0%	2	K.VAMKPSEEGVSEYLS.K
*	Sample7-07.5855.5855.2	3.4425	0.3461	99.6%	1625.7792	1625.7727	4.0	1	7.145816	4.14	70.8%	1	K.VAMKPSEEGVSEYLS.K
*	Sample7-03.7304.7304.2	4.0343	0.4683	100.0%	1753.8683	1753.8677	0.3	1	8.610279	4.72	73.1%	29	K.VAMKPSEEGVSEYLSK.L
*	Sample7-04.4831.4831.2	4.7205	0.5268	100.0%	1753.8726	1753.8677	2.8	1	9.087633	4.72	80.8%	27	K.VAMKPSEEGVSEYLSK.L
*	Sample7-05.5420.5420.2	5.4753	0.5264	100.0%	1753.8737	1753.8677	3.4	1	9.248128	4.72	92.3%	23	K.VAMKPSEEGVSEYLSK.L
*	Sample7-06.5383.5383.2	5.6818	0.4929	100.0%	1753.8729	1753.8677	3.0	1	9.01917	4.72	92.3%	14	K.VAMKPSEEGVSEYLSK.L
*	Sample7-07.5777.5777.2	5.3385	0.5363	100.0%	1753.8729	1753.8677	3.0	1	9.529342	4.72	92.3%	10	K.VAMKPSEEGVSEYLSK.L
*	Sample7-08.5514.5514.2	5.6576	0.5077	100.0%	1753.8724	1753.8677	2.7	1	9.602634	4.72	96.0%	6	K.VAMKPSEEGVSEYLSK.L
*	Sample7-09.5664.5664.2	3.1831	0.3265	100.0%	1753.8726	1753.8677	2.8	1	6.2433167	4.72	61.5%	2	K.VAMKPSEEGVSEYLSK.L
*	Sample7-03.6784.6784.3	4.0611	0.4452	100.0%	1753.8722	1753.8677	2.6	1	7.427148	4.72	66.0%	21	K.VAMKPSEEGVSEYLSK.L
*	Sample7-04.7199.7199.3	3.8188	0.3875	100.0%	1753.8729	1753.8677	3.0	1	6.872846	4.72	71.7%	23	K.VAMKPSEEGVSEYLSK.L
*	Sample7-05.5839.5839.3	4.429	0.4684	100.0%	1754.877	1753.8677	3.4	1	7.483804	4.72	71.4%	12	K.VAMKPSEEGVSEYLSK.L
*	Sample7-06.5503.5503.3	4.5187	0.445	100.0%	1753.8746	1753.8677	4.0	1	9.048136	4.72	76.6%	10	K.VAMKPSEEGVSEYLSK.L
*	Sample7-07.5629.5629.3	4.9857	0.5412	100.0%	1753.8737	1753.8677	3.4	1	8.963867	4.72	70.2%	5	K.VAMKPSEEGVSEYLSK.L
*	Sample7-08.5429.5429.3	4.9519	0.4774	100.0%	1753.8751	1753.8677	4.2	1	8.250906	4.72	78.7%	2	K.VAMKPSEEGVSEYLSK.L
*	Sample7-03.8652.8652.2	2.8397	0.3092	100.0%	1866.9564	1866.9517	2.6	1	6.6398826	4.72	51.9%	4	K.VAMKPSEEGVSEYLSKL.-
*	Sample7-04.6133.6133.2	3.8237	0.4699	100.0%	1867.9589	1866.9517	2.1	1	7.7968845	4.72	53.6%	11	K.VAMKPSEEGVSEYLSKL.-
*	Sample7-05.9668.9668.2	4.2942	0.4559	100.0%	1867.9595	1866.9517	2.4	1	7.5330653	4.72	64.3%	62	K.VAMKPSEEGVSEYLSKL.-
*	Sample7-06.11500.11500.2	4.1484	0.4197	100.0%	1867.9612	1866.9517	3.3	1	6.934028	4.72	65.5%	59	K.VAMKPSEEGVSEYLSKL.-
*	Sample7-07.12351.12351.2	4.3673	0.5213	100.0%	1867.9572	1866.9517	1.1	1	9.374774	4.72	67.9%	44	K.VAMKPSEEGVSEYLSKL.-
*	Sample7-08.11907.11907.2	4.995	0.4632	100.0%	1867.9586	1866.9517	1.9	1	8.538383	4.72	76.9%	38	K.VAMKPSEEGVSEYLSKL.-
*	Sample7-09.10914.10914.2	4.5841	0.454	100.0%	1867.9596	1866.9517	2.5	1	8.864001	4.72	53.6%	32	K.VAMKPSEEGVSEYLSKL.-
*	Sample7-03.12845.12845.3	2.1498	0.2535	98.7%	1867.9673	1866.9517	6.6	1	4.8179827	4.72	48.0%	1	K.VAMKPSEEGVSEYLSKL.-
*	Sample7-04.5950.5950.2	3.7106	0.3976	99.8%	1584.7703	1583.7621	3.0	1	6.913908	4.72	70.8%	4	A.MKPSEEGVSEYLSK.L
*	Sample7-05.5256.5256.2	4.4347	0.3772	99.8%	1584.7723	1583.7621	4.4	1	6.5141783	4.72	82.6%	9	A.MKPSEEGVSEYLSK.L
*	Sample7-03.7067.7067.2	3.5927	0.3692	99.9%	1452.7218	1452.7217	0.1	1	6.2748213	4.72	86.4%	6	M.KPSEEGVSEYLSK.L
*	Sample7-08.9781.9781.2	3.6644	0.319	99.6%	1566.8134	1565.8057	2.8	1	6.2653365	4.72	58.3%	2	M.KPSEEGVSEYLSKL.-
*	Sample7-09.9898.9898.2	4.1007	0.375	99.8%	1565.8075	1565.8057	1.2	1	6.167107	4.72	83.3%	9	M.KPSEEGVSEYLSKL.-
*	Sample7-05.9625.9625.2	4.0227	0.3708	100.0%	1437.7166	1437.7107	4.1	1	8.97372	4.14	95.2%	1	K.PSEEGVSEYLSKL.-
*	Sample7-06.9958.9958.2	4.2976	0.3373	100.0%	1437.7162	1437.7107	3.8	1	8.683885	4.14	95.2%	2	K.PSEEGVSEYLSKL.-
*	Sample7-07.10101.10101.2	5.0057	0.4351	100.0%	1437.7163	1437.7107	3.9	1	9.153724	4.14	100.0%	2	K.PSEEGVSEYLSKL.-
*	Sample7-08.10073.10073.2	5.1516	0.3577	100.0%	1437.7163	1437.7107	3.9	1	8.222777	4.14	100.0%	2	K.PSEEGVSEYLSKL.-
*	Sample7-09.10266.10266.2	4.0142	0.3839	100.0%	1437.7135	1437.7107	2.0	1	7.971909	4.14	90.5%	2	K.PSEEGVSEYLSKL.-
U	sp|P68871|HBB_HUMAN	23	37	59.9%	147	15998	7.3	0.0028277643	2.9719157	Hemoglobin subunit beta OS=Homo sapiens GN=HBB PE=1 SV=2
	Filename	XCorr	DeltCN	Conf%	ObsM+H+	CalcM+H+	PPM	SpR	Prob Score	pI	Ion%	#	Sequence
*	Sample7-02.3889.3889.2	2.2842	0.3173	100.0%	1314.6654	1314.6648	0.5	1	6.1071706	4.14	68.2%	1	K.VNVDEVGGEALGR.L
	Sample7-04.8955.8955.2	2.6424	0.2659	100.0%	1274.7292	1274.7256	2.9	1	4.991841	9.08	75.0%	1	R.LLVVYPWTQR.F
	Sample7-05.9618.9618.2	2.7552	0.3225	100.0%	1274.7297	1274.7256	3.3	7	5.757466	9.08	68.8%	2	R.LLVVYPWTQR.F
	Sample7-06.9930.9930.2	2.7549	0.2563	100.0%	1274.728	1274.7256	1.9	1	5.4684916	9.08	81.2%	1	R.LLVVYPWTQR.F
	Sample7-07.9967.9967.2	2.9399	0.2245	100.0%	1274.7288	1274.7256	2.5	1	6.1318655	9.08	81.2%	2	R.LLVVYPWTQR.F
	Sample7-08.9934.9934.2	2.8322	0.2672	100.0%	1274.7284	1274.7256	2.2	2	5.7267747	9.08	75.0%	1	R.LLVVYPWTQR.F
	Sample7-09.10358.10358.2	3.0045	0.2014	100.0%	1274.7288	1274.7256	2.5	1	4.5159307	9.08	81.2%	2	R.LLVVYPWTQR.F
*	Sample7-04.10862.10862.2	3.7058	0.4026	100.0%	2059.9563	2058.9478	2.5	1	8.166873	4.14	48.3%	1	R.FFESFGDLSTPDAVMGNPK.V
*	Sample7-05.11277.11277.2	4.8505	0.4301	100.0%	2059.9622	2058.9478	5.4	1	8.467817	4.14	63.3%	1	R.FFESFGDLSTPDAVMGNPK.V
*	Sample7-06.11658.11658.2	4.2251	0.485	100.0%	2059.957	2058.9478	2.9	1	8.277723	4.14	61.3%	1	R.FFESFGDLSTPDAVMGNPK.V
*	Sample7-07.11897.11897.2	5.4566	0.5315	100.0%	2059.9583	2058.9478	3.5	1	10.0328665	4.14	67.7%	2	R.FFESFGDLSTPDAVMGNPK.V
*	Sample7-08.11913.11913.2	4.5394	0.5037	100.0%	2059.9526	2058.9478	0.7	1	8.730119	4.14	62.5%	2	R.FFESFGDLSTPDAVMGNPK.V
*	Sample7-09.12228.12228.2	5.3758	0.5701	100.0%	2059.955	2058.9478	1.9	1	10.540386	4.14	67.7%	2	R.FFESFGDLSTPDAVMGNPK.V
	Sample7-09.7496.7496.2	2.7775	0.4108	99.6%	1400.721	1400.7168	3.0	1	7.0258856	5.63	63.6%	1	G.AFSDGLAHLDNLK.G
	Sample7-04.5251.5251.2	2.2612	0.2695	100.0%	1127.569	1126.564	1.5	1	5.5561113	5.63	80.0%	3	K.LHVDPENFR.L
*	Sample7-03.3779.3779.2	2.8216	0.4396	100.0%	1379.7067	1378.7002	2.3	1	6.815924	6.56	80.0%	1	K.EFTPPVQAAYQK.V
	Sample7-03.3606.3606.2	2.5366	0.369	100.0%	1149.6755	1149.6738	1.5	1	7.048466	9.08	70.0%	1	K.VVAGVANALAHK.Y
	Sample7-04.4113.4113.2	3.4226	0.4887	100.0%	1149.6757	1149.6738	1.6	1	8.625333	9.08	100.0%	5	K.VVAGVANALAHK.Y
	Sample7-05.4448.4448.2	3.5204	0.4051	100.0%	1149.6758	1149.6738	1.7	1	8.9640465	9.08	100.0%	2	K.VVAGVANALAHK.Y
	Sample7-06.4535.4535.2	3.4301	0.4551	100.0%	1149.6766	1149.6738	2.4	1	8.285941	9.08	95.0%	1	K.VVAGVANALAHK.Y
	Sample7-07.4634.4634.2	3.5017	0.4492	100.0%	1149.6766	1149.6738	2.4	1	9.216983	9.08	95.0%	2	K.VVAGVANALAHK.Y
	Sample7-08.4552.4552.2	3.5615	0.4298	100.0%	1149.6759	1149.6738	1.8	1	8.807048	9.08	95.0%	1	K.VVAGVANALAHK.Y
	Sample7-09.4804.4804.2	2.1788	0.2863	99.9%	1151.6842	1149.6738	3.2	2	5.978933	9.08	70.0%	1	K.VVAGVANALAHK.Y
U	sp|P01040|CYTA_HUMAN	9	13	52.0%	98	11006	5.5	0.0014903082	2.311311	Cystatin-A OS=Homo sapiens GN=CSTA PE=1 SV=1
	Filename	XCorr	DeltCN	Conf%	ObsM+H+	CalcM+H+	PPM	SpR	Prob Score	pI	Ion%	#	Sequence
*	Sample7-03.4586.4586.2	2.9363	0.3778	100.0%	1339.7124	1339.7103	1.5	1	7.6707625	4.14	89.5%	3	K.PATPEIQEIVDK.V
*	Sample7-04.4936.4936.2	2.2319	0.236	99.6%	1339.7129	1339.7103	1.9	1	5.6504846	4.14	68.4%	1	K.PATPEIQEIVDK.V
*	Sample7-05.4748.4748.2	3.2106	0.3043	100.0%	1356.7229	1356.7158	5.2	1	5.8266616	8.64	80.0%	1	K.TQVVAGTNYYIK.V
*	Sample7-06.4966.4966.2	2.7754	0.2572	100.0%	1356.7289	1356.7158	9.6	1	5.4465737	8.64	70.0%	1	K.TQVVAGTNYYIK.V
*	Sample7-06.7507.7507.2	3.18	0.3727	100.0%	1976.0013	1975.9971	2.2	1	5.861771	4.14	58.6%	1	K.SLPGQNEDLVLTGYQVDK.N
*	Sample7-07.7548.7548.2	3.6816	0.3642	100.0%	1978.0098	1975.9971	3.0	2	6.295042	4.14	48.3%	1	K.SLPGQNEDLVLTGYQVDK.N
*	Sample7-08.7489.7489.2	4.2119	0.4148	100.0%	1978.0085	1975.9971	2.4	25	7.4819493	4.14	37.9%	3	K.SLPGQNEDLVLTGYQVDK.N
*	Sample7-09.7800.7800.2	3.0141	0.1713	99.8%	1976.0	1975.9971	1.5	1	4.2967257	4.14	57.1%	1	K.SLPGQNEDLVLTGYQVDK.N
*	Sample7-08.6819.6819.2	2.7618	0.3525	98.8%	2042.0159	2042.0077	4.0	1	6.6381116	4.4	48.1%	1	L.VLTGYQVDKNKDDELTGF.-
U	sp|P32119|PRDX2_HUMAN	34	446	44.4%	198	21892	6.0	0.025306292	1.7797134	Peroxiredoxin-2 OS=Homo sapiens GN=PRDX2 PE=1 SV=5
	Filename	XCorr	DeltCN	Conf%	ObsM+H+	CalcM+H+	PPM	SpR	Prob Score	pI	Ion%	#	Sequence
*	Sample7-03.7346.7346.2	2.2444	0.2133	99.7%	972.5525	972.5513	1.3	10	5.476385	8.8	80.0%	7	R.IGKPAPDFK.A
*	Sample7-04.5439.5439.2	2.5842	0.2467	100.0%	973.5566	972.5513	2.0	1	5.055965	8.8	100.0%	44	R.IGKPAPDFK.A
*	Sample7-05.3869.3869.2	2.5106	0.2498	100.0%	972.5528	972.5513	1.6	1	6.1233354	8.8	100.0%	30	R.IGKPAPDFK.A
*	Sample7-06.4009.4009.2	2.3918	0.2543	100.0%	972.55145	972.5513	0.2	1	4.718708	8.8	100.0%	6	R.IGKPAPDFK.A
*	Sample7-07.4084.4084.2	2.2555	0.2554	99.9%	972.5534	972.5513	2.2	1	5.6602416	8.8	93.3%	1	R.IGKPAPDFK.A
*	Sample7-02.3640.3640.2	2.4885	0.3455	100.0%	978.52747	978.52545	2.1	1	6.4694896	6.56	76.5%	3	K.ATAVVDGAFK.E
*	Sample7-03.3445.3445.2	2.4601	0.3294	100.0%	980.5341	978.52545	2.0	1	6.072327	6.56	82.4%	1	K.ATAVVDGAFK.E
*	Sample7-06.5734.5734.2	2.9877	0.3605	99.6%	1147.6183	1147.6106	6.7	2	7.5022182	6.56	82.4%	1	C.PTEIIAFSNR.A
*	Sample7-08.5757.5757.2	2.7657	0.3832	99.6%	1147.6151	1147.6106	3.9	1	6.5203056	6.56	88.2%	1	C.PTEIIAFSNR.A
*	Sample7-01.11125.11125.2	3.8586	0.4384	100.0%	1735.9816	1734.9749	1.9	1	8.35358	4.46	64.3%	12	K.EGGLGPLNIPLLADVTR.R
*	Sample7-02.12510.12510.2	5.0728	0.5518	100.0%	1734.9801	1734.9749	3.0	1	9.805927	4.46	89.3%	33	K.EGGLGPLNIPLLADVTR.R
*	Sample7-03.15688.15688.2	4.9742	0.5614	100.0%	1735.9819	1734.9749	2.1	1	9.66767	4.46	82.1%	8	K.EGGLGPLNIPLLADVTR.R
*	Sample7-04.15269.15269.2	4.7976	0.4957	100.0%	1735.9845	1734.9749	3.6	1	9.2338505	4.46	82.1%	11	K.EGGLGPLNIPLLADVTR.R
*	Sample7-05.15489.15489.2	4.9038	0.5367	100.0%	1735.9806	1734.9749	1.4	1	9.80775	4.46	88.9%	13	K.EGGLGPLNIPLLADVTR.R
*	Sample7-06.15973.15973.2	4.9791	0.5164	100.0%	1735.981	1734.9749	1.6	1	9.644591	4.46	82.1%	33	K.EGGLGPLNIPLLADVTR.R
*	Sample7-07.16360.16360.2	5.0568	0.5055	100.0%	1735.9801	1734.9749	1.1	1	9.403444	4.46	85.7%	54	K.EGGLGPLNIPLLADVTR.R
*	Sample7-08.16408.16408.2	4.7198	0.5379	100.0%	1734.977	1734.9749	1.3	1	9.041159	4.46	88.9%	73	K.EGGLGPLNIPLLADVTR.R
*	Sample7-09.16713.16713.2	4.7699	0.5494	100.0%	1734.9751	1734.9749	0.1	1	9.539982	4.46	92.6%	86	K.EGGLGPLNIPLLADVTR.R
*	Sample7-03.15511.15511.3	3.7458	0.3726	99.9%	1736.9843	1734.9749	1.5	1	6.1988935	4.46	55.1%	3	K.EGGLGPLNIPLLADVTR.R
*	Sample7-06.16035.16035.3	3.9971	0.3304	99.8%	1736.9868	1734.9749	3.0	1	6.2037396	4.46	56.9%	1	K.EGGLGPLNIPLLADVTR.R
*	Sample7-07.16534.16534.3	4.1093	0.363	100.0%	1736.9861	1734.9749	2.6	1	6.0500813	4.46	64.6%	2	K.EGGLGPLNIPLLADVTR.R
*	Sample7-08.16311.16311.3	4.3295	0.3305	99.9%	1736.9902	1734.9749	5.0	1	7.0420365	4.46	68.8%	2	K.EGGLGPLNIPLLADVTR.R
*	Sample7-09.16701.16701.3	4.5434	0.3065	99.9%	1736.9865	1734.9749	2.8	1	6.838489	4.46	59.6%	2	K.EGGLGPLNIPLLADVTR.R
*	Sample7-02.3921.3921.2	2.4574	0.2147	99.9%	1023.5357	1023.5357	0.0	1	5.967292	4.46	85.7%	1	R.LSEDYGVLK.T
*	Sample7-02.2959.2959.2	2.4758	0.2996	100.0%	924.44354	924.44214	1.5	1	6.1419916	4.46	84.6%	1	K.TDEGIAYR.G
	Sample7-02.4318.4318.2	3.2659	0.327	100.0%	1211.6755	1211.6742	1.1	1	6.1429644	6.56	84.2%	3	R.QITVNDLPVGR.S
	Sample7-03.4475.4475.2	3.0652	0.3119	100.0%	1211.6761	1211.6742	1.6	1	5.824127	6.56	88.9%	3	R.QITVNDLPVGR.S
	Sample7-04.4934.4934.2	3.3963	0.3695	100.0%	1211.6776	1211.6742	2.8	1	6.7954354	6.56	83.3%	3	R.QITVNDLPVGR.S
	Sample7-05.5334.5334.2	3.3386	0.3112	100.0%	1212.6829	1211.6742	4.4	1	6.7170873	6.56	89.5%	3	R.QITVNDLPVGR.S
*	Sample7-05.5027.5027.2	2.885	0.2973	98.8%	1351.639	1350.6324	2.4	1	6.755582	4.46	94.4%	1	R.LVQAFQYTDEH.G
*	Sample7-07.5341.5341.2	3.2963	0.3592	99.6%	1408.6633	1407.6539	4.3	1	6.6531234	4.46	75.0%	1	R.LVQAFQYTDEHG.E
*	Sample7-04.5229.5229.2	3.9178	0.2117	98.9%	1636.7527	1635.7649	-9.5	1	8.131069	4.14	77.3%	1	R.LVQAFQYTDEHGEV.C
*	Sample7-06.6001.6001.2	4.0886	0.4613	100.0%	1635.7722	1635.7649	4.5	1	9.246649	4.14	77.3%	1	R.LVQAFQYTDEHGEV.C
*	Sample7-07.6125.6125.2	3.7472	0.2508	99.2%	1635.7719	1635.7649	4.3	1	7.35837	4.14	73.9%	1	R.LVQAFQYTDEHGEV.C
U	PF3D7_0309600	19	69	42.9%	112	11948	4.5	0.0069213356	1.6853445	| organism=Plasmodium_falciparum_3D7 | product=60S acidic ribosomal protein P2 (PfP2) | location=Pf3D7_03_v3:407980-408318(+) | length=112 | sequence_SO=chromosome | SO=protein_coding
	Filename	XCorr	DeltCN	Conf%	ObsM+H+	CalcM+H+	PPM	SpR	Prob Score	pI	Ion%	#	Sequence
*	Sample7-07.19146.19146.2	3.199	0.4001	100.0%	2489.262	2488.2566	0.8	3	6.4775853	3.86	35.7%	2	K.NVLGAVNADVEDEVLNNFIDSLK.G
*	Sample7-08.19033.19033.2	3.9332	0.4455	100.0%	2490.271	2488.2566	3.1	1	8.042164	3.86	46.4%	4	K.NVLGAVNADVEDEVLNNFIDSLK.G
*	Sample7-09.19403.19403.2	5.1514	0.3574	100.0%	2489.2673	2488.2566	3.0	1	8.438765	3.86	72.4%	6	K.NVLGAVNADVEDEVLNNFIDSLK.G
*	Sample7-06.18891.18891.3	3.0961	0.2913	99.7%	2489.2612	2488.2566	0.5	9	5.299965	3.86	40.0%	4	K.NVLGAVNADVEDEVLNNFIDSLK.G
*	Sample7-07.19043.19043.3	5.0316	0.5189	100.0%	2490.2727	2488.2566	3.8	1	8.527969	3.86	52.3%	7	K.NVLGAVNADVEDEVLNNFIDSLK.G
*	Sample7-08.18967.18967.3	5.1935	0.4287	100.0%	2489.27	2488.2566	4.0	1	7.0567164	3.86	53.8%	10	K.NVLGAVNADVEDEVLNNFIDSLK.G
*	Sample7-09.19213.19213.3	5.7057	0.4312	100.0%	2488.2627	2488.2566	2.5	1	9.824862	3.86	50.8%	10	K.NVLGAVNADVEDEVLNNFIDSLK.G
*	Sample7-08.5186.5186.2	6.3156	0.6463	100.0%	2266.2263	2265.2197	1.4	1	11.690466	6.56	64.9%	2	K.KLQNIGGGVAAAPAGAAAVETAEAK.K
*	Sample7-09.5398.5398.2	7.1616	0.6278	100.0%	2266.228	2265.2197	2.2	1	11.862668	6.56	77.5%	2	K.KLQNIGGGVAAAPAGAAAVETAEAK.K
*	Sample7-05.5876.5876.3	3.2211	0.2526	99.7%	2266.2327	2265.2197	4.2	3	4.8217397	6.56	42.3%	1	K.KLQNIGGGVAAAPAGAAAVETAEAK.K
*	Sample7-06.5492.5492.3	4.1033	0.3546	99.8%	2266.233	2265.2197	4.3	1	6.024128	6.56	49.3%	5	K.KLQNIGGGVAAAPAGAAAVETAEAK.K
*	Sample7-07.5419.5419.3	4.6265	0.4373	100.0%	2266.23	2265.2197	3.0	1	6.737526	6.56	63.4%	5	K.KLQNIGGGVAAAPAGAAAVETAEAK.K
*	Sample7-08.5341.5341.3	4.4954	0.4133	100.0%	2266.2314	2265.2197	3.7	1	7.7609015	6.56	58.0%	3	K.KLQNIGGGVAAAPAGAAAVETAEAK.K
*	Sample7-09.5614.5614.3	4.6371	0.4158	100.0%	2266.2322	2265.2197	4.0	1	8.345436	6.56	60.3%	3	K.KLQNIGGGVAAAPAGAAAVETAEAK.K
*	Sample7-06.5516.5516.2	5.2619	0.536	100.0%	2138.1345	2137.1248	3.0	1	11.5943775	4.46	65.0%	1	K.LQNIGGGVAAAPAGAAAVETAEAK.K
*	Sample7-04.4777.4777.3	4.1123	0.3982	100.0%	2138.137	2137.1248	4.1	1	7.8687944	4.46	61.4%	1	K.LQNIGGGVAAAPAGAAAVETAEAK.K
*	Sample7-05.5259.5259.3	4.8542	0.5473	100.0%	2138.1377	2137.1248	4.5	1	9.339561	4.46	65.7%	1	K.LQNIGGGVAAAPAGAAAVETAEAK.K
*	Sample7-06.5483.5483.3	4.8196	0.4372	100.0%	2137.1316	2137.1248	3.2	1	8.710701	4.46	66.7%	1	K.LQNIGGGVAAAPAGAAAVETAEAK.K
*	Sample7-07.5574.5574.3	4.0972	0.5336	100.0%	2138.1362	2137.1248	3.8	1	8.801805	4.46	52.1%	1	K.LQNIGGGVAAAPAGAAAVETAEAK.K
U	PF3D7_1407800	55	233	40.3%	449	51046	5.5	0.0058299983	1.5292981	| organism=Plasmodium_falciparum_3D7 | product=plasmepsin IV (PM4) | location=Pf3D7_14_v3:283086-284435(+) | length=449 | sequence_SO=chromosome | SO=protein_coding
	Filename	XCorr	DeltCN	Conf%	ObsM+H+	CalcM+H+	PPM	SpR	Prob Score	pI	Ion%	#	Sequence
*	Sample7-08.16581.16581.2	3.9463	0.4566	99.7%	2860.3132	2859.2988	3.9	1	8.016967	3.8	51.7%	1	G.SENDSIELDDVANLMFYGEGQIGTNK.Q
*	Sample7-09.16966.16966.2	3.5613	0.3963	99.9%	2860.303	2859.2988	0.3	1	7.702056	3.8	51.7%	1	G.SENDSIELDDVANLMFYGEGQIGTNK.Q
*	Sample7-03.2778.2778.2	2.524	0.3483	100.0%	991.4856	991.4843	1.3	1	7.5486555	7.33	100.0%	2	K.HLYDASASK.S
*	Sample7-02.3509.3509.2	2.4347	0.2567	100.0%	1168.6045	1167.6005	0.6	1	4.9708867	6.56	73.7%	1	K.VEISYGSGTVR.G
*	Sample7-03.11619.11619.2	2.7499	0.2394	100.0%	1420.7776	1419.773	0.9	1	5.7246947	4.46	61.9%	2	K.DVISLGDLSLPYK.F
*	Sample7-04.11917.11917.2	3.2101	0.2991	100.0%	1419.7816	1419.773	6.1	1	5.620559	4.46	66.7%	2	K.DVISLGDLSLPYK.F
*	Sample7-05.12403.12403.2	3.1115	0.2479	100.0%	1419.7789	1419.773	4.2	1	6.107953	4.46	76.2%	2	K.DVISLGDLSLPYK.F
*	Sample7-06.12782.12782.2	3.7971	0.3457	100.0%	1419.7771	1419.773	2.9	1	6.527395	4.46	90.9%	3	K.DVISLGDLSLPYK.F
*	Sample7-07.12943.12943.2	3.8304	0.363	100.0%	1419.7773	1419.773	3.1	1	7.7246876	4.46	95.5%	3	K.DVISLGDLSLPYK.F
*	Sample7-08.13003.13003.2	3.7634	0.4108	100.0%	1419.7754	1419.773	1.7	1	7.4309654	4.46	86.4%	3	K.DVISLGDLSLPYK.F
*	Sample7-09.13208.13208.2	3.7181	0.3504	100.0%	1419.7787	1419.773	4.0	1	7.508352	4.46	95.5%	4	K.DVISLGDLSLPYK.F
*	Sample7-07.18427.18427.3	2.3834	0.2108	98.3%	3087.4944	3086.488	1.0	23	4.2736697	3.69	25.3%	1	K.FIEVTDADDLEPIYSGSEFDGILGLGWK.D
*	Sample7-09.18718.18718.3	4.0022	0.3268	99.8%	3088.5054	3086.488	3.4	1	5.682996	3.69	36.4%	1	K.FIEVTDADDLEPIYSGSEFDGILGLGWK.D
*	Sample7-04.12435.12435.2	3.454	0.0432	98.5%	1584.9015	1583.889	5.7	1	6.4989033	4.14	72.0%	1	K.DLSIGSIDPVVVELK.K
*	Sample7-05.12762.12762.2	4.2742	0.0166	99.7%	1583.8969	1583.889	4.9	1	7.689285	4.14	92.3%	1	K.DLSIGSIDPVVVELK.K
*	Sample7-06.13149.13149.2	4.5305	0.0337	99.9%	1583.8939	1583.889	3.1	1	6.8355966	4.14	84.0%	1	K.DLSIGSIDPVVVELK.K
*	Sample7-07.13329.13329.2	4.1461	0.0227	99.7%	1583.8959	1583.889	4.3	1	6.8989577	4.14	95.7%	1	K.DLSIGSIDPVVVELK.K
*	Sample7-08.13257.13257.2	4.9553	0.037	100.0%	1583.8922	1583.889	2.0	1	7.8079667	4.14	96.2%	1	K.DLSIGSIDPVVVELK.K
*	Sample7-09.13576.13576.2	4.2922	0.0331	99.8%	1583.894	1583.889	3.2	1	7.7590466	4.14	84.6%	1	K.DLSIGSIDPVVVELK.K
*	Sample7-04.10090.10090.2	2.416	0.2106	99.4%	1793.9297	1792.9269	-0.3	10	4.4450655	5.63	40.0%	3	K.IDNALFTFYLPVHDK.H
*	Sample7-05.10339.10339.2	3.3674	0.3291	100.0%	1793.9437	1792.9269	7.5	1	6.3088455	5.63	66.7%	8	K.IDNALFTFYLPVHDK.H
*	Sample7-06.10448.10448.2	3.4151	0.3585	100.0%	1793.9523	1792.9269	12.3	1	6.474725	5.63	66.7%	7	K.IDNALFTFYLPVHDK.H
*	Sample7-07.10500.10500.2	3.0101	0.3059	100.0%	1793.9304	1792.9269	0.1	1	6.3015056	5.63	56.0%	4	K.IDNALFTFYLPVHDK.H
*	Sample7-08.20828.20828.2	2.9826	0.3075	100.0%	1793.9374	1792.9269	4.0	1	6.906341	5.63	62.5%	4	K.IDNALFTFYLPVHDK.H
*	Sample7-09.20143.20143.2	3.0918	0.3699	100.0%	1793.9364	1792.9269	3.4	1	7.0352755	5.63	54.2%	6	K.IDNALFTFYLPVHDK.H
*	Sample7-08.20293.20293.3	2.3185	0.1942	98.5%	1792.93	1792.9269	1.8	28	4.144262	5.63	42.2%	2	K.IDNALFTFYLPVHDK.H
*	Sample7-09.20870.20870.3	2.941	0.4334	99.9%	1793.9338	1792.9269	2.0	1	6.4688654	5.63	64.1%	2	K.IDNALFTFYLPVHDK.H
*	Sample7-06.21159.21159.3	4.3237	0.3838	100.0%	2589.2644	2588.2554	2.2	1	6.523359	4.4	44.4%	23	K.HVGYLTIGGIESDFYEGPLTYEK.L
*	Sample7-07.20228.20228.3	4.3618	0.3783	100.0%	2589.2654	2588.2554	2.6	5	6.6049085	4.4	37.9%	44	K.HVGYLTIGGIESDFYEGPLTYEK.L
*	Sample7-08.23514.23514.3	4.1471	0.4303	100.0%	2588.2651	2588.2554	3.8	1	7.0894094	4.4	51.6%	42	K.HVGYLTIGGIESDFYEGPLTYEK.L
*	Sample7-09.22755.22755.3	4.5737	0.4153	100.0%	2589.2593	2588.2554	0.2	1	7.296866	4.4	45.3%	24	K.HVGYLTIGGIESDFYEGPLTYEK.L
*	Sample7-07.8969.8969.2	3.8244	0.5045	100.0%	1747.8107	1747.806	2.7	1	8.676748	3.96	60.0%	1	G.GIESDFYEGPLTYEK.L
*	Sample7-08.8905.8905.2	3.4624	0.4264	99.8%	1749.8193	1747.806	3.8	24	6.9466815	3.96	40.0%	1	G.GIESDFYEGPLTYEK.L
*	Sample7-09.9138.9138.2	3.4721	0.4529	99.8%	1748.8129	1747.806	2.0	1	8.469739	3.96	66.7%	1	G.GIESDFYEGPLTYEK.L
*	Sample7-07.7696.7696.2	3.7582	0.4356	99.8%	1690.7892	1690.7847	2.7	1	8.264072	3.96	69.6%	1	G.IESDFYEGPLTYEK.L
	Sample7-03.4632.4632.2	2.4377	0.1717	99.5%	1247.6038	1246.599	1.1	1	4.160476	4.46	87.5%	1	D.FYEGPLTYEK.L
	Sample7-04.5058.5058.2	2.8043	0.2338	100.0%	1246.6018	1246.599	2.3	1	5.3722987	4.46	87.5%	1	D.FYEGPLTYEK.L
	Sample7-05.5537.5537.2	2.5368	0.1589	99.6%	1247.6068	1246.599	3.6	1	4.205024	4.46	87.5%	1	D.FYEGPLTYEK.L
*	Sample7-02.5124.5124.2	2.3711	0.2699	99.8%	2095.0752	2094.0713	0.3	13	5.335391	6.56	30.0%	1	K.ANAVVDSGTSTITAPTSFLNK.F
*	Sample7-03.6095.6095.2	3.2579	0.3652	100.0%	2095.0784	2094.0713	1.8	1	7.3978167	6.56	35.5%	1	K.ANAVVDSGTSTITAPTSFLNK.F
*	Sample7-04.6666.6666.2	4.0761	0.4703	100.0%	2095.0789	2094.0713	2.0	1	8.942759	6.56	55.9%	1	K.ANAVVDSGTSTITAPTSFLNK.F
*	Sample7-05.7290.7290.2	5.1442	0.5258	100.0%	2094.0798	2094.0713	4.1	1	8.970934	6.56	67.6%	1	K.ANAVVDSGTSTITAPTSFLNK.F
*	Sample7-06.7563.7563.2	4.9334	0.4335	100.0%	2095.0818	2094.0713	3.4	1	8.6551485	6.56	55.9%	2	K.ANAVVDSGTSTITAPTSFLNK.F
*	Sample7-07.7822.7822.2	5.3674	0.5653	100.0%	2095.0806	2094.0713	2.8	1	10.239197	6.56	71.0%	2	K.ANAVVDSGTSTITAPTSFLNK.F
*	Sample7-08.7762.7762.2	7.5609	0.6057	100.0%	2095.0806	2094.0713	2.8	1	12.25723	6.56	70.6%	2	K.ANAVVDSGTSTITAPTSFLNK.F
*	Sample7-09.7996.7996.2	6.966	0.6298	100.0%	2095.0793	2094.0713	2.2	1	11.21203	6.56	77.4%	2	K.ANAVVDSGTSTITAPTSFLNK.F
*	Sample7-07.7748.7748.3	3.0735	0.1788	99.1%	2095.0842	2094.0713	4.6	1	4.0918236	6.56	50.9%	1	K.ANAVVDSGTSTITAPTSFLNK.F
*	Sample7-08.7678.7678.3	2.694	0.2034	98.9%	2094.079	2094.0713	3.7	5	4.5428677	6.56	44.6%	1	K.ANAVVDSGTSTITAPTSFLNK.F
	Sample7-04.11325.11325.2	2.2955	0.2372	99.8%	1310.6576	1310.6561	1.1	1	5.0788255	6.56	77.8%	1	D.NTFILGDPFMR.K
	Sample7-06.11986.11986.2	3.0191	0.3068	100.0%	1310.6586	1310.6561	1.9	1	5.595137	6.56	88.9%	1	D.NTFILGDPFMR.K
	Sample7-07.12104.12104.2	3.0247	0.2457	100.0%	1311.6609	1310.6561	1.1	1	5.0890117	6.56	88.9%	2	D.NTFILGDPFMR.K
	Sample7-08.12216.12216.2	3.2515	0.3464	100.0%	1310.6586	1310.6561	1.9	1	5.9144416	6.56	77.8%	2	D.NTFILGDPFMR.K
	Sample7-09.12519.12519.2	3.1156	0.3138	100.0%	1310.6597	1310.6561	2.7	1	5.567088	6.56	94.4%	3	D.NTFILGDPFMR.K
*	Sample7-06.8602.8602.2	2.3754	0.1549	99.3%	1212.5675	1211.5619	1.9	3	4.705834	4.46	71.4%	1	K.YFTVFDYEK.E
*	Sample7-08.8858.8858.2	2.3897	0.2797	100.0%	1211.5669	1211.5619	4.1	1	6.4000826	4.46	92.9%	1	K.YFTVFDYEK.E
U	PF3D7_1457200	7	7	37.5%	104	11716	4.8	7.561772E-4	1.3713737	| organism=Plasmodium_falciparum_3D7 | product=thioredoxin 1 (TRX1) | location=Pf3D7_14_v3:2343640-2344218(-) | length=104 | sequence_SO=chromosome | SO=protein_coding
	Filename	XCorr	DeltCN	Conf%	ObsM+H+	CalcM+H+	PPM	SpR	Prob Score	pI	Ion%	#	Sequence
*	Sample7-02.3760.3760.2	2.4099	0.1866	99.3%	1348.6514	1348.6478	2.6	1	5.5262146	3.86	70.0%	1	K.VDVDEVSEVTEK.E
*	Sample7-03.4474.4474.2	2.4058	0.2994	100.0%	1167.5734	1167.5714	1.7	1	5.343732	6.56	87.5%	1	K.ENITSMPTFK.V
*	Sample7-04.4984.4984.2	2.4927	0.1648	99.6%	1167.5741	1167.5714	2.3	1	4.548593	6.56	81.2%	1	K.ENITSMPTFK.V
*	Sample7-02.5199.5199.2	2.7933	0.3105	100.0%	1662.8219	1661.8341	-9.4	1	5.433171	4.46	44.4%	1	K.NGSSVDTLLGANDSALK.Q
*	Sample7-04.5830.5830.2	4.2138	0.4232	100.0%	1661.8398	1661.8341	3.5	1	6.59669	4.46	62.1%	1	K.NGSSVDTLLGANDSALK.Q
*	Sample7-05.6366.6366.2	4.5247	0.3897	100.0%	1661.8436	1661.8341	5.7	1	7.273687	4.46	75.9%	1	K.NGSSVDTLLGANDSALK.Q
*	Sample7-06.6678.6678.2	4.719	0.4471	100.0%	1661.8365	1661.8341	1.5	1	7.072928	4.46	72.4%	1	K.NGSSVDTLLGANDSALK.Q
U	PF3D7_1357000	76	713	36.6%	443	48959	9.1	0.018081924	1.3227367	| organism=Plasmodium_falciparum_3D7 | product=elongation factor 1-alpha | location=Pf3D7_13_v3:2265817-2267148(-) | length=443 | sequence_SO=chromosome | SO=protein_coding
U	PF3D7_1357100	76	713	36.6%	443	48959	9.1	0.018081924	1.3227367	| organism=Plasmodium_falciparum_3D7 | product=elongation factor 1-alpha | location=Pf3D7_13_v3:2268901-2270232(+) | length=443 | sequence_SO=chromosome | SO=protein_coding
	Filename	XCorr	DeltCN	Conf%	ObsM+H+	CalcM+H+	PPM	SpR	Prob Score	pI	Ion%	#	Sequence
	Sample7-03.12025.12025.2	3.0074	0.3577	100.0%	1129.6642	1129.6615	2.4	1	6.1904936	6.56	93.8%	11	R.GITIDIALWK.F
	Sample7-04.11901.11901.2	3.2932	0.3831	100.0%	1129.6669	1129.6615	4.8	1	5.974885	6.56	93.8%	15	R.GITIDIALWK.F
	Sample7-05.12298.12298.2	3.3378	0.2954	100.0%	1129.6663	1129.6615	4.2	1	5.598053	6.56	93.8%	15	R.GITIDIALWK.F
	Sample7-06.12538.12538.2	3.5583	0.3972	100.0%	1129.664	1129.6615	2.2	1	6.309867	6.56	100.0%	18	R.GITIDIALWK.F
	Sample7-07.13295.13295.2	3.5936	0.3673	100.0%	1129.665	1129.6615	3.1	1	6.3266864	6.56	93.8%	19	R.GITIDIALWK.F
	Sample7-08.12648.12648.2	3.4851	0.3438	100.0%	1129.6656	1129.6615	3.7	1	5.8350954	6.56	93.8%	20	R.GITIDIALWK.F
	Sample7-09.13412.13412.2	3.5738	0.3785	100.0%	1129.6649	1129.6615	3.0	1	5.8235803	6.56	100.0%	29	R.GITIDIALWK.F
	Sample7-03.7664.7664.2	3.57	0.4329	100.0%	1394.7125	1394.7103	1.6	1	7.968966	7.33	85.0%	29	R.YFFTVIDAPGHK.D
	Sample7-04.8628.8628.2	3.9691	0.3654	100.0%	1395.7192	1394.7103	4.0	1	7.401634	7.33	90.0%	27	R.YFFTVIDAPGHK.D
	Sample7-05.8357.8357.2	3.879	0.4354	100.0%	1395.72	1394.7103	4.5	1	7.7538176	7.33	90.0%	29	R.YFFTVIDAPGHK.D
	Sample7-06.9061.9061.2	3.8953	0.4374	100.0%	1394.7156	1394.7103	3.8	1	6.987149	7.33	85.0%	26	R.YFFTVIDAPGHK.D
	Sample7-07.9531.9531.2	4.1517	0.4805	100.0%	1394.7152	1394.7103	3.5	1	7.6762624	7.33	90.0%	26	R.YFFTVIDAPGHK.D
	Sample7-08.9207.9207.2	4.1076	0.4451	100.0%	1394.7144	1394.7103	2.9	1	7.6045127	7.33	85.0%	29	R.YFFTVIDAPGHK.D
	Sample7-09.9687.9687.2	3.9731	0.477	100.0%	1394.714	1394.7103	2.6	1	7.848101	7.33	90.0%	27	R.YFFTVIDAPGHK.D
	Sample7-08.9449.9449.3	2.5455	0.2132	99.3%	1394.7158	1394.7103	3.9	1	5.2472477	7.33	66.7%	2	R.YFFTVIDAPGHK.D
	Sample7-09.9376.9376.3	2.9039	0.3567	99.8%	1394.7109	1394.7103	0.4	1	5.9930363	7.33	68.6%	8	R.YFFTVIDAPGHK.D
	Sample7-08.6294.6294.2	2.6926	0.3842	99.5%	1232.6544	1231.647	3.3	1	6.710245	7.33	83.3%	3	Y.FFTVIDAPGHK.D
	Sample7-09.6617.6617.2	3.0452	0.4818	99.8%	1231.6495	1231.647	2.1	1	7.7843633	7.33	77.8%	3	Y.FFTVIDAPGHK.D
	Sample7-06.16849.16849.2	2.2737	0.2242	99.1%	2909.4866	2908.476	2.5	1	5.633132	4.14	32.1%	1	K.NMITGTSQADVALLVVPAEVGGFEGAFSK.E
	Sample7-07.17446.17446.2	2.771	0.1934	99.8%	2910.48	2908.476	-1.0	4	4.9299383	4.14	26.7%	2	K.NMITGTSQADVALLVVPAEVGGFEGAFSK.E
	Sample7-08.17276.17276.2	3.1	0.1892	99.9%	2909.483	2908.476	1.2	1	5.7816143	4.14	38.5%	2	K.NMITGTSQADVALLVVPAEVGGFEGAFSK.E
	Sample7-09.17586.17586.2	3.8411	0.3571	100.0%	2909.4822	2908.476	0.9	1	6.9145494	4.14	57.1%	2	K.NMITGTSQADVALLVVPAEVGGFEGAFSK.E
	Sample7-02.13824.13824.3	3.9003	0.3694	99.8%	2910.485	2908.476	0.8	15	6.792891	4.14	32.5%	4	K.NMITGTSQADVALLVVPAEVGGFEGAFSK.E
	Sample7-03.16349.16349.3	5.317	0.4259	100.0%	2909.4849	2908.476	1.9	1	7.4484277	4.14	53.2%	7	K.NMITGTSQADVALLVVPAEVGGFEGAFSK.E
	Sample7-04.16209.16209.3	5.7405	0.4276	100.0%	2909.4949	2908.476	5.3	1	7.919451	4.14	48.6%	9	K.NMITGTSQADVALLVVPAEVGGFEGAFSK.E
	Sample7-05.16572.16572.3	6.6741	0.4916	100.0%	2909.4905	2908.476	3.8	1	8.76995	4.14	55.3%	16	K.NMITGTSQADVALLVVPAEVGGFEGAFSK.E
	Sample7-06.16945.16945.3	7.0122	0.5083	100.0%	2909.488	2908.476	3.0	1	8.248779	4.14	59.5%	19	K.NMITGTSQADVALLVVPAEVGGFEGAFSK.E
	Sample7-07.17413.17413.3	7.2954	0.5445	100.0%	2909.4863	2908.476	2.4	1	9.527724	4.14	61.0%	30	K.NMITGTSQADVALLVVPAEVGGFEGAFSK.E
	Sample7-08.17285.17285.3	6.7384	0.4867	100.0%	2909.486	2908.476	2.3	1	9.309068	4.14	62.3%	29	K.NMITGTSQADVALLVVPAEVGGFEGAFSK.E
	Sample7-09.17577.17577.3	6.7369	0.4703	100.0%	2909.4868	2908.476	2.5	1	8.360203	4.14	64.5%	38	K.NMITGTSQADVALLVVPAEVGGFEGAFSK.E
	Sample7-08.7494.7494.2	2.7829	0.3705	99.1%	1494.7705	1493.7634	2.5	1	7.5395217	4.46	68.0%	1	L.VVPAEVGGFEGAFSK.E
	Sample7-09.7742.7742.2	2.8977	0.5259	99.8%	1493.767	1493.7634	2.4	1	8.405593	4.46	68.0%	1	L.VVPAEVGGFEGAFSK.E
	Sample7-07.6768.6768.2	3.2098	0.4299	99.9%	1395.7034	1394.6951	3.5	1	7.7274423	4.46	73.9%	1	V.VPAEVGGFEGAFSK.E
	Sample7-05.8459.8459.2	2.835	0.1567	99.8%	1299.7574	1298.7467	5.7	1	6.6498365	7.33	80.0%	13	K.EHALLAFTLGVK.Q
	Sample7-06.7019.7019.2	3.1157	0.3084	100.0%	1299.7554	1298.7467	4.1	1	6.6324205	7.33	80.0%	16	K.EHALLAFTLGVK.Q
	Sample7-07.9665.9665.2	2.6293	0.3392	100.0%	1298.7509	1298.7467	3.2	1	6.202746	7.33	70.0%	6	K.EHALLAFTLGVK.Q
	Sample7-08.7188.7188.2	2.2442	0.2372	99.7%	1298.7433	1298.7467	-2.6	10	4.5304127	7.33	55.0%	1	K.EHALLAFTLGVK.Q
	Sample7-04.2400.2400.2	3.0271	0.1125	99.8%	1459.7119	1459.7063	3.8	1	3.3179839	4.89	77.8%	2	K.YSEDRYEEIKK.E
	Sample7-02.9832.9832.2	3.9964	0.4943	100.0%	1893.9706	1892.964	1.7	1	7.575046	3.96	53.6%	7	K.VDFIPISGFEGDNLIEK.S
	Sample7-03.12566.12566.2	3.9169	0.4422	100.0%	1893.9697	1892.964	1.3	1	7.6069574	3.96	53.6%	2	K.VDFIPISGFEGDNLIEK.S
	Sample7-04.12847.12847.2	3.9372	0.3817	100.0%	1893.9734	1892.964	3.2	1	6.520005	3.96	64.3%	1	K.VDFIPISGFEGDNLIEK.S
	Sample7-05.13177.13177.2	4.2042	0.4506	100.0%	1892.9694	1892.964	2.8	1	7.566782	3.96	85.7%	3	K.VDFIPISGFEGDNLIEK.S
	Sample7-06.13590.13590.2	4.8819	0.4739	100.0%	1893.9707	1892.964	1.8	1	9.2045765	3.96	82.8%	2	K.VDFIPISGFEGDNLIEK.S
	Sample7-07.13797.13797.2	5.264	0.4352	100.0%	1893.9695	1892.964	1.1	1	8.385445	3.96	89.3%	4	K.VDFIPISGFEGDNLIEK.S
	Sample7-08.13829.13829.2	5.2981	0.4383	100.0%	1893.9731	1892.964	3.1	1	8.115125	3.96	75.0%	4	K.VDFIPISGFEGDNLIEK.S
	Sample7-09.14168.14168.2	4.7783	0.5191	100.0%	1893.9707	1892.964	1.8	1	9.007304	3.96	82.1%	5	K.VDFIPISGFEGDNLIEK.S
	Sample7-05.4457.4457.2	3.8078	0.3561	99.8%	1790.8845	1789.8789	1.3	1	7.6806755	4.89	73.9%	1	I.EALDTMEPPKRPYDK.P
	Sample7-06.3973.3973.2	3.0311	0.3964	99.6%	1789.8842	1789.8789	2.9	2	6.4454546	4.89	50.0%	1	I.EALDTMEPPKRPYDK.P
	Sample7-09.4932.4932.2	3.3034	0.3915	99.9%	1153.7067	1153.7052	1.3	1	5.781638	10.99	90.5%	1	Y.KIGGIGTVPVGR.V
	Sample7-04.4309.4309.2	2.4402	0.2296	99.9%	1025.6115	1025.6102	1.2	7	5.1586275	10.06	73.7%	1	K.IGGIGTVPVGR.V
	Sample7-05.4736.4736.2	3.6353	0.4034	100.0%	1025.6127	1025.6102	2.4	1	6.738101	10.06	100.0%	1	K.IGGIGTVPVGR.V
	Sample7-05.6158.6158.2	5.6039	0.5139	100.0%	1887.973	1886.9607	4.8	1	9.735866	4.4	64.3%	6	K.EVLEEARPGDNIGFNVK.N
	Sample7-06.6286.6286.2	6.4834	0.4725	100.0%	1887.9696	1886.9607	2.9	1	9.6279125	4.4	85.7%	8	K.EVLEEARPGDNIGFNVK.N
	Sample7-07.6366.6366.2	6.1486	0.4837	100.0%	1886.9655	1886.9607	2.5	1	9.010222	4.4	85.7%	6	K.EVLEEARPGDNIGFNVK.N
	Sample7-08.6283.6283.2	6.482	0.4898	100.0%	1886.9651	1886.9607	2.3	1	9.438146	4.4	85.7%	6	K.EVLEEARPGDNIGFNVK.N
	Sample7-09.6524.6524.2	6.2709	0.4847	100.0%	1886.9666	1886.9607	3.1	1	9.4153805	4.4	89.3%	4	K.EVLEEARPGDNIGFNVK.N
	Sample7-07.6296.6296.3	2.6559	0.1939	98.9%	1887.9688	1886.9607	2.5	3	4.7103295	4.4	54.3%	1	K.EVLEEARPGDNIGFNVK.N
	Sample7-08.6256.6256.3	2.8467	0.3458	99.8%	1886.9664	1886.9607	3.0	9	5.9656067	4.4	50.0%	2	K.EVLEEARPGDNIGFNVK.N
	Sample7-09.6364.6364.3	2.7341	0.2611	99.6%	1887.9713	1886.9607	3.8	1	4.4981723	4.4	58.7%	1	K.EVLEEARPGDNIGFNVK.N
	Sample7-04.4626.4626.2	3.4183	0.3066	99.5%	1416.7267	1416.723	2.6	1	5.6679573	6.56	71.4%	2	E.EARPGDNIGFNVK.N
	Sample7-03.7139.7139.2	3.1599	0.3364	100.0%	1679.9481	1679.9479	0.1	2	6.334082	7.33	50.0%	3	K.FTAQVIILNHPGEIK.N
	Sample7-04.8438.8438.2	4.4728	0.1954	100.0%	1681.9657	1679.9479	6.6	1	5.850948	7.33	66.7%	13	K.FTAQVIILNHPGEIK.N
	Sample7-05.8594.8594.2	4.49	0.1837	100.0%	1681.9329	1679.9479	-12.9	1	5.770047	7.33	60.0%	9	K.FTAQVIILNHPGEIK.N
	Sample7-06.9288.9288.2	4.8079	0.2168	100.0%	1681.9327	1679.9479	-13.0	1	5.6865416	7.33	65.4%	12	K.FTAQVIILNHPGEIK.N
	Sample7-07.9203.9203.2	5.0253	0.4276	100.0%	1681.9644	1679.9479	5.8	1	6.8603206	7.33	61.5%	13	K.FTAQVIILNHPGEIK.N
	Sample7-08.9096.9096.2	5.2205	0.3615	100.0%	1679.9491	1679.9479	0.7	1	7.2194886	7.33	80.0%	18	K.FTAQVIILNHPGEIK.N
	Sample7-09.9828.9828.2	5.5633	0.4616	100.0%	1679.9514	1679.9479	2.1	1	8.498179	7.33	80.8%	21	K.FTAQVIILNHPGEIK.N
	Sample7-08.5522.5522.2	4.4674	0.3142	99.8%	1533.8868	1532.8795	2.6	1	7.440041	7.33	69.6%	2	F.TAQVIILNHPGEIK.N
	Sample7-09.5856.5856.2	4.8416	0.2896	99.8%	1533.8888	1532.8795	3.9	1	7.1942563	7.33	73.9%	3	F.TAQVIILNHPGEIK.N
	Sample7-06.5769.5769.2	3.0686	0.2758	98.5%	1431.8367	1431.8318	3.4	1	6.9710035	7.33	71.4%	1	T.AQVIILNHPGEIK.N
	Sample7-07.5556.5556.2	4.004	0.1982	99.0%	1432.8381	1431.8318	2.1	1	6.191625	7.33	81.0%	3	T.AQVIILNHPGEIK.N
	Sample7-08.5635.5635.2	4.5688	0.215	99.6%	1432.8411	1431.8318	4.1	1	6.9250507	7.33	81.0%	3	T.AQVIILNHPGEIK.N
	Sample7-09.5688.5688.2	4.2537	0.2422	99.6%	1431.8352	1431.8318	2.4	1	6.79649	7.33	90.5%	4	T.AQVIILNHPGEIK.N
	Sample7-08.5336.5336.2	2.8228	0.2825	98.2%	1234.73	1232.7361	-10.4	1	5.3432403	7.33	72.2%	1	Q.VIILNHPGEIK.N
	Sample7-02.4251.4251.2	2.9154	0.3243	100.0%	1202.6283	1202.6263	1.6	1	5.805677	4.46	73.7%	1	K.SGDSALVSLEPK.K
	Sample7-03.4342.4342.2	2.8804	0.2995	100.0%	1202.627	1202.6263	0.5	1	5.8147364	4.46	78.9%	1	K.SGDSALVSLEPK.K
U	PF3D7_0827900	49	159	35.4%	483	55514	5.8	0.0036983571	1.2594359	| organism=Plasmodium_falciparum_3D7 | product=protein disulfide isomerase (PDI8) | location=Pf3D7_08_v3:1206788-1208394(-) | length=483 | sequence_SO=chromosome | SO=protein_coding
	Filename	XCorr	DeltCN	Conf%	ObsM+H+	CalcM+H+	PPM	SpR	Prob Score	pI	Ion%	#	Sequence
*	Sample7-07.8005.8005.2	3.2426	0.2586	100.0%	1749.8624	1748.8523	3.9	1	4.459961	4.14	64.0%	1	R.LIPEYNEAANMLNEK.K
*	Sample7-08.7944.7944.2	2.7959	0.25	100.0%	1748.8564	1748.8523	2.4	1	4.920648	4.14	62.5%	1	R.LIPEYNEAANMLNEK.K
*	Sample7-07.17275.17275.3	3.1244	0.2248	99.5%	3142.6472	3141.6355	2.7	1	5.030933	4.14	36.5%	1	K.LVSIDATSENALAQEYGITGYPTLILFNK.K
*	Sample7-08.17149.17149.3	4.0981	0.3056	99.8%	3142.6472	3141.6355	2.7	2	6.178991	4.14	39.5%	1	K.LVSIDATSENALAQEYGITGYPTLILFNK.K
*	Sample7-09.17556.17556.3	4.81	0.4976	100.0%	3142.6467	3141.6355	2.5	1	9.130194	4.14	51.3%	2	K.LVSIDATSENALAQEYGITGYPTLILFNK.K
*	Sample7-04.16713.16713.2	2.2181	0.2231	98.8%	2820.357	2819.341	4.4	2	5.6105	3.86	30.4%	2	K.TPLEEFVTSESFPLFGEINTENYR.F
*	Sample7-05.16776.16776.2	3.0605	0.4198	100.0%	2821.3599	2819.341	4.3	1	8.230392	3.86	38.5%	5	K.TPLEEFVTSESFPLFGEINTENYR.F
*	Sample7-06.17337.17337.2	4.0059	0.3991	100.0%	2820.3518	2819.341	2.6	1	7.9410634	3.86	69.2%	4	K.TPLEEFVTSESFPLFGEINTENYR.F
*	Sample7-07.17836.17836.2	4.042	0.4367	100.0%	2820.3535	2819.341	3.2	1	9.175759	3.86	66.7%	4	K.TPLEEFVTSESFPLFGEINTENYR.F
*	Sample7-08.17623.17623.2	5.197	0.5682	100.0%	2820.3503	2819.341	2.1	1	9.981059	3.86	67.9%	4	K.TPLEEFVTSESFPLFGEINTENYR.F
*	Sample7-09.17992.17992.2	4.7983	0.5014	100.0%	2820.3474	2819.341	1.1	1	9.206985	3.86	64.3%	3	K.TPLEEFVTSESFPLFGEINTENYR.F
*	Sample7-03.16733.16733.3	4.9107	0.4833	100.0%	2820.346	2819.341	0.5	1	7.777885	3.86	48.5%	6	K.TPLEEFVTSESFPLFGEINTENYR.F
*	Sample7-04.16678.16678.3	5.5642	0.3843	100.0%	2820.3623	2819.341	6.3	1	7.1157055	3.86	47.0%	4	K.TPLEEFVTSESFPLFGEINTENYR.F
*	Sample7-05.16769.16769.3	5.7536	0.4389	100.0%	2821.3596	2819.341	4.2	2	7.4605374	3.86	39.1%	7	K.TPLEEFVTSESFPLFGEINTENYR.F
*	Sample7-06.17363.17363.3	6.3555	0.4213	100.0%	2820.3518	2819.341	2.6	1	8.73726	3.86	58.2%	7	K.TPLEEFVTSESFPLFGEINTENYR.F
*	Sample7-07.17860.17860.3	7.0334	0.5563	100.0%	2820.3538	2819.341	3.3	1	9.18033	3.86	58.8%	6	K.TPLEEFVTSESFPLFGEINTENYR.F
*	Sample7-08.17636.17636.3	6.615	0.4474	100.0%	2820.3499	2819.341	1.9	1	9.758349	3.86	56.5%	5	K.TPLEEFVTSESFPLFGEINTENYR.F
*	Sample7-09.18067.18067.3	7.2212	0.5568	100.0%	2820.3508	2819.341	2.3	1	10.660203	3.86	56.1%	5	K.TPLEEFVTSESFPLFGEINTENYR.F
*	Sample7-02.8248.8248.2	4.4109	0.4673	100.0%	1995.0015	1993.9978	0.2	1	9.549193	4.46	65.5%	5	K.ASLGLTEFPGLAFQSNEGR.Y
*	Sample7-04.11602.11602.2	3.739	0.4978	100.0%	1994.006	1993.9978	4.1	1	8.868714	4.46	54.8%	2	K.ASLGLTEFPGLAFQSNEGR.Y
*	Sample7-05.11863.11863.2	4.4338	0.5006	100.0%	1995.012	1993.9978	5.4	1	9.031585	4.46	51.9%	2	K.ASLGLTEFPGLAFQSNEGR.Y
*	Sample7-06.12360.12360.2	4.9	0.5596	100.0%	1995.0083	1993.9978	3.6	1	9.468698	4.46	67.7%	2	K.ASLGLTEFPGLAFQSNEGR.Y
*	Sample7-07.12519.12519.2	5.7527	0.5452	100.0%	1995.0065	1993.9978	2.7	1	10.690741	4.46	78.6%	2	K.ASLGLTEFPGLAFQSNEGR.Y
*	Sample7-08.12491.12491.2	5.311	0.5443	100.0%	1994.0028	1993.9978	2.5	1	10.208902	4.46	83.3%	3	K.ASLGLTEFPGLAFQSNEGR.Y
*	Sample7-09.12797.12797.2	5.1035	0.5925	100.0%	1994.0017	1993.9978	2.0	1	9.9244995	4.46	72.4%	3	K.ASLGLTEFPGLAFQSNEGR.Y
*	Sample7-07.12525.12525.3	3.2617	0.3532	99.8%	1995.0128	1993.9978	5.8	2	5.977768	4.46	47.1%	1	K.ASLGLTEFPGLAFQSNEGR.Y
*	Sample7-09.12819.12819.3	3.9133	0.3887	100.0%	1995.0074	1993.9978	3.2	1	6.9611692	4.46	52.9%	1	K.ASLGLTEFPGLAFQSNEGR.Y
*	Sample7-06.10339.10339.2	3.0545	0.3247	100.0%	1659.8978	1659.8854	7.5	1	6.036205	7.33	60.9%	3	K.ESLLNHNAIINFFK.D
*	Sample7-07.11504.11504.2	3.5173	0.3383	100.0%	1388.818	1388.8148	2.3	1	7.493858	6.56	86.4%	2	K.IVVGNSFVDVVLK.S
*	Sample7-08.11486.11486.2	3.0536	0.4162	100.0%	1388.8184	1388.8148	2.5	1	8.146658	6.56	77.3%	2	K.IVVGNSFVDVVLK.S
*	Sample7-09.11795.11795.2	3.516	0.3598	100.0%	1388.8187	1388.8148	2.8	1	8.266969	6.56	71.4%	2	K.IVVGNSFVDVVLK.S
*	Sample7-06.4672.4672.2	3.4267	0.2216	100.0%	1446.7988	1446.795	2.6	1	4.062603	6.56	80.0%	6	K.KLEPVYEDLGRK.L
*	Sample7-07.4473.4473.2	3.516	0.2068	100.0%	1447.8019	1446.795	2.4	1	4.3607907	6.56	80.0%	5	K.KLEPVYEDLGRK.L
*	Sample7-06.4633.4633.3	3.2363	0.3188	99.8%	1446.7977	1446.795	1.9	2	5.4681187	6.56	66.7%	3	K.KLEPVYEDLGRK.L
*	Sample7-02.14971.14971.2	3.7397	0.3212	100.0%	1720.8413	1719.8417	-2.2	1	7.0336	4.46	72.7%	9	K.DFEWSGFPTIFFVK.A
*	Sample7-03.17385.17385.2	4.3113	0.2764	100.0%	1720.851	1719.8417	3.4	1	7.6752954	4.46	82.6%	5	K.DFEWSGFPTIFFVK.A
*	Sample7-04.17353.17353.2	4.091	0.3153	100.0%	1720.8503	1719.8417	3.1	1	7.00479	4.46	87.0%	4	K.DFEWSGFPTIFFVK.A
*	Sample7-05.17542.17542.2	4.6981	0.3419	100.0%	1720.8522	1719.8417	4.2	1	7.0703473	4.46	87.0%	5	K.DFEWSGFPTIFFVK.A
*	Sample7-06.18060.18060.2	4.7673	0.3191	100.0%	1720.8518	1719.8417	3.9	1	8.28998	4.46	83.3%	4	K.DFEWSGFPTIFFVK.A
*	Sample7-07.18488.18488.2	5.1977	0.3408	100.0%	1720.8501	1719.8417	2.9	1	8.728174	4.46	95.8%	4	K.DFEWSGFPTIFFVK.A
*	Sample7-08.18396.18396.2	5.5296	0.3756	100.0%	1720.8495	1719.8417	2.6	1	8.829902	4.46	95.8%	4	K.DFEWSGFPTIFFVK.A
*	Sample7-09.18827.18827.2	4.6881	0.3723	100.0%	1721.851	1719.8417	1.5	1	8.098075	4.46	79.2%	3	K.DFEWSGFPTIFFVK.A
*	Sample7-06.8571.8571.2	2.382	0.341	100.0%	939.49664	939.49347	3.4	1	6.0013113	6.56	91.7%	1	K.GFVDFLNK.H
*	Sample7-07.8745.8745.2	2.4116	0.3093	100.0%	939.49695	939.49347	3.7	1	6.210271	6.56	100.0%	1	K.GFVDFLNK.H
*	Sample7-08.8889.8889.2	2.5686	0.2879	100.0%	939.4956	939.49347	2.3	1	5.779328	6.56	100.0%	2	K.GFVDFLNK.H
*	Sample7-09.9020.9020.2	2.2202	0.2911	100.0%	939.49524	939.49347	1.9	1	5.532947	6.56	100.0%	2	K.GFVDFLNK.H
*	Sample7-07.10708.10708.2	3.3292	0.3316	100.0%	2459.129	2458.1255	0.0	1	6.9577727	3.8	51.7%	1	K.HATNTPISIDGVPEFEDGTSEEL.-
*	Sample7-08.10622.10622.2	3.7887	0.4392	100.0%	2459.1377	2458.1255	3.6	1	8.734864	3.8	56.7%	1	K.HATNTPISIDGVPEFEDGTSEEL.-
*	Sample7-09.10965.10965.2	2.872	0.2349	100.0%	2459.1328	2458.1255	1.6	1	5.540861	3.8	34.5%	1	K.HATNTPISIDGVPEFEDGTSEEL.-
U	PF3D7_0608800	52	286	35.3%	414	46055	6.9	0.007761122	1.2542391	| organism=Plasmodium_falciparum_3D7 | product=ornithine aminotransferase (OAT) | location=Pf3D7_06_v3:362635-363879(+) | length=414 | sequence_SO=chromosome | SO=protein_coding
	Filename	XCorr	DeltCN	Conf%	ObsM+H+	CalcM+H+	PPM	SpR	Prob Score	pI	Ion%	#	Sequence
*	Sample7-09.7143.7143.2	2.5068	0.3586	98.7%	1365.76	1365.7524	5.5	1	6.936241	7.33	65.0%	1	G.AHNYDPIPVVLK.R
*	Sample7-04.6408.6408.2	2.5947	0.2548	100.0%	1212.5944	1212.5895	4.0	1	4.9822135	4.14	86.7%	2	K.GVFVYDIEDR.R
*	Sample7-05.6921.6921.2	2.7677	0.2958	100.0%	1212.5942	1212.5895	3.9	1	6.2931952	4.14	87.5%	1	K.GVFVYDIEDR.R
*	Sample7-06.7163.7163.2	2.6109	0.2374	100.0%	1212.5929	1212.5895	2.8	1	5.3690963	4.14	93.3%	2	K.GVFVYDIEDR.R
*	Sample7-07.7333.7333.2	2.6311	0.2176	100.0%	1212.5923	1212.5895	2.3	1	5.0379934	4.14	100.0%	1	K.GVFVYDIEDR.R
*	Sample7-06.9081.9081.2	2.2614	0.2009	99.3%	1368.6953	1368.6906	3.5	4	4.4168367	4.72	64.7%	1	K.GVFVYDIEDRR.Y
*	Sample7-07.7852.7852.2	2.5311	0.2624	100.0%	1368.6951	1368.6906	3.3	3	5.0529437	4.72	70.6%	4	K.GVFVYDIEDRR.Y
*	Sample7-07.7639.7639.2	2.7595	0.5243	100.0%	1387.6343	1387.6311	2.3	1	8.353054	4.46	75.0%	1	R.AFFSDSLGVCER.Y
*	Sample7-07.9022.9022.2	2.7519	0.2008	100.0%	1233.6178	1233.615	2.3	1	5.6044545	6.56	93.8%	2	R.YLTNLFGYDK.V
*	Sample7-08.9120.9120.2	3.1561	0.3575	100.0%	1233.6187	1233.615	3.0	1	6.678482	6.56	100.0%	1	R.YLTNLFGYDK.V
*	Sample7-09.9412.9412.2	3.027	0.4168	100.0%	1233.6174	1233.615	2.0	1	7.0010505	6.56	100.0%	2	R.YLTNLFGYDK.V
*	Sample7-03.4118.4118.2	4.6174	0.4964	100.0%	1715.7999	1715.7979	1.2	1	9.918075	4.46	74.1%	1	K.VLMMNTGAEASETAYK.L
*	Sample7-04.4565.4565.2	4.2245	0.3026	100.0%	1716.8062	1715.7979	2.9	1	6.815369	4.46	81.5%	1	K.VLMMNTGAEASETAYK.L
*	Sample7-05.5120.5120.2	5.6337	0.4885	100.0%	1717.8123	1715.7979	4.5	1	10.013858	4.46	88.9%	1	K.VLMMNTGAEASETAYK.L
*	Sample7-02.10253.10253.2	3.1776	0.2611	100.0%	1393.7312	1393.7263	3.5	1	5.489264	9.08	70.0%	12	K.NNFGPFVPNFLK.V
*	Sample7-03.11685.11685.2	3.2373	0.2416	100.0%	1393.7291	1393.7263	2.0	1	6.186524	9.08	85.0%	13	K.NNFGPFVPNFLK.V
*	Sample7-04.12059.12059.2	3.3985	0.273	100.0%	1393.7334	1393.7263	5.1	1	7.060269	9.08	95.0%	15	K.NNFGPFVPNFLK.V
*	Sample7-05.12639.12639.2	3.3248	0.2461	100.0%	1393.7316	1393.7263	3.8	1	6.3054976	9.08	80.0%	14	K.NNFGPFVPNFLK.V
*	Sample7-06.12839.12839.2	3.1641	0.2181	100.0%	1393.7312	1393.7263	3.5	1	6.280718	9.08	85.0%	14	K.NNFGPFVPNFLK.V
*	Sample7-07.13203.13203.2	3.3964	0.1993	100.0%	1393.7319	1393.7263	4.0	1	6.7790356	9.08	85.0%	17	K.NNFGPFVPNFLK.V
*	Sample7-08.13062.13062.2	3.3222	0.2562	100.0%	1393.7316	1393.7263	3.8	1	6.167645	9.08	90.0%	18	K.NNFGPFVPNFLK.V
*	Sample7-09.13411.13411.2	3.3161	0.2329	100.0%	1393.7306	1393.7263	3.1	1	6.1830034	9.08	90.0%	20	K.NNFGPFVPNFLK.V
*	Sample7-03.5232.5232.2	2.2976	0.1746	98.7%	1292.646	1291.6416	0.8	1	4.4177365	3.96	77.8%	1	K.VPYDDLEALEK.E
*	Sample7-04.5870.5870.2	3.4801	0.3939	100.0%	1291.6459	1291.6416	3.3	1	7.215215	3.96	100.0%	2	K.VPYDDLEALEK.E
*	Sample7-05.6394.6394.2	3.5685	0.4642	100.0%	1291.6476	1291.6416	4.6	1	7.291004	3.96	100.0%	2	K.VPYDDLEALEK.E
*	Sample7-06.9571.9571.2	4.5771	0.4334	100.0%	1910.0264	1909.0178	2.7	1	7.4433217	6.56	60.7%	8	K.KYNVLFVADEVQTGLGR.T
*	Sample7-07.11299.11299.2	3.3251	0.2462	100.0%	1910.0286	1909.0178	3.9	1	6.066087	6.56	48.3%	2	K.KYNVLFVADEVQTGLGR.T
*	Sample7-05.12598.12598.2	5.4138	0.5894	100.0%	1780.9275	1780.9229	2.6	1	11.536822	4.46	85.2%	3	K.YNVLFVADEVQTGLGR.T
*	Sample7-06.12994.12994.2	5.6368	0.5866	100.0%	1780.9258	1780.9229	1.6	1	11.367623	4.46	92.6%	4	K.YNVLFVADEVQTGLGR.T
*	Sample7-07.13250.13250.2	5.245	0.6017	100.0%	1782.9327	1780.9229	1.8	1	11.331906	4.46	70.4%	4	K.YNVLFVADEVQTGLGR.T
*	Sample7-08.13119.13119.2	6.5697	0.6104	100.0%	1781.9276	1780.9229	0.8	1	12.534629	4.46	85.2%	5	K.YNVLFVADEVQTGLGR.T
*	Sample7-09.13322.13322.2	6.3679	0.6264	100.0%	1781.9248	1780.9229	-0.8	1	12.941206	4.46	88.9%	5	K.YNVLFVADEVQTGLGR.T
*	Sample7-02.3259.3259.2	2.968	0.2733	98.7%	1144.5978	1144.5957	1.8	1	6.077149	4.46	84.2%	1	F.VADEVQTGLGR.T
*	Sample7-04.7807.7807.2	2.9291	0.2822	98.7%	1138.7233	1138.7194	3.4	1	6.5358224	8.8	94.1%	4	Y.GVKPDVILLGK.A
*	Sample7-05.8264.8264.2	2.9553	0.3724	99.6%	1138.7249	1138.7194	4.8	1	6.806312	8.8	94.1%	12	Y.GVKPDVILLGK.A
*	Sample7-06.8067.8067.2	3.2413	0.3488	99.7%	1138.7233	1138.7194	3.4	1	7.3472757	8.8	94.1%	19	Y.GVKPDVILLGK.A
*	Sample7-07.7429.7429.2	3.4659	0.4623	99.9%	1138.7216	1138.7194	1.9	1	8.058478	8.8	100.0%	19	Y.GVKPDVILLGK.A
*	Sample7-08.6080.6080.2	3.2774	0.4541	99.8%	1138.7228	1138.7194	3.0	1	7.477068	8.8	94.1%	14	Y.GVKPDVILLGK.A
*	Sample7-09.6726.6726.2	3.4322	0.4458	99.8%	1138.7224	1138.7194	2.7	1	7.4933367	8.8	100.0%	7	Y.GVKPDVILLGK.A
*	Sample7-02.6110.6110.2	2.0762	0.2416	99.5%	1100.6477	1100.6462	1.3	1	4.414246	9.08	87.5%	2	K.LGAPFLQNLK.E
*	Sample7-03.6678.6678.2	3.2426	0.2279	100.0%	1100.6489	1100.6462	2.4	1	4.9999824	9.08	100.0%	3	K.LGAPFLQNLK.E
*	Sample7-04.7304.7304.2	3.2713	0.251	100.0%	1100.651	1100.6462	4.3	1	4.8180275	9.08	100.0%	3	K.LGAPFLQNLK.E
*	Sample7-05.7882.7882.2	3.0942	0.2696	100.0%	1100.6511	1100.6462	4.4	1	5.0660596	9.08	100.0%	2	K.LGAPFLQNLK.E
*	Sample7-06.8235.8235.2	3.0894	0.2578	100.0%	1100.6483	1100.6462	1.9	1	5.58147	9.08	100.0%	3	K.LGAPFLQNLK.E
*	Sample7-07.8368.8368.2	3.1709	0.2666	100.0%	1100.6492	1100.6462	2.7	1	5.0700927	9.08	100.0%	3	K.LGAPFLQNLK.E
*	Sample7-08.8425.8425.2	3.2258	0.2378	100.0%	1100.6484	1100.6462	2.0	1	5.236659	9.08	100.0%	3	K.LGAPFLQNLK.E
*	Sample7-09.8501.8501.2	3.405	0.2388	100.0%	1102.6549	1100.6462	1.8	1	6.0441976	9.08	100.0%	3	K.LGAPFLQNLK.E
*	Sample7-07.12792.12792.2	2.4022	0.2282	99.8%	1488.7557	1488.7515	2.9	1	5.261088	4.46	65.0%	1	K.NDLVNVWDICLK.F
*	Sample7-08.12758.12758.2	3.1138	0.3403	100.0%	1489.7642	1488.7515	6.3	1	6.129801	4.46	70.0%	2	K.NDLVNVWDICLK.F
*	Sample7-09.13054.13054.2	2.883	0.2579	100.0%	1489.7532	1488.7515	-1.1	1	5.1928577	4.46	63.2%	3	K.NDLVNVWDICLK.F
*	Sample7-08.5314.5314.2	3.803	0.3649	100.0%	1476.7283	1476.725	2.2	1	6.2685905	3.96	80.0%	1	K.EQLDECTEIIVK.T
*	Sample7-09.5549.5549.2	3.4926	0.3519	100.0%	1476.7285	1476.725	2.4	1	6.4465065	3.96	75.0%	1	K.EQLDECTEIIVK.T
U	PF3D7_1006200	6	6	34.6%	107	11977	9.3	6.2997936E-4	1.2181964	| organism=Plasmodium_falciparum_3D7 | product=DNA/RNA-binding protein Alba 3 (ALBA3) | location=Pf3D7_10_v3:262150-262997(-) | length=107 | sequence_SO=chromosome | SO=protein_coding
	Filename	XCorr	DeltCN	Conf%	ObsM+H+	CalcM+H+	PPM	SpR	Prob Score	pI	Ion%	#	Sequence
*	Sample7-05.12379.12379.2	2.6359	0.2477	99.9%	1688.8988	1688.8854	8.0	1	4.829567	4.46	65.4%	1	K.NPFDEVIITGLGNATK.I
*	Sample7-06.12733.12733.2	4.0719	0.3316	100.0%	1689.9015	1688.8854	7.5	8	6.42638	4.46	53.8%	1	K.NPFDEVIITGLGNATK.I
*	Sample7-08.12943.12943.2	3.4426	0.2654	100.0%	1690.8927	1688.8854	0.4	1	5.04273	4.46	65.4%	1	K.NPFDEVIITGLGNATK.I
*	Sample7-09.13210.13210.2	4.9763	0.4028	100.0%	1688.8918	1688.8854	3.8	1	7.59733	4.46	84.6%	1	K.NPFDEVIITGLGNATK.I
*	Sample7-06.6031.6031.2	2.6186	0.215	99.9%	1103.6172	1103.6129	3.9	1	6.338884	6.56	100.0%	1	K.IAIGAASIMEK.E
*	Sample7-02.3497.3497.2	2.2224	0.2381	99.8%	1173.5575	1173.5535	3.4	1	4.92101	6.56	76.5%	1	K.VQTAYFSSDR.I
U	PF3D7_0818200	21	86	34.4%	262	30193	4.9	0.0036877035	1.2080047	| organism=Plasmodium_falciparum_3D7 | product=14-3-3 protein (14-3-3I) | location=Pf3D7_08_v3:830006-831454(+) | length=262 | sequence_SO=chromosome | SO=protein_coding
	Filename	XCorr	DeltCN	Conf%	ObsM+H+	CalcM+H+	PPM	SpR	Prob Score	pI	Ion%	#	Sequence
*	Sample7-06.5711.5711.2	2.9396	0.2071	99.9%	1899.8448	1898.837	2.3	29	4.737617	4.25	34.6%	3	K.LAEQAERYDEMADAMR.T
*	Sample7-07.5726.5726.2	3.8165	0.4057	100.0%	1899.8445	1898.837	2.2	1	6.818332	4.25	61.5%	2	K.LAEQAERYDEMADAMR.T
*	Sample7-02.3516.3516.2	2.5943	0.3378	100.0%	1103.4484	1101.434	7.0	1	6.468396	4.14	80.0%	1	R.YDEMADAMR.T
*	Sample7-03.3690.3690.2	3.1782	0.1537	100.0%	1332.7023	1332.7004	1.4	1	3.7992747	6.56	75.0%	3	K.KLIPNTSESESK.V
*	Sample7-04.3270.3270.2	3.176	0.1237	99.8%	1332.7058	1332.7004	4.0	1	4.6671762	6.56	70.0%	3	K.KLIPNTSESESK.V
*	Sample7-03.3832.3832.2	4.6247	0.4709	100.0%	1764.8977	1763.8922	1.2	1	7.6383066	4.72	70.4%	28	K.ATDIAENELPSTHPIR.L
*	Sample7-04.4518.4518.2	5.3794	0.4386	100.0%	1763.8928	1763.8922	0.3	1	7.192418	4.72	92.6%	18	K.ATDIAENELPSTHPIR.L
*	Sample7-05.4792.4792.2	5.0493	0.4709	100.0%	1763.8965	1763.8922	2.4	1	7.6264334	4.72	81.5%	5	K.ATDIAENELPSTHPIR.L
*	Sample7-04.4290.4290.3	3.2919	0.2972	99.8%	1763.8986	1763.8922	3.6	1	5.7686753	4.72	74.4%	1	K.ATDIAENELPSTHPIR.L
*	Sample7-07.10918.10918.2	4.2805	0.4953	100.0%	2066.8914	2065.8872	0.4	1	8.420737	3.8	63.3%	1	R.AFDDAITEFDNVSEDSYK.D
*	Sample7-08.10951.10951.2	5.226	0.5859	100.0%	2065.8894	2065.8872	1.1	1	11.206102	3.8	86.7%	2	R.AFDDAITEFDNVSEDSYK.D
*	Sample7-09.11157.11157.2	3.6585	0.4773	100.0%	2065.9001	2065.8872	6.3	1	8.384869	3.8	69.2%	1	R.AFDDAITEFDNVSEDSYK.D
	Sample7-04.13346.13346.2	3.0914	0.0695	99.6%	1189.6632	1189.6609	1.9	1	3.7717032	6.56	81.2%	2	K.DSTLIMQLLR.D
	Sample7-05.13550.13550.2	3.4843	0.1435	100.0%	1189.6644	1189.6609	3.0	1	4.11584	6.56	88.2%	3	K.DSTLIMQLLR.D
	Sample7-06.13947.13947.2	3.376	0.1265	100.0%	1189.6635	1189.6609	2.2	3	3.532148	6.56	82.4%	2	K.DSTLIMQLLR.D
	Sample7-07.14319.14319.2	3.4524	0.1873	100.0%	1189.6644	1189.6609	3.0	1	3.7207184	6.56	94.1%	3	K.DSTLIMQLLR.D
	Sample7-08.14219.14219.2	3.6164	0.1707	100.0%	1189.6647	1189.6609	3.2	1	4.0124354	6.56	94.1%	3	K.DSTLIMQLLR.D
	Sample7-09.14600.14600.2	3.599	0.1525	100.0%	1189.6637	1189.6609	2.4	1	4.1053667	6.56	94.1%	2	K.DSTLIMQLLR.D
*	Sample7-05.8885.8885.2	4.6045	0.5299	100.0%	2093.9766	2092.9668	3.1	1	10.103242	3.86	64.3%	1	R.DNLTLWTSDLQGDQTEEK.S
*	Sample7-06.9189.9189.2	4.0338	0.5118	100.0%	2093.9783	2092.9668	3.9	1	8.484724	3.86	67.9%	1	R.DNLTLWTSDLQGDQTEEK.S
*	Sample7-07.9288.9288.2	4.5764	0.4862	100.0%	2093.9797	2092.9668	4.6	1	8.330117	3.86	56.7%	1	R.DNLTLWTSDLQGDQTEEK.S
U	PF3D7_1408000	51	219	31.8%	453	51481	5.6	0.005431312	1.0796967	| organism=Plasmodium_falciparum_3D7 | product=plasmepsin II | location=Pf3D7_14_v3:293471-294832(+) | length=453 | sequence_SO=chromosome | SO=protein_coding
	Filename	XCorr	DeltCN	Conf%	ObsM+H+	CalcM+H+	PPM	SpR	Prob Score	pI	Ion%	#	Sequence
*	Sample7-04.2923.2923.2	1.9564	0.1968	98.8%	849.41266	849.4101	3.0	5	6.481659	7.33	75.0%	1	K.HLYDSSK.S
	Sample7-08.11767.11767.2	4.5824	0.5751	100.0%	1752.8392	1751.8309	2.8	1	9.911365	6.56	76.9%	1	K.VEMNYVSGTVSGFFSK.D
*	Sample7-03.8637.8637.2	2.9934	0.2191	100.0%	1418.7946	1418.789	4.0	1	5.762718	6.56	72.7%	1	K.DLVTVGNLSLPYK.F
*	Sample7-04.9361.9361.2	3.0527	0.3484	100.0%	1418.7952	1418.789	4.4	1	7.1835895	6.56	81.8%	2	K.DLVTVGNLSLPYK.F
*	Sample7-05.9858.9858.2	4.3564	0.4628	100.0%	1418.7952	1418.789	4.4	1	8.269459	6.56	86.4%	2	K.DLVTVGNLSLPYK.F
*	Sample7-06.10181.10181.2	4.2473	0.4549	100.0%	1418.794	1418.789	3.5	1	7.4815936	6.56	90.9%	2	K.DLVTVGNLSLPYK.F
*	Sample7-07.10296.10296.2	3.7947	0.4218	100.0%	1418.7941	1418.789	3.6	1	7.132996	6.56	90.9%	3	K.DLVTVGNLSLPYK.F
*	Sample7-08.10286.10286.2	4.0328	0.4304	100.0%	1418.7947	1418.789	4.0	1	7.56742	6.56	95.5%	5	K.DLVTVGNLSLPYK.F
*	Sample7-09.10582.10582.2	4.1181	0.4217	100.0%	1418.7928	1418.789	2.8	1	8.110605	6.56	95.5%	2	K.DLVTVGNLSLPYK.F
*	Sample7-02.8823.8823.2	3.0638	0.1075	99.1%	1583.8896	1583.889	0.4	2	7.1056685	4.14	69.2%	1	K.DLSIGSVDPIVVELK.N
*	Sample7-03.11915.11915.2	4.5399	0.0845	100.0%	1583.8926	1583.889	2.2	2	7.72216	4.14	80.8%	2	K.DLSIGSVDPIVVELK.N
*	Sample7-04.12319.12319.2	4.1413	0.0102	99.5%	1583.8976	1583.889	5.4	2	7.097771	4.14	80.0%	2	K.DLSIGSVDPIVVELK.N
*	Sample7-05.12657.12657.2	4.6062	0.0428	100.0%	1583.8953	1583.889	3.9	2	7.821502	4.14	88.5%	2	K.DLSIGSVDPIVVELK.N
*	Sample7-06.13046.13046.2	4.7619	0.0692	100.0%	1583.8938	1583.889	3.0	2	7.834474	4.14	88.5%	2	K.DLSIGSVDPIVVELK.N
*	Sample7-07.13217.13217.2	4.904	0.072	100.0%	1583.8955	1583.889	4.1	2	7.7307544	4.14	88.0%	3	K.DLSIGSVDPIVVELK.N
*	Sample7-08.13154.13154.2	4.5191	0.0748	100.0%	1583.892	1583.889	1.8	2	8.366988	4.14	84.6%	3	K.DLSIGSVDPIVVELK.N
*	Sample7-09.13464.13464.2	4.7946	0.0922	100.0%	1583.8934	1583.889	2.8	1	7.9786134	4.14	92.0%	1	K.DLSIGSVDPIVVELK.N
*	Sample7-05.16886.16886.2	2.1999	0.2662	99.6%	1806.9197	1806.9425	-12.6	1	5.560404	5.63	54.2%	2	K.IENALFTFYLPVHDK.H
*	Sample7-06.18772.18772.2	2.4349	0.1858	98.7%	1806.9198	1806.9425	-12.6	1	4.472309	5.63	58.3%	6	K.IENALFTFYLPVHDK.H
*	Sample7-07.22487.22487.2	2.5314	0.1881	99.3%	1807.9224	1806.9425	-13.0	1	5.6747565	5.63	52.0%	8	K.IENALFTFYLPVHDK.H
*	Sample7-08.17581.17581.2	2.943	0.3767	100.0%	1807.9254	1806.9425	-11.3	8	5.8957295	5.63	44.0%	29	K.IENALFTFYLPVHDK.H
*	Sample7-09.21134.21134.2	3.3872	0.477	100.0%	1807.9559	1806.9425	5.6	1	7.3569717	5.63	60.0%	38	K.IENALFTFYLPVHDK.H
*	Sample7-09.17597.17597.3	2.374	0.2065	98.7%	1806.92	1806.9425	-12.4	1	5.0316467	5.63	58.5%	2	K.IENALFTFYLPVHDK.H
*	Sample7-06.9837.9837.2	2.3185	0.3071	100.0%	1430.7513	1429.7434	3.2	1	5.650185	5.63	59.1%	2	K.HTGFLTIGGIEER.F
*	Sample7-07.9844.9844.2	3.6328	0.4543	100.0%	1430.7528	1429.7434	4.2	1	8.128606	5.63	77.3%	9	K.HTGFLTIGGIEER.F
*	Sample7-08.10091.10091.2	4.3097	0.5438	100.0%	1429.7485	1429.7434	3.6	1	8.998389	5.63	90.9%	19	K.HTGFLTIGGIEER.F
*	Sample7-09.10231.10231.2	3.984	0.3994	100.0%	1429.7465	1429.7434	2.1	1	8.03176	5.63	90.9%	24	K.HTGFLTIGGIEER.F
	Sample7-03.4632.4632.2	2.4377	0.1717	99.5%	1247.6038	1246.599	1.1	1	4.160476	4.46	87.5%	1	R.FYEGPLTYEK.L
	Sample7-04.5058.5058.2	2.8043	0.2338	100.0%	1246.6018	1246.599	2.3	1	5.3722987	4.46	87.5%	1	R.FYEGPLTYEK.L
	Sample7-05.5537.5537.2	2.5368	0.1589	99.6%	1247.6068	1246.599	3.6	1	4.205024	4.46	87.5%	1	R.FYEGPLTYEK.L
*	Sample7-05.5948.5948.2	2.3691	0.1513	99.2%	1073.607	1073.6023	4.4	1	3.7156358	6.56	100.0%	1	K.MLQNLDVIK.V
*	Sample7-04.14334.14334.2	2.1313	0.2474	99.1%	1799.9323	1798.9197	5.1	31	4.5523477	8.26	29.2%	1	K.VPFLPFYVTLCNNSK.L
*	Sample7-05.14356.14356.2	2.4056	0.1824	98.5%	1799.9249	1798.9197	1.1	3	4.895763	8.26	41.7%	1	K.VPFLPFYVTLCNNSK.L
*	Sample7-06.14797.14797.2	2.3329	0.2014	98.7%	1799.928	1798.9197	2.7	1	4.526316	8.26	50.0%	1	K.VPFLPFYVTLCNNSK.L
*	Sample7-07.15319.15319.2	3.1263	0.3115	100.0%	1799.9299	1798.9197	3.8	1	5.5600405	8.26	62.5%	3	K.VPFLPFYVTLCNNSK.L
*	Sample7-08.15174.15174.2	2.8782	0.2817	100.0%	1798.9263	1798.9197	3.7	1	5.1931996	8.26	62.5%	3	K.VPFLPFYVTLCNNSK.L
*	Sample7-09.15333.15333.2	3.5025	0.3752	100.0%	1799.9303	1798.9197	4.0	1	6.1720805	8.26	73.9%	3	K.VPFLPFYVTLCNNSK.L
*	Sample7-04.6121.6121.2	2.7978	0.4032	100.0%	1369.6683	1369.6635	3.6	1	8.329858	4.46	65.0%	1	K.LPTFEFTSENGK.Y
*	Sample7-05.6794.6794.2	2.8307	0.2405	100.0%	1369.6688	1369.6635	3.9	1	7.2124724	4.46	89.5%	1	K.LPTFEFTSENGK.Y
*	Sample7-06.7023.7023.2	3.7072	0.5221	100.0%	1369.6672	1369.6635	2.8	1	9.169256	4.46	95.0%	1	K.LPTFEFTSENGK.Y
*	Sample7-07.7213.7213.2	3.3274	0.5204	100.0%	1369.6671	1369.6635	2.7	1	8.764699	4.46	100.0%	1	K.LPTFEFTSENGK.Y
*	Sample7-07.8274.8274.2	3.1583	0.3415	99.5%	1533.7341	1532.7267	2.7	1	7.089153	4.46	76.2%	1	K.LPTFEFTSENGKY.T
*	Sample7-08.8214.8214.2	3.0801	0.3334	99.4%	1533.7273	1532.7267	-1.8	1	5.6559772	4.46	61.9%	1	K.LPTFEFTSENGKY.T
*	Sample7-09.8454.8454.2	4.0494	0.5747	100.0%	1533.734	1532.7267	2.6	1	10.395641	4.46	76.2%	1	K.LPTFEFTSENGKY.T
*	Sample7-03.12158.12158.2	2.867	0.34	100.0%	2051.0137	2051.012	0.8	1	6.0752854	4.46	39.3%	2	K.YFTVFDYDNQSVGIALAK.K
*	Sample7-04.12602.12602.2	3.6684	0.5587	100.0%	2051.0193	2051.012	3.6	1	10.12594	4.46	70.4%	2	K.YFTVFDYDNQSVGIALAK.K
*	Sample7-05.12907.12907.2	3.9973	0.4415	100.0%	2052.0225	2051.012	3.5	1	8.395042	4.46	48.4%	3	K.YFTVFDYDNQSVGIALAK.K
*	Sample7-06.13271.13271.2	6.0539	0.5428	100.0%	2052.0186	2051.012	1.6	1	11.390248	4.46	80.6%	3	K.YFTVFDYDNQSVGIALAK.K
*	Sample7-07.13455.13455.2	4.7757	0.558	100.0%	2051.018	2051.012	3.0	1	11.266146	4.46	82.8%	4	K.YFTVFDYDNQSVGIALAK.K
*	Sample7-08.13395.13395.2	6.5824	0.5328	100.0%	2052.0208	2051.012	2.6	1	10.924122	4.46	87.1%	4	K.YFTVFDYDNQSVGIALAK.K
*	Sample7-09.13729.13729.2	5.9822	0.6255	100.0%	2052.0198	2051.012	2.2	1	12.286891	4.46	71.0%	4	K.YFTVFDYDNQSVGIALAK.K
U	PF3D7_0319900	15	28	31.8%	314	36143	4.8	0.0010018143	1.0796967	| organism=Plasmodium_falciparum_3D7 | product=conserved Plasmodium protein, unknown function | location=Pf3D7_03_v3:833833-834777(-) | length=314 | sequence_SO=chromosome | SO=protein_coding
	Filename	XCorr	DeltCN	Conf%	ObsM+H+	CalcM+H+	PPM	SpR	Prob Score	pI	Ion%	#	Sequence
*	Sample7-03.8553.8553.2	2.6235	0.2474	99.9%	2006.0483	2005.039	3.0	1	5.3163295	4.46	43.3%	1	K.NVLLPQEGLNGVYFENAK.A
*	Sample7-05.9657.9657.2	3.1889	0.4115	100.0%	2006.0493	2005.039	3.5	1	6.750421	4.46	53.3%	1	K.NVLLPQEGLNGVYFENAK.A
*	Sample7-06.9967.9967.2	3.3245	0.4237	100.0%	2006.0441	2005.039	0.9	1	7.2026606	4.46	48.3%	1	K.NVLLPQEGLNGVYFENAK.A
*	Sample7-07.10206.10206.2	3.144	0.2314	100.0%	2005.0488	2005.039	4.9	1	4.8941402	4.46	50.0%	2	K.NVLLPQEGLNGVYFENAK.A
*	Sample7-08.10189.10189.2	4.4847	0.4461	100.0%	2006.054	2005.039	5.8	1	8.166379	4.46	60.0%	3	K.NVLLPQEGLNGVYFENAK.A
*	Sample7-09.10331.10331.2	4.2867	0.4446	100.0%	2006.049	2005.039	3.3	1	7.085758	4.46	60.0%	3	K.NVLLPQEGLNGVYFENAK.A
*	Sample7-02.3362.3362.2	3.156	0.3147	100.0%	1337.672	1337.6696	1.8	1	7.820767	6.56	70.0%	1	K.TYEVNNSNVGIK.K
*	Sample7-02.2376.2376.3	2.999	0.3437	99.8%	3026.2517	3025.2385	3.2	1	6.4983234	4.5	32.4%	1	K.SDHINDNDDNKNDNKSDHINDNDDNK.N
*	Sample7-02.2371.2371.3	5.7507	0.4997	100.0%	3138.3164	3137.3135	-0.1	1	8.38131	4.8	50.0%	1	K.SDHINDNDDNKNDNKNDHINDNSNNNK.Y
*	Sample7-06.2747.2747.2	2.8011	0.3415	100.0%	1009.5475	1009.5425	5.0	1	6.1407323	8.8	100.0%	3	K.HAKPDINSK.E
*	Sample7-07.2903.2903.2	2.7547	0.3767	100.0%	1009.5465	1009.5425	4.0	1	6.6143956	8.8	92.9%	7	K.HAKPDINSK.E
*	Sample7-08.2765.2765.2	2.3036	0.363	100.0%	1009.54785	1009.5425	5.3	1	6.465969	8.8	92.9%	1	K.HAKPDINSK.E
*	Sample7-07.7753.7753.2	2.7862	0.2424	100.0%	1456.6729	1456.6678	3.4	1	5.4050355	8.64	77.8%	1	K.NMNNLYPWYNK.I
*	Sample7-08.7702.7702.2	2.9799	0.1761	100.0%	1456.6704	1456.6678	1.8	1	5.151271	8.64	72.2%	1	K.NMNNLYPWYNK.I
*	Sample7-08.7664.7664.2	2.4318	0.2458	100.0%	945.5623	944.5564	2.7	10	4.7473826	9.08	84.6%	1	R.VNFLNPLK.-
U	sp|Q9NZT1|CALL5_HUMAN	26	69	31.5%	146	15892	4.4	0.0053095175	1.0653801	Calmodulin-like protein 5 OS=Homo sapiens GN=CALML5 PE=1 SV=2
	Filename	XCorr	DeltCN	Conf%	ObsM+H+	CalcM+H+	PPM	SpR	Prob Score	pI	Ion%	#	Sequence
*	Sample7-02.5985.5985.2	3.0525	0.3901	100.0%	2264.1238	2263.12	0.1	1	6.800809	4.14	38.2%	3	K.AFSAVDTDGNGTINAQELGAALK.A
*	Sample7-03.7613.7613.2	2.9863	0.393	100.0%	2264.123	2263.12	-0.2	3	6.489338	4.14	31.4%	1	K.AFSAVDTDGNGTINAQELGAALK.A
*	Sample7-04.8200.8200.2	4.0824	0.5032	100.0%	2264.1316	2263.12	3.6	1	8.788531	4.14	60.0%	1	K.AFSAVDTDGNGTINAQELGAALK.A
*	Sample7-05.8774.8774.2	4.6117	0.4744	100.0%	2263.1272	2263.12	3.1	1	8.129349	4.14	54.3%	1	K.AFSAVDTDGNGTINAQELGAALK.A
*	Sample7-06.9074.9074.2	5.2528	0.5449	100.0%	2264.1343	2263.12	4.8	1	10.276088	4.14	71.4%	4	K.AFSAVDTDGNGTINAQELGAALK.A
*	Sample7-07.9295.9295.2	6.2188	0.5804	100.0%	2264.13	2263.12	2.8	1	10.755291	4.14	80.0%	4	K.AFSAVDTDGNGTINAQELGAALK.A
*	Sample7-08.9260.9260.2	8.0235	0.5889	100.0%	2264.1309	2263.12	3.3	1	11.943476	4.14	79.4%	4	K.AFSAVDTDGNGTINAQELGAALK.A
*	Sample7-09.9513.9513.2	7.3018	0.5461	100.0%	2264.128	2263.12	2.0	1	11.670452	4.14	74.3%	4	K.AFSAVDTDGNGTINAQELGAALK.A
*	Sample7-06.9177.9177.3	3.1157	0.1696	98.9%	2264.091	2263.12	-14.3	1	4.3205247	4.14	49.3%	1	K.AFSAVDTDGNGTINAQELGAALK.A
*	Sample7-07.9282.9282.3	4.1887	0.3684	99.9%	2264.1301	2263.12	2.9	1	6.6014295	4.14	48.4%	1	K.AFSAVDTDGNGTINAQELGAALK.A
*	Sample7-08.9184.9184.3	4.516	0.4235	100.0%	2264.1272	2263.12	1.6	1	6.6520023	4.14	49.3%	1	K.AFSAVDTDGNGTINAQELGAALK.A
*	Sample7-09.9499.9499.3	3.8015	0.2686	99.8%	2264.1287	2263.12	2.3	1	5.7087274	4.14	53.8%	1	K.AFSAVDTDGNGTINAQELGAALK.A
*	Sample7-03.13754.13754.2	2.5887	0.4411	100.0%	2472.1853	2471.1824	-0.2	1	7.0206165	3.8	40.7%	1	K.LISEVDSDGDGEISFQEFLTAAK.K
*	Sample7-04.13778.13778.2	4.0457	0.4782	100.0%	2472.1956	2471.1824	4.0	1	8.157622	3.8	62.1%	3	K.LISEVDSDGDGEISFQEFLTAAK.K
*	Sample7-05.14152.14152.2	6.1307	0.5776	100.0%	2472.1914	2471.1824	2.3	1	9.620161	3.8	86.2%	4	K.LISEVDSDGDGEISFQEFLTAAK.K
*	Sample7-06.14573.14573.2	5.7098	0.5595	100.0%	2472.1934	2471.1824	3.1	1	10.24754	3.8	80.0%	5	K.LISEVDSDGDGEISFQEFLTAAK.K
*	Sample7-07.14893.14893.2	5.6049	0.5865	100.0%	2472.1975	2471.1824	4.8	1	10.678211	3.8	89.7%	4	K.LISEVDSDGDGEISFQEFLTAAK.K
*	Sample7-08.14785.14785.2	5.2678	0.5842	100.0%	2471.1875	2471.1824	2.1	1	11.38308	3.8	86.7%	5	K.LISEVDSDGDGEISFQEFLTAAK.K
*	Sample7-09.15177.15177.2	5.9616	0.6523	100.0%	2471.1904	2471.1824	3.3	1	12.068987	3.8	90.0%	5	K.LISEVDSDGDGEISFQEFLTAAK.K
*	Sample7-03.13725.13725.3	3.6342	0.2911	99.8%	2472.1929	2471.1824	2.9	1	5.2463427	3.8	48.5%	1	K.LISEVDSDGDGEISFQEFLTAAK.K
*	Sample7-04.13875.13875.3	4.3825	0.3817	100.0%	2472.1973	2471.1824	4.7	1	7.2038083	3.8	47.7%	2	K.LISEVDSDGDGEISFQEFLTAAK.K
*	Sample7-05.14138.14138.3	3.4328	0.3083	99.8%	2471.1953	2471.1824	5.2	1	5.494334	3.8	46.8%	2	K.LISEVDSDGDGEISFQEFLTAAK.K
*	Sample7-06.14588.14588.3	5.2481	0.3097	100.0%	2471.1924	2471.1824	4.1	1	6.1721563	3.8	48.4%	3	K.LISEVDSDGDGEISFQEFLTAAK.K
*	Sample7-07.14989.14989.3	5.5721	0.4045	100.0%	2472.1946	2471.1824	3.6	1	6.476345	3.8	54.8%	4	K.LISEVDSDGDGEISFQEFLTAAK.K
*	Sample7-08.14784.14784.3	5.7178	0.3325	100.0%	2472.1936	2471.1824	3.2	1	6.5878325	3.8	53.0%	2	K.LISEVDSDGDGEISFQEFLTAAK.K
*	Sample7-09.15155.15155.3	7.3796	0.433	100.0%	2472.1956	2471.1824	4.0	1	7.506606	3.8	60.9%	2	K.LISEVDSDGDGEISFQEFLTAAK.K
U	sp|P10599|THIO_HUMAN	4	4	31.4%	105	11737	4.9	4.27986E-4	1.0606298	Thioredoxin OS=Homo sapiens GN=TXN PE=1 SV=3
	Filename	XCorr	DeltCN	Conf%	ObsM+H+	CalcM+H+	PPM	SpR	Prob Score	pI	Ion%	#	Sequence
*	Sample7-04.5426.5426.2	3.6525	0.3251	100.0%	1337.6473	1336.638	4.5	1	6.940443	4.14	95.2%	1	K.TAFQEALDAAGDK.L
*	Sample7-05.5954.5954.2	2.9393	0.3331	100.0%	1336.6445	1336.638	4.9	1	5.8911247	4.14	90.5%	1	K.TAFQEALDAAGDK.L
*	Sample7-02.2831.2831.2	2.1035	0.1868	98.6%	908.44806	908.4472	0.9	1	6.3145776	6.56	80.0%	1	K.VGEFSGANK.E
*	Sample7-08.8878.8878.2	2.8428	0.2195	100.0%	1258.6909	1258.6888	1.6	1	4.5017776	4.14	72.2%	1	K.EKLEATINELV.-
U	PF3D7_1026800	16	29	31.2%	263	29856	6.2	0.0012387997	1.0511622	| organism=Plasmodium_falciparum_3D7 | product=40S ribosomal protein S2 (RPS2) | location=Pf3D7_10_v3:1122962-1124037(+) | length=263 | sequence_SO=chromosome | SO=protein_coding
	Filename	XCorr	DeltCN	Conf%	ObsM+H+	CalcM+H+	PPM	SpR	Prob Score	pI	Ion%	#	Sequence
*	Sample7-05.2419.2419.2	3.3465	0.3789	100.0%	1301.7098	1301.7059	3.0	1	6.0861697	8.64	73.7%	1	K.KGQSPKEESIAK.M
*	Sample7-09.4894.4894.2	3.3421	0.4166	100.0%	1278.7551	1278.7528	1.8	1	6.249977	8.8	75.0%	3	R.AKDGVHIINLAK.T
*	Sample7-03.4791.4791.2	2.1277	0.3437	100.0%	1079.6228	1079.6207	1.9	1	6.013305	7.33	87.5%	1	K.DGVHIINLAK.T
*	Sample7-04.5478.5478.2	2.1835	0.2008	99.2%	1079.6245	1079.6207	3.5	2	4.92087	7.33	81.2%	4	K.DGVHIINLAK.T
*	Sample7-05.5543.5543.2	2.5035	0.3074	100.0%	1079.6234	1079.6207	2.5	3	6.5090885	7.33	87.5%	5	K.DGVHIINLAK.T
*	Sample7-06.5640.5640.2	2.4118	0.3065	100.0%	1079.6248	1079.6207	3.7	1	6.089923	7.33	87.5%	2	K.DGVHIINLAK.T
*	Sample7-02.3785.3785.2	3.5648	0.337	100.0%	1353.6923	1353.691	0.9	1	6.946925	9.08	77.3%	2	K.FAQYTGAQAIAGR.W
*	Sample7-04.4197.4197.2	2.3144	0.2219	99.5%	1354.6786	1353.691	-11.7	12	5.2361364	9.08	57.1%	1	K.FAQYTGAQAIAGR.W
*	Sample7-06.4748.4748.2	3.6842	0.4145	100.0%	1353.69	1353.691	-0.8	1	7.959699	9.08	86.4%	1	K.FAQYTGAQAIAGR.W
*	Sample7-08.8569.8569.2	3.1009	0.3491	100.0%	1529.8179	1529.8145	2.2	1	5.3622994	9.08	72.7%	1	R.WTPGMLTNQIIQK.F
*	Sample7-09.8859.8859.2	2.7249	0.2897	100.0%	1529.8186	1529.8145	2.7	1	5.041786	9.08	68.2%	2	R.WTPGMLTNQIIQK.F
*	Sample7-02.4250.4250.2	2.2816	0.2474	100.0%	926.56744	926.5669	0.6	1	4.77027	6.56	84.6%	2	R.LLIVTDPR.T
*	Sample7-04.4769.4769.2	2.7296	0.2793	100.0%	926.5686	926.5669	1.8	3	5.810829	6.56	92.3%	1	R.LLIVTDPR.T
*	Sample7-05.5297.5297.2	2.897	0.3576	100.0%	928.57477	926.5669	1.3	3	5.495982	6.56	92.3%	1	R.LLIVTDPR.T
*	Sample7-02.3936.3936.2	2.5293	0.2324	100.0%	1005.4897	1005.4888	0.9	1	4.784241	4.14	92.3%	1	R.DPEQFELK.N
*	Sample7-05.5492.5492.2	3.9478	0.4059	99.8%	1763.8702	1762.8606	3.6	1	7.226119	4.14	61.5%	1	K.NLANEENTPTAPHLIE.N
U	PF3D7_1355800	2	2	30.2%	86	10110	9.8	2.612705E-4	1.004472	| organism=Plasmodium_falciparum_3D7 | product=splicing factor 3B subunit 5, putative (SF3B5) | location=Pf3D7_13_v3:2214445-2215085(+) | length=86 | sequence_SO=chromosome | SO=protein_coding
	Filename	XCorr	DeltCN	Conf%	ObsM+H+	CalcM+H+	PPM	SpR	Prob Score	pI	Ion%	#	Sequence
*	Sample7-07.4397.4397.2	2.5609	0.1459	98.9%	1342.6512	1342.6498	1.1	1	4.7364974	7.41	63.2%	1	R.DTLASHVGHYSR.L
*	Sample7-09.8866.8866.2	2.5184	0.1958	99.5%	1563.8451	1563.8417	2.2	1	4.366626	4.46	63.6%	1	R.LAYFAVVENEPIAK.I
U	sp|P35527|K1C9_HUMAN	24	29	28.9%	623	62064	5.2	5.229604E-4	0.94536006	Keratin, type I cytoskeletal 9 OS=Homo sapiens GN=KRT9 PE=1 SV=3
	Filename	XCorr	DeltCN	Conf%	ObsM+H+	CalcM+H+	PPM	SpR	Prob Score	pI	Ion%	#	Sequence
*	Sample7-07.3682.3682.2	4.6455	0.4509	100.0%	1475.7365	1475.731	3.7	1	9.967843	12.0	81.2%	2	L.SRSGGGGGGGLGSGGSIR.S
*	Sample7-08.3449.3449.2	4.2056	0.4488	99.9%	1475.7373	1475.731	4.3	1	8.573733	12.0	75.0%	2	L.SRSGGGGGGGLGSGGSIR.S
*	Sample7-09.3654.3654.2	2.7033	0.3442	98.4%	1475.7361	1475.731	3.5	1	5.3383193	12.0	56.2%	1	L.SRSGGGGGGGLGSGGSIR.S
*	Sample7-07.3618.3618.2	3.861	0.3182	99.6%	1388.7037	1388.6989	3.5	1	7.1030006	12.0	56.7%	1	S.RSGGGGGGGLGSGGSIR.S
	Sample7-03.2730.2730.2	4.0193	0.4857	100.0%	1232.6013	1232.5978	2.9	1	9.155605	10.06	81.5%	2	R.SGGGGGGGLGSGGSIR.S
*	Sample7-04.3664.3664.2	3.3336	0.311	99.2%	1569.7306	1569.7252	3.4	1	6.655419	9.08	56.2%	1	R.SGGGGGGGLGSGGSIRSSY.S
*	Sample7-06.4290.4290.2	3.5527	0.335	99.6%	1570.7319	1569.7252	2.1	1	7.1595693	9.08	58.6%	1	R.SGGGGGGGLGSGGSIRSSY.S
*	Sample7-04.3552.3552.2	4.1761	0.4554	100.0%	1657.7666	1656.7572	3.6	1	8.430021	9.08	60.6%	1	R.SGGGGGGGLGSGGSIRSSYS.R
*	Sample7-05.4018.4018.2	3.8207	0.5076	100.0%	1656.7655	1656.7572	5.0	1	8.0243025	9.08	57.6%	1	R.SGGGGGGGLGSGGSIRSSYS.R
	Sample7-03.2723.2723.2	3.2018	0.281	98.6%	1145.5675	1145.5658	1.5	1	6.730696	10.06	76.9%	1	S.GGGGGGGLGSGGSIR.S
	Sample7-02.2753.2753.2	1.8842	0.2994	99.4%	1236.5319	1235.5287	-0.1	1	5.4759884	9.08	52.2%	1	R.FSSSSGYGGGSSR.V
	Sample7-03.2480.2480.2	2.7404	0.4146	100.0%	1235.5319	1235.5287	2.6	1	7.159521	9.08	72.7%	1	R.FSSSSGYGGGSSR.V
	Sample7-02.3628.3628.2	3.8402	0.4292	100.0%	1586.7664	1586.7656	0.5	1	9.133705	3.96	87.5%	1	K.VQALEEANNDLENK.I
	Sample7-07.2748.2748.2	2.4356	0.1664	99.8%	813.49554	812.49884	-8.2	1	3.8895092	10.04	100.0%	1	K.KGPAAIQK.N
	Sample7-02.4136.4136.2	3.3741	0.3146	100.0%	1315.6875	1315.6852	1.8	1	5.7813244	4.46	75.0%	1	K.DQIVDLTVGNNK.T
	Sample7-03.4492.4492.2	2.3489	0.1278	98.3%	1061.5691	1060.5632	2.4	3	4.297933	4.46	80.0%	1	K.TLLDIDNTR.M
	Sample7-09.6019.6019.2	2.333	0.2239	99.8%	1307.6814	1307.6776	2.9	1	4.3688416	6.56	81.2%	1	R.IKFEMEQNLR.Q
	Sample7-02.3827.3827.2	2.0174	0.3141	99.9%	1157.592	1157.591	0.9	4	7.018883	4.46	63.2%	1	R.QGVDADINGLR.Q
	Sample7-06.16300.16300.2	3.6996	0.3671	100.0%	2172.035	2171.0247	3.2	1	6.3772	3.86	64.3%	2	K.SDLEMQYETLQEELMALK.K
	Sample7-07.16807.16807.2	3.7761	0.373	100.0%	2171.0325	2171.0247	3.6	1	5.9054546	3.86	83.3%	1	K.SDLEMQYETLQEELMALK.K
	Sample7-08.16699.16699.2	4.5525	0.2839	100.0%	2172.036	2171.0247	3.6	1	6.90345	3.86	74.1%	2	K.SDLEMQYETLQEELMALK.K
	Sample7-09.17028.17028.2	4.3932	0.3325	100.0%	2171.0334	2171.0247	4.0	1	6.541328	3.86	88.5%	1	K.SDLEMQYETLQEELMALK.K
	Sample7-09.7856.7856.3	2.9551	0.1649	98.7%	2511.1409	2510.1318	2.3	23	4.057735	4.12	36.7%	1	K.EIETYHNLLEGGQEDFESSGAGK.I
	Sample7-05.3790.3790.3	4.1489	0.5105	100.0%	3225.299	3223.2815	3.4	1	9.159025	4.72	30.1%	1	R.GGSGGSHGGGSGFGGESGGSYGGGEEASGSGGGYGGGSGK.S
U	PF3D7_0922200	39	113	28.9%	402	44844	6.7	0.0031579935	0.94536006	| organism=Plasmodium_falciparum_3D7 | product=S-adenosylmethionine synthetase (SAMS) | location=Pf3D7_09_v3:903362-904570(+) | length=402 | sequence_SO=chromosome | SO=protein_coding
	Filename	XCorr	DeltCN	Conf%	ObsM+H+	CalcM+H+	PPM	SpR	Prob Score	pI	Ion%	#	Sequence
*	Sample7-06.6711.6711.2	4.7418	0.556	100.0%	1878.8772	1877.8665	3.9	1	10.308461	4.72	77.8%	5	R.GNFLFTSESVNEGHPDK.I
*	Sample7-07.6528.6528.2	4.6483	0.5565	100.0%	1877.8716	1877.8665	2.7	1	9.658025	4.72	64.3%	4	R.GNFLFTSESVNEGHPDK.I
*	Sample7-08.6433.6433.2	4.6723	0.5822	100.0%	1877.8717	1877.8665	2.8	1	11.081743	4.72	75.0%	3	R.GNFLFTSESVNEGHPDK.I
*	Sample7-06.13996.13996.2	3.7922	0.367	100.0%	1446.7733	1445.7675	1.7	1	6.3115373	6.56	85.0%	1	K.NYIFIFGEITTK.A
*	Sample7-07.14329.14329.2	3.6041	0.3905	100.0%	1445.7719	1445.7675	3.0	1	7.3275146	6.56	75.0%	6	K.NYIFIFGEITTK.A
*	Sample7-08.14303.14303.2	3.889	0.3681	100.0%	1446.7766	1445.7675	4.0	1	5.8593206	6.56	85.0%	8	K.NYIFIFGEITTK.A
*	Sample7-09.14709.14709.2	3.9702	0.3505	100.0%	1446.7767	1445.7675	4.1	1	5.8937454	6.56	90.0%	12	K.NYIFIFGEITTK.A
*	Sample7-02.6819.6819.2	2.63	0.28	100.0%	1242.7107	1242.7092	1.2	1	5.2954354	6.56	78.9%	4	K.LGILPYLGPDGK.T
*	Sample7-03.8449.8449.2	3.3091	0.3707	100.0%	1242.7108	1242.7092	1.3	1	6.04933	6.56	89.5%	2	K.LGILPYLGPDGK.T
*	Sample7-04.9037.9037.2	3.13	0.2928	100.0%	1242.7112	1242.7092	1.6	1	7.0600624	6.56	78.9%	2	K.LGILPYLGPDGK.T
*	Sample7-05.9636.9636.2	3.6597	0.3386	100.0%	1242.713	1242.7092	3.0	1	6.2155833	6.56	100.0%	3	K.LGILPYLGPDGK.T
*	Sample7-06.9984.9984.2	3.6103	0.364	100.0%	1242.713	1242.7092	3.0	1	6.5144897	6.56	94.7%	3	K.LGILPYLGPDGK.T
*	Sample7-07.10115.10115.2	3.6041	0.3536	100.0%	1242.7128	1242.7092	2.8	1	5.8523383	6.56	94.7%	4	K.LGILPYLGPDGK.T
*	Sample7-08.10114.10114.2	3.4996	0.3755	100.0%	1242.7135	1242.7092	3.4	1	6.1059155	6.56	94.7%	4	K.LGILPYLGPDGK.T
*	Sample7-09.10402.10402.2	3.5563	0.3686	100.0%	1242.7117	1242.7092	2.0	1	6.070865	6.56	100.0%	6	K.LGILPYLGPDGK.T
*	Sample7-07.7940.7940.2	2.4007	0.4002	99.2%	1129.6292	1129.6251	3.6	2	7.09417	6.56	77.8%	1	L.GILPYLGPDGK.T
*	Sample7-08.7942.7942.2	2.5362	0.4082	99.5%	1129.6278	1129.6251	2.4	2	6.316151	6.56	77.8%	1	L.GILPYLGPDGK.T
*	Sample7-05.3910.3910.2	3.287	0.3398	100.0%	1183.5751	1182.5684	2.8	2	6.4171424	7.11	72.2%	2	K.GSCGGHLEPLR.V
*	Sample7-06.4662.4662.2	5.0619	0.3887	100.0%	1691.9187	1690.9122	1.8	1	7.4925714	6.51	87.5%	1	R.VHTVLISTQHAEDIK.Y
*	Sample7-07.4435.4435.2	4.1139	0.401	100.0%	1691.9215	1690.9122	3.5	1	6.9372683	6.51	80.0%	1	R.VHTVLISTQHAEDIK.Y
*	Sample7-08.4785.4785.2	4.9756	0.3956	100.0%	1691.9237	1690.9122	4.8	1	8.3928795	6.51	72.0%	3	R.VHTVLISTQHAEDIK.Y
*	Sample7-09.5007.5007.2	5.1802	0.4715	100.0%	1691.9205	1690.9122	2.9	1	8.987353	6.51	80.0%	6	R.VHTVLISTQHAEDIK.Y
*	Sample7-03.4951.4951.2	2.666	0.2196	100.0%	1062.5507	1062.5499	0.7	1	4.6466	4.46	92.9%	1	K.TDLMENVIK.Y
*	Sample7-04.5410.5410.2	2.6161	0.2377	100.0%	1062.5532	1062.5499	3.1	1	5.1149035	4.46	85.7%	1	K.TDLMENVIK.Y
*	Sample7-05.8772.8772.2	4.6113	0.3963	100.0%	1739.8937	1739.885	5.0	1	6.828199	4.46	82.6%	1	K.LLDNETLYYLNPSGK.F
*	Sample7-06.9056.9056.2	4.6368	0.456	100.0%	1739.8893	1739.885	2.5	1	7.613395	4.46	79.2%	1	K.LLDNETLYYLNPSGK.F
*	Sample7-07.9296.9296.2	4.8037	0.4324	100.0%	1739.8923	1739.885	4.2	1	6.673819	4.46	78.3%	2	K.LLDNETLYYLNPSGK.F
*	Sample7-08.9262.9262.2	5.2356	0.4134	100.0%	1739.8905	1739.885	3.2	1	6.918203	4.46	91.7%	2	K.LLDNETLYYLNPSGK.F
*	Sample7-09.9553.9553.2	5.6987	0.5002	100.0%	1739.8877	1739.885	1.5	1	8.584574	4.46	83.3%	2	K.LLDNETLYYLNPSGK.F
*	Sample7-02.5219.5219.2	2.6518	0.3957	100.0%	1401.752	1401.7485	2.4	1	6.4399834	6.56	50.0%	2	K.FVLGGPAADAGLTGR.K
*	Sample7-03.5517.5517.2	4.5747	0.5023	100.0%	1401.7515	1401.7485	2.1	1	8.659168	6.56	92.3%	3	K.FVLGGPAADAGLTGR.K
*	Sample7-04.6075.6075.2	4.587	0.4798	100.0%	1401.7522	1401.7485	2.6	1	8.5111	6.56	100.0%	2	K.FVLGGPAADAGLTGR.K
*	Sample7-05.6511.6511.2	4.1872	0.5071	100.0%	1401.7543	1401.7485	4.1	1	7.9895134	6.56	92.3%	2	K.FVLGGPAADAGLTGR.K
*	Sample7-06.6794.6794.2	4.4406	0.4551	100.0%	1401.7543	1401.7485	4.1	1	8.803143	6.56	92.3%	2	K.FVLGGPAADAGLTGR.K
*	Sample7-07.6965.6965.2	4.31	0.4451	100.0%	1401.7528	1401.7485	3.0	1	8.428177	6.56	96.2%	1	K.FVLGGPAADAGLTGR.K
*	Sample7-08.6972.6972.2	4.4357	0.4424	100.0%	1401.7533	1401.7485	3.4	1	7.9960327	6.56	96.2%	3	K.FVLGGPAADAGLTGR.K
*	Sample7-09.7058.7058.2	4.4013	0.4638	100.0%	1401.7534	1401.7485	3.5	1	8.649993	6.56	88.5%	2	K.FVLGGPAADAGLTGR.K
*	Sample7-09.6541.6541.2	3.1366	0.3396	100.0%	1529.8478	1529.8435	2.8	1	6.2651787	9.08	53.6%	3	K.FVLGGPAADAGLTGRK.I
*	Sample7-06.4166.4166.2	2.5061	0.3347	100.0%	995.47174	995.46936	2.4	1	6.613363	9.08	93.3%	1	K.TSAYGHFGR.E
U	PF3D7_1468700	16	25	28.1%	398	45310	5.7	7.05693E-4	0.90985334	| organism=Plasmodium_falciparum_3D7 | product=eukaryotic initiation factor 4A (eIF4A) | location=Pf3D7_14_v3:2825370-2826918(+) | length=398 | sequence_SO=chromosome | SO=protein_coding
	Filename	XCorr	DeltCN	Conf%	ObsM+H+	CalcM+H+	PPM	SpR	Prob Score	pI	Ion%	#	Sequence
*	Sample7-02.3022.3022.2	2.3179	0.4327	98.9%	1382.6567	1382.6547	1.5	1	7.014236	6.56	56.5%	1	N.GYDTIGQAQSGTGK.T
*	Sample7-06.9746.9746.2	1.9538	0.2927	99.8%	1090.6548	1090.6506	3.8	3	6.253891	6.56	68.8%	1	K.VVLALGDYLK.V
*	Sample7-08.9835.9835.2	2.8829	0.3441	100.0%	1090.6547	1090.6506	3.7	1	7.409456	6.56	93.8%	1	K.VVLALGDYLK.V
*	Sample7-09.10076.10076.2	2.6239	0.304	100.0%	1090.6532	1090.6506	2.4	3	6.8313355	6.56	75.0%	2	K.VVLALGDYLK.V
*	Sample7-05.4361.4361.2	2.6475	0.2963	100.0%	1237.6503	1237.647	2.7	3	4.909761	10.06	61.1%	1	K.QGVHMVVGTPGR.V
*	Sample7-06.4524.4524.2	2.5348	0.2016	99.8%	1238.6522	1237.647	1.5	2	4.7019978	10.06	68.4%	1	K.QGVHMVVGTPGR.V
*	Sample7-07.4620.4620.2	2.6914	0.1961	99.9%	1237.6511	1237.647	3.4	1	6.388235	10.06	83.3%	2	K.QGVHMVVGTPGR.V
*	Sample7-08.4469.4469.2	3.1578	0.2649	100.0%	1237.6499	1237.647	2.4	1	6.040129	10.06	71.4%	1	K.QGVHMVVGTPGR.V
*	Sample7-09.4627.4627.2	2.7872	0.2282	100.0%	1237.6499	1237.647	2.4	1	5.501876	10.06	83.3%	1	K.QGVHMVVGTPGR.V
*	Sample7-08.4294.4294.2	2.4251	0.0807	98.5%	852.48126	852.47986	1.6	1	3.8513856	10.06	100.0%	1	K.RHLGVDR.L
*	Sample7-09.16485.16485.2	5.0904	0.4023	100.0%	1551.7759	1551.7723	2.3	1	6.410404	3.96	95.5%	1	K.LFILDEADEMLSR.G
*	Sample7-07.4903.4903.2	4.5944	0.3431	100.0%	1484.7775	1483.7686	3.7	1	6.8233185	7.33	85.0%	6	K.KVDILTQEMHNR.L
*	Sample7-08.4447.4447.2	4.3729	0.3263	100.0%	1484.7728	1483.7686	0.6	1	5.937332	7.33	94.4%	3	K.KVDILTQEMHNR.L
*	Sample7-06.7205.7205.2	2.858	0.3911	100.0%	1101.6759	1100.6674	4.7	1	7.198368	6.56	94.1%	1	R.VLVTTDLLAR.G
*	Sample7-07.5532.5532.2	3.1485	0.2434	100.0%	1421.7521	1420.743	4.0	1	5.1360083	6.56	71.4%	1	R.KGVAINFVTNDDK.E
*	Sample7-08.16965.16965.2	2.6178	0.4095	100.0%	2521.215	2521.2053	3.9	1	7.283036	3.86	50.0%	1	K.KIESYYSTQIEEMPLEVADYL.-
U	PF3D7_0626800	44	122	27.2%	511	55661	7.6	0.002682241	0.87068224	| organism=Plasmodium_falciparum_3D7 | product=pyruvate kinase (PyrK) | location=Pf3D7_06_v3:1078995-1081320(+) | length=511 | sequence_SO=chromosome | SO=protein_coding
	Filename	XCorr	DeltCN	Conf%	ObsM+H+	CalcM+H+	PPM	SpR	Prob Score	pI	Ion%	#	Sequence
*	Sample7-04.4426.4426.2	2.2524	0.177	98.5%	1309.7256	1309.7223	2.5	1	4.0887985	6.56	77.8%	1	R.QILEPNNVNLR.S
*	Sample7-08.4205.4205.2	3.6898	0.4302	100.0%	1441.6284	1441.6244	2.8	1	7.9434805	6.77	95.0%	4	R.FNFSHGSHEDHK.E
*	Sample7-09.3502.3502.2	4.3689	0.5108	100.0%	1441.6309	1441.6244	4.5	1	8.736653	6.77	95.0%	15	R.FNFSHGSHEDHK.E
*	Sample7-07.2792.2792.2	3.5273	0.389	99.8%	1294.5612	1294.5559	4.1	1	6.540188	6.77	100.0%	2	F.NFSHGSHEDHK.E
*	Sample7-09.6872.6872.2	3.2912	0.2935	98.9%	1748.8959	1747.8861	3.7	9	6.0280876	4.4	45.8%	1	K.VLETHEDHVITEVLN.S
*	Sample7-05.6586.6586.2	2.9328	0.1866	100.0%	1013.59216	1013.5877	4.4	1	5.3362145	4.46	100.0%	1	K.VDLPIISEK.D
*	Sample7-05.9067.9067.2	3.0526	0.3169	100.0%	1427.7598	1427.7529	4.8	1	5.32434	4.72	75.0%	2	K.IENIEGIIHFDK.I
*	Sample7-06.9396.9396.2	2.5082	0.1473	98.7%	1427.7584	1427.7529	3.8	4	3.2353299	4.72	65.0%	1	K.IENIEGIIHFDK.I
*	Sample7-07.9558.9558.2	3.5379	0.3297	100.0%	1427.7538	1427.7529	0.6	1	6.157506	4.72	95.0%	5	K.IENIEGIIHFDK.I
*	Sample7-08.9446.9446.2	4.1523	0.3428	100.0%	1427.7589	1427.7529	4.2	1	6.495765	4.72	85.0%	4	K.IENIEGIIHFDK.I
*	Sample7-03.4998.4998.2	2.7467	0.2857	100.0%	1288.6942	1288.6929	1.0	1	6.40539	4.46	90.0%	1	K.ILAESDGIMIAR.G
*	Sample7-04.5431.5431.2	3.1883	0.3563	100.0%	1288.6975	1288.6929	3.6	1	6.4482484	4.46	85.0%	1	K.ILAESDGIMIAR.G
*	Sample7-05.5953.5953.2	3.5117	0.3211	100.0%	1288.7001	1288.6929	5.6	1	7.020089	4.46	90.0%	1	K.ILAESDGIMIAR.G
*	Sample7-06.6214.6214.2	3.3297	0.2562	100.0%	1290.7098	1288.6929	7.9	1	5.3439837	4.46	90.0%	1	K.ILAESDGIMIAR.G
*	Sample7-07.6392.6392.2	3.6704	0.4217	100.0%	1288.6967	1288.6929	2.9	1	6.919168	4.46	100.0%	1	K.ILAESDGIMIAR.G
*	Sample7-02.3925.3925.2	3.0159	0.2762	100.0%	1175.5621	1175.5613	0.7	1	5.788015	4.14	83.3%	1	R.GDLGMEISPEK.V
*	Sample7-05.7181.7181.2	2.6965	0.3864	100.0%	1221.6582	1221.6548	2.8	1	7.544754	6.56	100.0%	1	K.FPVEAVTIMSK.I
*	Sample7-06.7417.7417.2	2.5299	0.4232	100.0%	1221.6571	1221.6548	1.9	1	7.4161916	6.56	83.3%	1	K.FPVEAVTIMSK.I
*	Sample7-07.7544.7544.2	2.689	0.412	100.0%	1221.6575	1221.6548	2.2	1	7.966671	6.56	94.4%	1	K.FPVEAVTIMSK.I
*	Sample7-08.7621.7621.2	2.9114	0.4644	100.0%	1221.6589	1221.6548	3.4	1	7.215284	6.56	100.0%	2	K.FPVEAVTIMSK.I
*	Sample7-09.7753.7753.2	2.7899	0.3224	100.0%	1223.6648	1221.6548	2.7	1	6.1487694	6.56	88.9%	1	K.FPVEAVTIMSK.I
*	Sample7-03.16210.16210.2	2.6626	0.4221	100.0%	2414.332	2414.3289	1.3	1	7.1891193	4.46	41.4%	2	K.LLYQSLVNAIETPISVQEAVAR.S
*	Sample7-04.16157.16157.2	3.7956	0.4964	100.0%	2415.3403	2414.3289	3.4	1	8.377967	4.46	60.0%	2	K.LLYQSLVNAIETPISVQEAVAR.S
*	Sample7-05.16168.16168.2	4.9586	0.5339	100.0%	2415.3428	2414.3289	4.4	1	9.09504	4.46	67.7%	4	K.LLYQSLVNAIETPISVQEAVAR.S
*	Sample7-06.16640.16640.2	4.7913	0.5751	100.0%	2415.3374	2414.3289	2.1	1	10.489107	4.46	71.0%	4	K.LLYQSLVNAIETPISVQEAVAR.S
*	Sample7-07.17083.17083.2	5.3294	0.4976	100.0%	2415.34	2414.3289	3.3	1	9.244574	4.46	63.3%	4	K.LLYQSLVNAIETPISVQEAVAR.S
*	Sample7-08.16973.16973.2	6.1912	0.5287	100.0%	2415.338	2414.3289	2.4	1	9.358132	4.46	60.0%	3	K.LLYQSLVNAIETPISVQEAVAR.S
*	Sample7-09.17369.17369.2	6.1962	0.581	100.0%	2415.3374	2414.3289	2.1	1	10.134379	4.46	82.8%	3	K.LLYQSLVNAIETPISVQEAVAR.S
*	Sample7-02.13668.13668.3	3.5496	0.2292	99.7%	2415.3403	2414.3289	3.4	12	4.8094854	4.46	40.0%	4	K.LLYQSLVNAIETPISVQEAVAR.S
*	Sample7-03.16144.16144.3	4.9642	0.3989	100.0%	2415.34	2414.3289	3.3	1	6.539788	4.46	56.2%	5	K.LLYQSLVNAIETPISVQEAVAR.S
*	Sample7-04.16197.16197.3	5.4416	0.3912	100.0%	2416.342	2414.3289	2.7	1	7.1354156	4.46	54.7%	5	K.LLYQSLVNAIETPISVQEAVAR.S
*	Sample7-05.16220.16220.3	6.2799	0.3931	100.0%	2415.3442	2414.3289	5.0	1	8.184187	4.46	62.3%	5	K.LLYQSLVNAIETPISVQEAVAR.S
*	Sample7-06.16714.16714.3	7.2701	0.4342	100.0%	2415.339	2414.3289	2.9	1	8.305412	4.46	60.9%	4	K.LLYQSLVNAIETPISVQEAVAR.S
*	Sample7-07.17075.17075.3	6.9167	0.5297	100.0%	2415.3384	2414.3289	2.6	1	8.742691	4.46	56.1%	4	K.LLYQSLVNAIETPISVQEAVAR.S
*	Sample7-08.16992.16992.3	7.7002	0.5118	100.0%	2415.3384	2414.3289	2.6	1	8.885075	4.46	60.9%	5	K.LLYQSLVNAIETPISVQEAVAR.S
*	Sample7-09.17362.17362.3	7.1043	0.5273	100.0%	2415.3389	2414.3289	2.8	1	9.194806	4.46	68.8%	5	K.LLYQSLVNAIETPISVQEAVAR.S
*	Sample7-03.4845.4845.2	2.1526	0.2285	99.2%	1292.7052	1291.7004	1.1	1	4.801913	6.56	78.9%	1	K.VGSFQGTDIVIR.N
*	Sample7-04.5327.5327.2	3.0995	0.3173	100.0%	1291.7041	1291.7004	2.8	1	6.2593775	6.56	94.7%	1	K.VGSFQGTDIVIR.N
*	Sample7-05.5830.5830.2	3.3006	0.3221	100.0%	1291.7063	1291.7004	4.5	1	5.402905	6.56	84.2%	1	K.VGSFQGTDIVIR.N
*	Sample7-06.6083.6083.2	2.862	0.2919	100.0%	1291.7046	1291.7004	3.2	1	5.4854913	6.56	73.7%	1	K.VGSFQGTDIVIR.N
*	Sample7-05.5294.5294.2	2.7323	0.3314	100.0%	1208.7054	1208.6997	4.7	1	5.548655	7.33	84.2%	2	K.VGDSVIAIHGIK.E
*	Sample7-06.5534.5534.2	3.7607	0.4085	100.0%	1208.7031	1208.6997	2.8	1	8.318836	7.33	100.0%	4	K.VGDSVIAIHGIK.E
*	Sample7-07.5511.5511.2	4.013	0.4189	100.0%	1208.7014	1208.6997	1.4	1	8.083411	7.33	100.0%	4	K.VGDSVIAIHGIK.E
*	Sample7-08.5473.5473.2	3.4079	0.3617	100.0%	1208.7035	1208.6997	3.1	1	7.4388356	7.33	89.5%	1	K.VGDSVIAIHGIK.E
U	PF3D7_1010700	15	33	26.9%	223	25678	7.0	0.001662524	0.8578044	| organism=Plasmodium_falciparum_3D7 | product=dolichyl-phosphate-mannose protein mannosyltransferase, putative | location=Pf3D7_10_v3:422961-424365(+) | length=223 | sequence_SO=chromosome | SO=protein_coding
	Filename	XCorr	DeltCN	Conf%	ObsM+H+	CalcM+H+	PPM	SpR	Prob Score	pI	Ion%	#	Sequence
*	Sample7-05.10296.10296.2	5.6459	0.5515	100.0%	1823.9893	1822.9796	3.4	1	10.938861	4.46	82.8%	1	C.LYVTDGSSIILENIGTK.Y
*	Sample7-06.10743.10743.2	5.4468	0.553	100.0%	1822.9852	1822.9796	3.1	1	10.280298	4.46	82.1%	2	C.LYVTDGSSIILENIGTK.Y
*	Sample7-07.10761.10761.2	5.7031	0.5882	100.0%	1822.9832	1822.9796	1.9	1	11.493153	4.46	82.8%	2	C.LYVTDGSSIILENIGTK.Y
*	Sample7-08.10859.10859.2	5.978	0.6009	100.0%	1822.9835	1822.9796	2.1	1	11.73423	4.46	89.3%	2	C.LYVTDGSSIILENIGTK.Y
*	Sample7-09.11020.11020.2	5.7823	0.5824	100.0%	1823.9865	1822.9796	1.9	1	9.136991	4.46	75.9%	2	C.LYVTDGSSIILENIGTK.Y
*	Sample7-04.13547.13547.2	2.1981	0.249	99.4%	1983.9348	1982.9229	4.3	2	4.561082	3.8	34.6%	1	K.NEDDLLWTVSLYEEEK.S
*	Sample7-05.13678.13678.2	4.4314	0.3993	100.0%	1983.9348	1982.9229	4.3	1	7.7097964	3.8	53.8%	3	K.NEDDLLWTVSLYEEEK.S
*	Sample7-06.14088.14088.2	3.7584	0.42	100.0%	1982.9288	1982.9229	3.0	1	7.3048778	3.8	65.4%	3	K.NEDDLLWTVSLYEEEK.S
*	Sample7-07.14457.14457.2	4.2277	0.4252	100.0%	1983.931	1982.9229	2.4	1	7.716768	3.8	57.7%	3	K.NEDDLLWTVSLYEEEK.S
*	Sample7-08.14257.14257.2	5.1928	0.4886	100.0%	1983.9314	1982.9229	2.6	1	8.353416	3.8	76.9%	5	K.NEDDLLWTVSLYEEEK.S
*	Sample7-09.14625.14625.2	4.1477	0.4883	100.0%	1982.9292	1982.9229	3.2	1	8.79031	3.8	88.0%	3	K.NEDDLLWTVSLYEEEK.S
*	Sample7-03.3083.3083.2	2.6952	0.3426	100.0%	1338.6667	1338.6648	1.5	3	5.6568108	8.8	55.0%	1	K.NINQNGYLSTSK.S
*	Sample7-05.5250.5250.2	3.3751	0.2796	100.0%	1623.8163	1622.802	6.7	1	5.139753	4.72	64.0%	2	K.SGVIIANFSDDKNDK.V
*	Sample7-06.5343.5343.2	3.9939	0.36	100.0%	1623.8107	1622.802	3.3	1	5.836828	4.72	76.0%	2	K.SGVIIANFSDDKNDK.V
*	Sample7-07.5471.5471.2	3.7427	0.2904	100.0%	1622.8075	1622.802	3.4	1	5.915193	4.72	72.0%	1	K.SGVIIANFSDDKNDK.V
U	contaminant_KERATIN03	27	43	25.5%	593	59519	5.2	8.146529E-4	0.7988709	no description
U	sp|P13645|K1C10_HUMAN	27	43	25.9%	584	58827	5.2	8.272075E-4	0.81551564	Keratin, type I cytoskeletal 10 OS=Homo sapiens GN=KRT10 PE=1 SV=6
	Filename	XCorr	DeltCN	Conf%	ObsM+H+	CalcM+H+	PPM	SpR	Prob Score	pI	Ion%	#	Sequence
	Sample7-04.3711.3711.2	2.9039	0.3988	99.5%	1327.6539	1327.6488	3.9	1	6.8736	9.08	64.0%	1	R.ISSSKGSLGGGFSSG.G
	Sample7-02.3230.3230.2	2.1542	0.1945	99.2%	1090.533	1090.531	1.8	3	5.540981	6.56	73.3%	1	K.VTMQNLNDR.L
	Sample7-06.2629.2629.2	2.2468	0.2869	100.0%	1118.5115	1118.5085	2.6	1	4.9148383	7.41	70.6%	1	K.HGNSHQGEPR.D
	Sample7-07.2394.2394.2	2.7611	0.38	100.0%	1118.51	1118.5085	1.3	1	6.7987375	7.41	94.1%	1	K.HGNSHQGEPR.D
	Sample7-06.14510.14510.2	3.5864	0.3359	100.0%	2368.2764	2367.2627	4.4	1	5.9788127	4.46	58.6%	1	K.NQILNLTTDNANILLQIDNAR.L
	Sample7-07.14737.14737.2	3.5315	0.4051	100.0%	2368.2732	2367.2627	3.0	1	6.1688943	4.46	51.7%	1	K.NQILNLTTDNANILLQIDNAR.L
	Sample7-08.14646.14646.2	4.4733	0.4165	100.0%	2368.2678	2367.2627	0.7	1	7.7049456	4.46	65.5%	1	K.NQILNLTTDNANILLQIDNAR.L
	Sample7-09.15007.15007.2	4.8413	0.5174	100.0%	2368.2712	2367.2627	2.2	1	8.500834	4.46	69.0%	2	K.NQILNLTTDNANILLQIDNAR.L
	Sample7-05.14029.14029.3	3.5334	0.1429	99.2%	2369.2734	2367.2627	1.7	3	3.947831	4.46	40.9%	2	K.NQILNLTTDNANILLQIDNAR.L
	Sample7-06.14457.14457.3	5.5079	0.2628	99.9%	2368.2725	2367.2627	2.7	1	5.7248216	4.46	66.1%	2	K.NQILNLTTDNANILLQIDNAR.L
	Sample7-07.14777.14777.3	4.2324	0.2168	99.8%	2368.2754	2367.2627	3.9	2	4.9391894	4.46	61.0%	2	K.NQILNLTTDNANILLQIDNAR.L
	Sample7-08.14728.14728.3	6.139	0.2624	100.0%	2368.2732	2367.2627	3.0	2	5.8687716	4.46	58.2%	3	K.NQILNLTTDNANILLQIDNAR.L
	Sample7-09.15089.15089.3	5.6999	0.3573	100.0%	2367.2683	2367.2627	2.4	1	5.861199	4.46	60.3%	3	K.NQILNLTTDNANILLQIDNAR.L
	Sample7-02.3451.3451.2	2.3166	0.2357	100.0%	807.402	807.39954	3.0	1	4.954985	4.46	91.7%	1	R.LAADDFR.L
	Sample7-08.18793.18793.2	4.1257	0.4336	100.0%	2097.0505	2096.0466	0.3	1	7.6172996	3.86	57.7%	2	K.ADLEMQIESLTEELAYLK.K
	Sample7-09.19205.19205.2	4.1648	0.4763	100.0%	2096.058	2096.0466	5.5	1	8.673901	3.86	74.1%	3	K.ADLEMQIESLTEELAYLK.K
	Sample7-08.16281.16281.2	2.1134	0.276	99.5%	2874.4077	2872.3928	2.8	1	4.323339	4.14	28.6%	1	R.NVSTGDVNVEMNAAPGVDLTQLLNNMR.S
	Sample7-04.15382.15382.3	3.369	0.2896	99.8%	2873.4065	2872.3928	3.6	1	5.003074	4.14	36.1%	1	R.NVSTGDVNVEMNAAPGVDLTQLLNNMR.S
	Sample7-05.15576.15576.3	3.5967	0.3431	99.8%	2873.41	2872.3928	4.8	4	5.5307903	4.14	30.0%	1	R.NVSTGDVNVEMNAAPGVDLTQLLNNMR.S
	Sample7-06.16055.16055.3	4.5162	0.3964	100.0%	2873.4036	2872.3928	2.6	1	7.0121636	4.14	43.8%	1	R.NVSTGDVNVEMNAAPGVDLTQLLNNMR.S
	Sample7-07.16480.16480.3	3.7861	0.3616	99.8%	2873.4016	2872.3928	1.9	1	6.411704	4.14	43.2%	1	R.NVSTGDVNVEMNAAPGVDLTQLLNNMR.S
	Sample7-08.16356.16356.3	4.2314	0.3911	100.0%	2874.4084	2872.3928	3.1	1	6.4240956	4.14	34.7%	2	R.NVSTGDVNVEMNAAPGVDLTQLLNNMR.S
	Sample7-09.16764.16764.3	3.8359	0.3559	99.8%	2873.403	2872.3928	2.4	1	7.332674	4.14	38.7%	2	R.NVSTGDVNVEMNAAPGVDLTQLLNNMR.S
	Sample7-09.10368.10368.2	2.7134	0.4208	100.0%	1996.9757	1996.971	2.4	1	7.6717153	3.96	40.7%	1	K.ELTTEIDNNIEQISSYK.S
	Sample7-07.13996.13996.2	4.0865	0.4076	100.0%	1798.0165	1797.0116	0.8	1	8.446166	4.46	65.4%	2	R.NVQALEIELQSQLALK.Q
	Sample7-07.5996.5996.2	2.9171	0.3245	100.0%	1434.7712	1434.7699	0.9	1	6.1120224	6.56	77.8%	3	K.IRLENEIQTYR.S
	Sample7-08.5246.5246.2	3.0365	0.3043	100.0%	1435.775	1434.7699	1.2	1	5.1769924	6.56	77.8%	1	K.IRLENEIQTYR.S
U	PF3D7_1407900	34	59	24.1%	452	51461	7.2	0.0014664674	0.74180686	| organism=Plasmodium_falciparum_3D7 | product=plasmepsin I (PMI) | location=Pf3D7_14_v3:288297-289655(+) | length=452 | sequence_SO=chromosome | SO=protein_coding
	Filename	XCorr	DeltCN	Conf%	ObsM+H+	CalcM+H+	PPM	SpR	Prob Score	pI	Ion%	#	Sequence
	Sample7-08.11767.11767.2	4.5824	0.5751	100.0%	1752.8392	1751.8309	2.8	1	9.911365	6.56	76.9%	1	K.VEMNYVSGTVSGFFSK.D
*	Sample7-05.12530.12530.2	2.6006	0.2859	100.0%	1480.812	1480.8046	5.0	1	5.1478534	6.56	63.6%	1	K.DIVTIANLSFPYK.F
*	Sample7-06.13015.13015.2	2.8935	0.3355	100.0%	1480.8114	1480.8046	4.6	1	6.405559	6.56	77.3%	2	K.DIVTIANLSFPYK.F
*	Sample7-07.13183.13183.2	3.1128	0.268	100.0%	1480.8098	1480.8046	3.5	1	5.855689	6.56	86.4%	1	K.DIVTIANLSFPYK.F
*	Sample7-08.13106.13106.2	3.6498	0.3108	100.0%	1480.8086	1480.8046	2.7	1	7.013104	6.56	86.4%	2	K.DIVTIANLSFPYK.F
*	Sample7-09.13429.13429.2	3.6707	0.4568	100.0%	1480.8065	1480.8046	1.3	1	7.9497495	6.56	86.4%	2	K.DIVTIANLSFPYK.F
*	Sample7-04.10723.10723.2	2.7646	0.1674	99.5%	1569.8809	1569.8734	4.7	1	5.728997	4.14	60.0%	1	K.DLSIGSVDPVVVELK.N
*	Sample7-05.11110.11110.2	3.2635	0.3721	100.0%	1570.8835	1569.8734	4.3	2	7.211979	4.14	53.8%	2	K.DLSIGSVDPVVVELK.N
*	Sample7-06.11592.11592.2	3.4201	0.381	100.0%	1569.8793	1569.8734	3.7	1	6.8968215	4.14	69.2%	2	K.DLSIGSVDPVVVELK.N
*	Sample7-07.11717.11717.2	4.0328	0.4201	100.0%	1569.8776	1569.8734	2.6	1	7.886452	4.14	68.0%	2	K.DLSIGSVDPVVVELK.N
*	Sample7-08.11685.11685.2	4.2937	0.339	100.0%	1569.8784	1569.8734	3.2	1	7.711351	4.14	80.8%	2	K.DLSIGSVDPVVVELK.N
*	Sample7-09.11990.11990.2	4.584	0.3942	100.0%	1569.8793	1569.8734	3.7	1	8.127581	4.14	80.8%	2	K.DLSIGSVDPVVVELK.N
*	Sample7-03.15003.15003.2	3.8551	0.4093	100.0%	1833.9187	1832.9105	2.6	1	8.456058	4.14	80.0%	2	K.IEQAVFTFYLPFDDK.H
*	Sample7-04.14924.14924.2	3.4245	0.2056	100.0%	1833.9247	1832.9105	5.9	1	6.2165313	4.14	54.2%	1	K.IEQAVFTFYLPFDDK.H
*	Sample7-05.15183.15183.2	4.4377	0.2871	100.0%	1833.9186	1832.9105	2.6	1	7.710306	4.14	72.0%	4	K.IEQAVFTFYLPFDDK.H
*	Sample7-06.15651.15651.2	4.8606	0.4221	100.0%	1833.922	1832.9105	4.4	1	8.291443	4.14	69.2%	3	K.IEQAVFTFYLPFDDK.H
*	Sample7-07.16044.16044.2	5.0632	0.4215	100.0%	1833.9165	1832.9105	1.4	1	9.1241865	4.14	88.0%	2	K.IEQAVFTFYLPFDDK.H
*	Sample7-08.15946.15946.2	4.3432	0.3494	100.0%	1832.9144	1832.9105	2.1	1	8.62575	4.14	82.6%	3	K.IEQAVFTFYLPFDDK.H
*	Sample7-09.16427.16427.2	4.3105	0.4341	100.0%	1833.9167	1832.9105	1.6	1	8.704444	4.14	75.0%	3	K.IEQAVFTFYLPFDDK.H
*	Sample7-05.6409.6409.2	2.4382	0.3031	100.0%	1193.6207	1193.6161	3.9	1	6.3704834	4.46	83.3%	1	K.GYLTIGGIEDR.F
*	Sample7-06.8311.8311.2	3.0399	0.3213	100.0%	2124.101	2123.0867	5.2	6	6.430587	4.46	32.4%	1	K.ATAIVDSGTSSITAPTEFLNK.F
*	Sample7-07.8411.8411.2	3.518	0.3565	100.0%	2124.093	2123.0867	1.4	1	8.28906	4.46	55.9%	1	K.ATAIVDSGTSSITAPTEFLNK.F
*	Sample7-08.8385.8385.2	3.8118	0.4164	100.0%	2124.0962	2123.0867	2.9	1	8.14257	4.46	41.2%	1	K.ATAIVDSGTSSITAPTEFLNK.F
*	Sample7-09.8633.8633.2	3.5071	0.476	100.0%	2125.1013	2123.0867	3.7	1	8.048265	4.46	54.8%	1	K.ATAIVDSGTSSITAPTEFLNK.F
*	Sample7-04.6033.6033.2	2.117	0.1767	99.3%	875.50146	875.49854	3.3	6	6.7278976	6.56	90.9%	1	K.LPTLEFR.S
*	Sample7-05.6585.6585.2	2.1912	0.2305	99.9%	875.502	875.49854	4.0	5	6.5384703	6.56	90.9%	1	K.LPTLEFR.S
*	Sample7-06.6851.6851.2	2.1855	0.2366	99.9%	875.5013	875.49854	3.1	3	5.18191	6.56	100.0%	2	K.LPTLEFR.S
*	Sample7-07.6979.6979.2	2.1373	0.2198	99.8%	875.5007	875.49854	2.4	2	5.069416	6.56	100.0%	1	K.LPTLEFR.S
*	Sample7-08.6946.6946.2	2.0661	0.2335	99.8%	875.50134	875.49854	3.2	1	5.1799207	6.56	100.0%	2	K.LPTLEFR.S
	Sample7-04.11325.11325.2	2.2955	0.2372	99.8%	1310.6576	1310.6561	1.1	1	5.0788255	6.56	77.8%	1	K.NTFILGDPFMR.K
	Sample7-06.11986.11986.2	3.0191	0.3068	100.0%	1310.6586	1310.6561	1.9	1	5.595137	6.56	88.9%	1	K.NTFILGDPFMR.K
	Sample7-07.12104.12104.2	3.0247	0.2457	100.0%	1311.6609	1310.6561	1.1	1	5.0890117	6.56	88.9%	2	K.NTFILGDPFMR.K
	Sample7-08.12216.12216.2	3.2515	0.3464	100.0%	1310.6586	1310.6561	1.9	1	5.9144416	6.56	77.8%	2	K.NTFILGDPFMR.K
	Sample7-09.12519.12519.2	3.1156	0.3138	100.0%	1310.6597	1310.6561	2.7	1	5.567088	6.56	94.4%	3	K.NTFILGDPFMR.K
U	PF3D7_0621800	2	2	23.9%	184	20623	4.9	1.2211557E-4	0.733804	| organism=Plasmodium_falciparum_3D7 | product=nascent polypeptide associated complex alpha chain, putative | location=Pf3D7_06_v3:891997-892777(+) | length=184 | sequence_SO=chromosome | SO=protein_coding
	Filename	XCorr	DeltCN	Conf%	ObsM+H+	CalcM+H+	PPM	SpR	Prob Score	pI	Ion%	#	Sequence
*	Sample7-08.7602.7602.2	2.52	0.3891	100.0%	2401.1467	2401.1404	2.6	1	6.36573	3.95	33.3%	1	K.DVDVPVEPEINFEAADKEEQK.V
*	Sample7-08.16151.16151.2	3.8303	0.4882	100.0%	2570.1467	2568.1328	2.8	1	9.2713585	3.64	56.7%	1	K.DLDDENVGDVSMDDVELIMSQTK.C
U	PF3D7_0516200	10	23	23.8%	151	16077	10.5	0.0017112353	0.7298163	| organism=Plasmodium_falciparum_3D7 | product=40S ribosomal protein S11 | location=Pf3D7_05_v3:675809-676614(-) | length=151 | sequence_SO=chromosome | SO=protein_coding
	Filename	XCorr	DeltCN	Conf%	ObsM+H+	CalcM+H+	PPM	SpR	Prob Score	pI	Ion%	#	Sequence
*	Sample7-03.3331.3331.2	3.4697	0.5065	100.0%	1550.8303	1549.822	3.2	1	8.385431	6.56	60.0%	1	K.TPQPETAIVSGPQPK.E
*	Sample7-04.3772.3772.2	4.2131	0.5761	100.0%	1549.8268	1549.822	3.1	1	9.997622	6.56	84.0%	1	K.TPQPETAIVSGPQPK.E
*	Sample7-04.7168.7168.2	2.3646	0.2035	99.7%	1080.645	1080.6411	3.6	2	5.227146	7.33	81.2%	1	K.ELGVTAIHIK.L
*	Sample7-05.7933.7933.2	2.5944	0.224	100.0%	1081.649	1080.6411	4.2	1	5.699164	7.33	94.1%	4	K.ELGVTAIHIK.L
*	Sample7-06.6098.6098.2	2.9339	0.2764	100.0%	1082.652	1080.6411	3.8	1	5.8003106	7.33	87.5%	5	K.ELGVTAIHIK.L
*	Sample7-07.5613.5613.2	2.7405	0.2842	100.0%	1081.6487	1080.6411	3.9	1	5.845335	7.33	100.0%	4	K.ELGVTAIHIK.L
*	Sample7-08.5575.5575.2	3.175	0.2849	100.0%	1080.6442	1080.6411	2.8	1	5.8067894	7.33	100.0%	3	K.ELGVTAIHIK.L
*	Sample7-09.5824.5824.2	2.9198	0.2751	100.0%	1080.6436	1080.6411	2.3	1	6.1300745	7.33	100.0%	2	K.ELGVTAIHIK.L
	Sample7-04.3090.3090.2	2.1504	0.2841	99.9%	1054.5681	1054.564	3.9	1	6.948935	10.06	73.7%	1	K.TPGPGAQSALR.A
	Sample7-05.3461.3461.2	2.0127	0.2967	99.8%	1055.5717	1054.564	4.1	10	5.482197	10.06	63.2%	1	K.TPGPGAQSALR.A
U	PF3D7_0316800	9	14	23.8%	130	14874	10.0	0.0012098835	0.7298163	| organism=Plasmodium_falciparum_3D7 | product=40S ribosomal protein S15A, putative | location=Pf3D7_03_v3:677842-678474(+) | length=130 | sequence_SO=chromosome | SO=protein_coding
	Filename	XCorr	DeltCN	Conf%	ObsM+H+	CalcM+H+	PPM	SpR	Prob Score	pI	Ion%	#	Sequence
*	Sample7-09.5612.5612.2	2.3429	0.2419	99.7%	1636.8252	1635.8125	5.7	6	4.817299	5.8	47.8%	1	K.KGYIGSFEIVDDHR.S
*	Sample7-08.7329.7329.2	3.3198	0.4005	100.0%	1508.7244	1507.7175	2.3	1	8.697694	4.72	66.7%	2	K.GYIGSFEIVDDHR.S
*	Sample7-09.7568.7568.2	3.8607	0.4893	100.0%	1507.7219	1507.7175	2.9	1	8.790969	4.72	85.7%	5	K.GYIGSFEIVDDHR.S
*	Sample7-04.6094.6094.2	2.1379	0.155	98.2%	883.576	883.5723	4.1	1	5.119252	10.06	100.0%	1	K.IVVNLLGR.I
*	Sample7-05.6567.6567.2	2.308	0.2021	99.8%	885.5835	883.5723	5.0	2	4.513044	10.06	92.3%	1	K.IVVNLLGR.I
*	Sample7-06.6835.6835.2	2.442	0.1344	99.5%	885.5816	883.5723	2.9	1	4.382175	10.06	100.0%	1	K.IVVNLLGR.I
*	Sample7-07.6982.6982.2	2.3877	0.1186	98.8%	883.575	883.5723	3.0	1	4.893413	10.06	100.0%	1	K.IVVNLLGR.I
*	Sample7-06.6119.6119.2	2.3982	0.1794	99.7%	999.62317	999.6197	3.5	1	4.4001517	10.06	93.3%	1	K.IITSILPSR.L
*	Sample7-07.6218.6218.2	2.2967	0.2187	99.8%	999.622	999.6197	2.3	1	5.3644176	10.06	86.7%	1	K.IITSILPSR.L
U	sp|Q6UWP8|SBSN_HUMAN	20	71	23.4%	590	60541	7.0	0.0013519642	0.7139573	Suprabasin OS=Homo sapiens GN=SBSN PE=2 SV=2
	Filename	XCorr	DeltCN	Conf%	ObsM+H+	CalcM+H+	PPM	SpR	Prob Score	pI	Ion%	#	Sequence
*	Sample7-04.4128.4128.2	2.6204	0.3705	100.0%	1381.7216	1381.7183	2.4	1	6.6105947	7.33	65.2%	1	K.ALDGINSGITHAGR.E
*	Sample7-05.3252.3252.2	3.0002	0.179	99.9%	1431.7386	1430.7499	-10.2	19	4.926941	7.41	50.0%	3	K.VAHEINHGIGQAGK.E
*	Sample7-06.4690.4690.2	4.5609	0.4522	100.0%	1430.7527	1430.7499	2.0	1	7.837615	7.41	86.4%	7	K.VAHEINHGIGQAGK.E
*	Sample7-07.4383.4383.2	5.1169	0.4502	100.0%	1430.753	1430.7499	2.2	1	9.075981	7.41	95.5%	13	K.VAHEINHGIGQAGK.E
*	Sample7-08.4174.4174.2	4.4784	0.5549	100.0%	1430.7539	1430.7499	2.8	1	8.723293	7.41	90.9%	6	K.VAHEINHGIGQAGK.E
*	Sample7-05.3459.3459.2	2.66	0.2722	100.0%	1321.704	1321.6971	5.2	2	4.988236	9.08	60.9%	1	K.LGHGVNNAAGQVGK.E
*	Sample7-06.3461.3461.2	2.4726	0.3991	100.0%	1321.7018	1321.6971	3.5	2	6.1004677	9.08	56.5%	1	K.LGHGVNNAAGQVGK.E
*	Sample7-07.3486.3486.2	2.8758	0.3106	100.0%	1321.7042	1321.6971	5.4	1	6.2539444	9.08	69.6%	1	K.LGHGVNNAAGQVGK.E
*	Sample7-09.4514.4514.2	5.5497	0.5744	100.0%	1764.8395	1763.832	2.3	1	9.311576	7.41	70.0%	8	R.FGQGVHHAAGQAGNEAGR.F
*	Sample7-09.3644.3644.3	2.8196	0.2034	99.3%	1763.839	1763.832	3.9	1	4.8587737	7.41	60.0%	1	R.FGQGVHHAAGQAGNEAGR.F
*	Sample7-07.3062.3062.2	4.4909	0.4071	100.0%	1737.7942	1735.8008	-7.7	17	6.5528154	7.41	43.3%	4	K.FGQGAHHAAGQAGNEAGR.F
*	Sample7-08.3080.3080.2	5.0635	0.5265	100.0%	1735.8091	1735.8008	4.8	1	8.927841	7.41	83.3%	6	K.FGQGAHHAAGQAGNEAGR.F
*	Sample7-09.3259.3259.2	5.4718	0.5644	100.0%	1735.8079	1735.8008	4.1	1	9.014537	7.41	93.1%	6	K.FGQGAHHAAGQAGNEAGR.F
*	Sample7-08.3154.3154.3	3.2138	0.3294	99.8%	1735.8073	1735.8008	3.7	1	6.363604	7.41	63.3%	2	K.FGQGAHHAAGQAGNEAGR.F
*	Sample7-09.3292.3292.3	4.5765	0.4981	100.0%	1735.8092	1735.8008	4.9	1	8.424182	7.41	87.2%	2	K.FGQGAHHAAGQAGNEAGR.F
*	Sample7-09.3381.3381.2	3.2153	0.451	100.0%	1860.8766	1860.8735	1.6	1	7.2992125	6.77	58.6%	1	R.EAGQFGHDIHHTAGQAGK.E
*	Sample7-08.4258.4258.2	2.6262	0.3096	100.0%	1436.7393	1436.7394	-0.1	1	5.66727	9.08	59.1%	1	K.AVQGFHTGVHQAGK.E
*	Sample7-04.2747.2747.2	2.8688	0.44	100.0%	1365.6938	1365.687	5.0	3	6.2422247	7.33	54.5%	1	K.LGQGVNHAADQAGK.E
*	Sample7-08.2842.2842.2	3.5432	0.3838	100.0%	1303.6752	1302.6661	4.4	1	8.037295	9.08	69.6%	1	K.LGQGAHHAAGQAGK.E
*	Sample7-09.3084.3084.2	4.5657	0.4054	100.0%	1302.6727	1302.6661	5.1	1	6.7405906	9.08	90.9%	5	K.LGQGAHHAAGQAGK.E
U	PF3D7_1020900	7	8	23.2%	181	20912	6.2	4.965583E-4	0.70608246	| organism=Plasmodium_falciparum_3D7 | product=ADP-ribosylation factor (ARF1) | location=Pf3D7_10_v3:845086-846192(-) | length=181 | sequence_SO=chromosome | SO=protein_coding
	Filename	XCorr	DeltCN	Conf%	ObsM+H+	CalcM+H+	PPM	SpR	Prob Score	pI	Ion%	#	Sequence
	Sample7-06.6811.6811.2	2.8859	0.27	100.0%	1088.6249	1087.6179	3.3	1	6.289636	6.56	94.4%	1	R.ILMVGLDAAGK.T
*	Sample7-07.15744.15744.2	2.6704	0.2869	100.0%	2322.2454	2321.2388	1.4	2	5.350974	4.14	34.5%	1	K.LGEVVTTIPTIGFNVETVEFR.N
*	Sample7-08.15642.15642.2	2.7828	0.2993	100.0%	2322.245	2321.2388	1.3	1	6.0366054	4.14	43.3%	1	K.LGEVVTTIPTIGFNVETVEFR.N
*	Sample7-09.16108.16108.2	2.9864	0.3651	100.0%	2322.2422	2321.2388	0.0	1	6.2697887	4.14	50.0%	2	K.LGEVVTTIPTIGFNVETVEFR.N
*	Sample7-06.15457.15457.3	2.9346	0.2334	99.5%	2322.2405	2321.2388	-0.7	1	5.1704454	4.14	49.1%	1	K.LGEVVTTIPTIGFNVETVEFR.N
*	Sample7-07.15823.15823.3	2.9379	0.3755	99.8%	2322.25	2321.2388	3.4	13	5.2869506	4.14	40.4%	1	K.LGEVVTTIPTIGFNVETVEFR.N
*	Sample7-07.10166.10166.2	2.4351	0.1633	99.4%	1103.648	1103.6459	1.9	2	4.7714443	6.56	81.2%	1	K.DAIILVFANK.Q
U	sp|Q06830|PRDX1_HUMAN	15	30	23.1%	199	22110	8.1	0.0016936631	0.7021586	Peroxiredoxin-1 OS=Homo sapiens GN=PRDX1 PE=1 SV=1
	Filename	XCorr	DeltCN	Conf%	ObsM+H+	CalcM+H+	PPM	SpR	Prob Score	pI	Ion%	#	Sequence
*	Sample7-06.4144.4144.2	2.3238	0.2419	99.9%	982.542	980.53125	4.1	9	4.708772	9.08	66.7%	1	K.IGHPAPNFK.A
*	Sample7-07.4156.4156.2	2.2695	0.4116	100.0%	980.53436	980.53125	3.2	1	6.1523247	9.08	93.3%	3	K.IGHPAPNFK.A
*	Sample7-08.4130.4130.2	2.2992	0.1775	99.5%	980.5333	980.53125	2.1	2	5.505016	9.08	86.7%	3	K.IGHPAPNFK.A
*	Sample7-09.4255.4255.2	2.4246	0.3332	100.0%	980.53546	980.53125	4.3	1	6.2453165	9.08	93.3%	3	K.IGHPAPNFK.A
*	Sample7-04.8230.8230.2	3.0682	0.3252	100.0%	1623.8749	1622.857	8.9	1	5.55779	6.56	61.5%	1	K.QGGLGPMNIPLVSDPK.R
*	Sample7-05.8842.8842.2	3.4952	0.2745	100.0%	1623.869	1622.857	5.3	1	5.299928	6.56	53.8%	1	K.QGGLGPMNIPLVSDPK.R
*	Sample7-07.9289.9289.2	3.02	0.2976	100.0%	1623.8595	1622.857	-0.6	1	5.084504	6.56	53.8%	1	K.QGGLGPMNIPLVSDPK.R
*	Sample7-08.9366.9366.2	3.6579	0.376	100.0%	1623.8602	1622.857	-0.1	1	7.4987807	6.56	63.0%	1	K.QGGLGPMNIPLVSDPK.R
*	Sample7-09.9637.9637.2	3.3431	0.2664	100.0%	1623.8762	1622.857	9.7	1	4.9859195	6.56	65.4%	2	K.QGGLGPMNIPLVSDPK.R
	Sample7-02.4318.4318.2	3.2659	0.327	100.0%	1211.6755	1211.6742	1.1	1	6.1429644	6.56	84.2%	3	R.QITVNDLPVGR.S
	Sample7-03.4475.4475.2	3.0652	0.3119	100.0%	1211.6761	1211.6742	1.6	1	5.824127	6.56	88.9%	3	R.QITVNDLPVGR.S
	Sample7-04.4934.4934.2	3.3963	0.3695	100.0%	1211.6776	1211.6742	2.8	1	6.7954354	6.56	83.3%	3	R.QITVNDLPVGR.S
	Sample7-05.5334.5334.2	3.3386	0.3112	100.0%	1212.6829	1211.6742	4.4	1	6.7170873	6.56	89.5%	3	R.QITVNDLPVGR.S
*	Sample7-04.5642.5642.2	2.7508	0.1958	100.0%	1196.6342	1196.631	2.7	1	5.7466273	6.56	93.8%	1	R.LVQAFQFTDK.H
*	Sample7-05.6135.6135.2	2.8683	0.2507	100.0%	1198.6415	1196.631	3.2	1	4.96135	6.56	81.2%	1	R.LVQAFQFTDK.H
U	PF3D7_1117700	7	9	22.9%	214	24875	8.0	4.7248453E-4	0.69433784	| organism=Plasmodium_falciparum_3D7 | product=GTP-binding nuclear protein RAN/TC4 (RAN) | location=Pf3D7_11_v3:670711-671515(-) | length=214 | sequence_SO=chromosome | SO=protein_coding
	Filename	XCorr	DeltCN	Conf%	ObsM+H+	CalcM+H+	PPM	SpR	Prob Score	pI	Ion%	#	Sequence
	Sample7-07.2297.2297.2	2.5776	0.2793	100.0%	1117.5872	1116.5796	3.8	1	5.4003496	7.33	86.7%	1	K.RHLTGEFEK.K
*	Sample7-04.5425.5425.2	3.1749	0.3434	100.0%	1523.7174	1523.7125	3.2	1	6.6684885	4.46	77.3%	1	K.TQFNVWDTAGQEK.F
*	Sample7-05.5955.5955.2	3.8835	0.3533	100.0%	1523.7206	1523.7125	5.3	1	7.0037427	4.46	90.9%	1	K.TQFNVWDTAGQEK.F
*	Sample7-08.5953.5953.2	3.0938	0.2395	100.0%	1653.8851	1652.8755	3.8	2	4.785235	7.33	54.2%	1	R.LSNQPNLVFVGEHAK.A
*	Sample7-07.11020.11020.2	3.5648	0.397	100.0%	1414.7738	1414.7689	3.5	1	6.6996036	4.46	73.7%	2	K.APEFQIDLNIVR.E
*	Sample7-08.11107.11107.2	3.1642	0.4078	100.0%	1414.773	1414.7689	2.8	1	7.1748443	4.46	88.9%	1	K.APEFQIDLNIVR.E
*	Sample7-09.11276.11276.2	3.6415	0.3818	100.0%	1414.7733	1414.7689	3.1	1	6.230521	4.46	94.4%	2	K.APEFQIDLNIVR.E
U	PF3D7_0416800	7	28	22.9%	192	22020	7.3	0.0016383837	0.69433784	| organism=Plasmodium_falciparum_3D7 | product=small GTP-binding protein sar1 (SAR1) | location=Pf3D7_04_v3:729962-731223(+) | length=192 | sequence_SO=chromosome | SO=protein_coding
	Filename	XCorr	DeltCN	Conf%	ObsM+H+	CalcM+H+	PPM	SpR	Prob Score	pI	Ion%	#	Sequence
*	Sample7-08.8804.8804.2	2.38	0.2082	99.7%	1194.6875	1194.6841	2.9	1	5.723717	7.33	77.8%	1	R.DILAHLGLSQK.S
*	Sample7-09.8867.8867.2	2.1725	0.2521	99.7%	1194.6875	1194.6841	2.9	1	5.0394135	7.33	72.2%	2	R.DILAHLGLSQK.S
*	Sample7-08.9959.9959.2	3.4167	0.2072	100.0%	1161.6743	1160.6674	3.1	1	5.2233334	6.56	100.0%	1	R.ILFLGLDNAGK.T
*	Sample7-09.10229.10229.2	3.2699	0.2415	100.0%	1161.6721	1160.6674	1.2	1	5.241387	6.56	94.4%	2	R.ILFLGLDNAGK.T
*	Sample7-03.3667.3667.2	3.0102	0.2853	100.0%	1203.5773	1203.5753	1.6	1	7.0667367	5.63	94.4%	7	K.TFDLGGHETAR.R
*	Sample7-06.4743.4743.2	3.105	0.2755	100.0%	1407.6969	1407.6975	-0.4	1	4.880544	4.89	83.3%	12	R.SRFDEAREELR.H
*	Sample7-07.2785.2785.2	2.7222	0.2163	100.0%	1407.7019	1407.6975	3.1	1	4.377856	4.89	77.8%	3	R.SRFDEAREELR.H
U	PF3D7_1019400	4	4	22.2%	108	11775	9.4	4.1609746E-4	0.6672472	| organism=Plasmodium_falciparum_3D7 | product=60S ribosomal protein L30e, putative | location=Pf3D7_10_v3:786503-787008(+) | length=108 | sequence_SO=chromosome | SO=protein_coding
	Filename	XCorr	DeltCN	Conf%	ObsM+H+	CalcM+H+	PPM	SpR	Prob Score	pI	Ion%	#	Sequence
*	Sample7-04.4322.4322.2	3.1691	0.3828	100.0%	1472.7941	1472.789	3.5	1	6.2916455	8.26	66.7%	1	K.LVIVSSNCPSIQR.S
*	Sample7-05.4828.4828.2	4.1544	0.4256	100.0%	1472.7919	1472.789	2.0	1	8.0147	8.26	86.4%	1	K.LVIVSSNCPSIQR.S
*	Sample7-06.5048.5048.2	3.5346	0.3878	100.0%	1473.8127	1472.789	13.9	1	7.1671667	8.26	77.3%	1	K.LVIVSSNCPSIQR.S
*	Sample7-09.9654.9654.2	2.8138	0.1944	100.0%	1304.6676	1303.6603	3.0	1	4.338538	6.56	76.5%	1	R.SVIEYYAMLSK.C
U	PF3D7_0817900	5	10	22.2%	99	11535	10.0	0.0011348113	0.6672472	| organism=Plasmodium_falciparum_3D7 | product=high mobility group protein B2 (HMGB2) | location=Pf3D7_08_v3:816803-817102(-) | length=99 | sequence_SO=chromosome | SO=protein_coding
	Filename	XCorr	DeltCN	Conf%	ObsM+H+	CalcM+H+	PPM	SpR	Prob Score	pI	Ion%	#	Sequence
*	Sample7-07.2997.2997.2	2.4289	0.1917	99.9%	896.5595	896.55634	3.5	2	3.6603298	9.68	92.9%	2	K.KKDPLAPK.R
*	Sample7-08.2687.2687.2	2.6285	0.1449	99.8%	896.56024	896.55634	4.4	4	4.4716644	9.68	85.7%	3	K.KKDPLAPK.R
*	Sample7-07.7237.7237.2	3.967	0.4099	100.0%	1498.8148	1497.806	3.6	2	7.319765	6.56	66.7%	1	K.LIGEAWGQLSPAQK.A
*	Sample7-08.7176.7176.2	4.4525	0.4066	100.0%	1498.8137	1497.806	2.9	1	7.20392	6.56	66.7%	2	K.LIGEAWGQLSPAQK.A
*	Sample7-09.7531.7531.2	4.559	0.4205	100.0%	1497.8112	1497.806	3.4	1	7.5682883	6.56	83.3%	2	K.LIGEAWGQLSPAQK.A
U	PF3D7_0819900	3	3	22.0%	91	10701	5.3	3.703725E-4	0.6595869	| organism=Plasmodium_falciparum_3D7 | product=U6 snRNA-associated Sm-like protein LSm3, putative (LSM3) | location=Pf3D7_08_v3:899004-899657(-) | length=91 | sequence_SO=chromosome | SO=protein_coding
	Filename	XCorr	DeltCN	Conf%	ObsM+H+	CalcM+H+	PPM	SpR	Prob Score	pI	Ion%	#	Sequence
*	Sample7-09.13815.13815.2	3.0596	0.3207	100.0%	1428.8231	1428.8209	1.5	1	6.6808653	6.56	73.7%	1	K.IALIQNPLDYIR.L
*	Sample7-06.7681.7681.2	1.8852	0.2695	99.6%	993.52216	993.5186	3.6	1	4.900607	6.56	84.6%	1	R.NLDMVFVR.G
*	Sample7-07.7830.7830.2	2.3535	0.1417	99.3%	993.52246	993.5186	3.9	1	4.2829857	6.56	84.6%	1	R.NLDMVFVR.G
U	PF3D7_0624000	36	137	21.9%	493	55261	7.1	0.0031219972	0.65576994	| organism=Plasmodium_falciparum_3D7 | product=hexokinase (HK) | location=Pf3D7_06_v3:981066-982547(+) | length=493 | sequence_SO=chromosome | SO=protein_coding
	Filename	XCorr	DeltCN	Conf%	ObsM+H+	CalcM+H+	PPM	SpR	Prob Score	pI	Ion%	#	Sequence
*	Sample7-07.9030.9030.2	2.8305	0.2881	100.0%	1581.7396	1581.7333	4.0	1	4.920916	6.56	60.9%	1	K.GTYYAIDFGGTNFR.A
*	Sample7-08.9005.9005.2	2.4907	0.2659	99.9%	1581.7375	1581.7333	2.7	1	5.176329	6.56	60.9%	1	K.GTYYAIDFGGTNFR.A
*	Sample7-04.6143.6143.2	3.1705	0.4104	100.0%	1458.6602	1458.657	2.2	1	6.818482	4.14	85.0%	1	K.YIMGEFNDLDNK.E
*	Sample7-05.6705.6705.2	3.2278	0.4682	100.0%	1458.6646	1458.657	5.2	1	7.611982	4.14	85.0%	1	K.YIMGEFNDLDNK.E
*	Sample7-06.6972.6972.2	3.5096	0.3408	100.0%	1458.6615	1458.657	3.1	1	7.15832	4.14	90.0%	1	K.YIMGEFNDLDNK.E
*	Sample7-03.4012.4012.2	2.4984	0.2866	100.0%	965.4883	965.4873	1.0	1	6.2413354	6.56	100.0%	1	K.LMNDAFVR.A
*	Sample7-03.7845.7845.2	3.1243	0.2198	100.0%	1310.6821	1309.6787	0.0	1	4.8279257	4.46	88.9%	1	K.IINIEFGNFDK.D
*	Sample7-04.8497.8497.2	3.077	0.2706	100.0%	1309.6821	1309.6787	2.6	1	5.3037376	4.46	88.9%	1	K.IINIEFGNFDK.D
*	Sample7-05.9054.9054.2	2.7719	0.146	99.7%	1309.6859	1309.6787	5.5	1	4.9656515	4.46	88.9%	1	K.IINIEFGNFDK.D
*	Sample7-06.9491.9491.2	3.0413	0.2236	100.0%	1309.6832	1309.6787	3.4	1	5.119292	4.46	94.4%	2	K.IINIEFGNFDK.D
*	Sample7-07.9578.9578.2	3.738	0.3292	100.0%	1309.6825	1309.6787	2.9	1	5.3300457	4.46	94.4%	1	K.IINIEFGNFDK.D
*	Sample7-08.9600.9600.2	3.9497	0.3257	100.0%	1309.6837	1309.6787	3.8	1	5.477498	4.46	100.0%	2	K.IINIEFGNFDK.D
*	Sample7-09.9880.9880.2	3.7087	0.3233	100.0%	1309.6816	1309.6787	2.2	1	5.3160944	4.46	100.0%	2	K.IINIEFGNFDK.D
*	Sample7-02.15925.15925.2	4.9977	0.5227	100.0%	2094.0059	2093.0007	0.8	1	9.151059	4.14	67.9%	12	K.DLPTSPIDLVMDWYSANR.S
*	Sample7-03.18320.18320.2	5.3174	0.5696	100.0%	2094.0078	2093.0007	1.8	1	10.327684	4.14	72.4%	11	K.DLPTSPIDLVMDWYSANR.S
*	Sample7-04.18314.18314.2	5.6656	0.5904	100.0%	2094.0115	2093.0007	3.5	1	10.801017	4.14	75.9%	11	K.DLPTSPIDLVMDWYSANR.S
*	Sample7-05.18344.18344.2	6.1458	0.5583	100.0%	2094.0115	2093.0007	3.5	1	11.013087	4.14	75.9%	12	K.DLPTSPIDLVMDWYSANR.S
*	Sample7-06.18946.18946.2	6.0995	0.6139	100.0%	2094.0115	2093.0007	3.5	1	11.326493	4.14	83.3%	11	K.DLPTSPIDLVMDWYSANR.S
*	Sample7-07.19357.19357.2	6.2136	0.5536	100.0%	2094.0107	2093.0007	3.2	1	10.106917	4.14	89.3%	13	K.DLPTSPIDLVMDWYSANR.S
*	Sample7-08.19288.19288.2	6.4405	0.5664	100.0%	2094.0083	2093.0007	2.0	1	11.2696705	4.14	86.2%	10	K.DLPTSPIDLVMDWYSANR.S
*	Sample7-09.19700.19700.2	6.0326	0.5903	100.0%	2093.0046	2093.0007	1.9	1	10.430039	4.14	96.6%	15	K.DLPTSPIDLVMDWYSANR.S
*	Sample7-04.18373.18373.3	3.3697	0.3728	99.9%	2094.0156	2093.0007	5.5	1	6.3520827	4.14	53.6%	2	K.DLPTSPIDLVMDWYSANR.S
*	Sample7-05.18204.18204.3	2.5103	0.2762	99.5%	2094.0146	2093.0007	5.0	1	4.8412957	4.14	44.4%	1	K.DLPTSPIDLVMDWYSANR.S
*	Sample7-06.18897.18897.3	2.9045	0.3098	99.8%	2094.013	2093.0007	4.2	4	5.326605	4.14	48.0%	2	K.DLPTSPIDLVMDWYSANR.S
*	Sample7-07.19392.19392.3	3.5359	0.4113	100.0%	2094.0142	2093.0007	4.8	1	6.6296573	4.14	54.9%	3	K.DLPTSPIDLVMDWYSANR.S
*	Sample7-08.19280.19280.3	3.6452	0.3928	99.9%	2094.0105	2093.0007	3.1	1	7.4064255	4.14	51.8%	3	K.DLPTSPIDLVMDWYSANR.S
*	Sample7-09.19756.19756.3	4.0132	0.4758	100.0%	2094.0093	2093.0007	2.5	1	8.451122	4.14	70.6%	3	K.DLPTSPIDLVMDWYSANR.S
*	Sample7-05.7962.7962.2	2.6083	0.1877	99.8%	1308.7057	1308.698	5.9	1	5.754396	6.56	70.0%	1	K.MISGAYLGEIVR.R
*	Sample7-06.8354.8354.2	2.2946	0.1961	99.1%	1308.7032	1308.698	4.0	2	4.5045967	6.56	60.0%	1	K.MISGAYLGEIVR.R
*	Sample7-07.8394.8394.2	4.135	0.4082	100.0%	1309.7024	1308.698	0.8	1	6.708538	6.56	95.0%	1	K.MISGAYLGEIVR.R
*	Sample7-08.8449.8449.2	3.5659	0.3203	100.0%	1308.7012	1308.698	2.4	1	6.8800735	6.56	85.0%	2	K.MISGAYLGEIVR.R
*	Sample7-09.8681.8681.2	3.6954	0.3464	100.0%	1308.7001	1308.698	1.6	1	6.101205	6.56	85.0%	2	K.MISGAYLGEIVR.R
*	Sample7-08.6590.6590.2	3.3697	0.3965	100.0%	1228.73	1228.726	3.3	1	7.6422334	9.08	91.3%	1	R.SAALAAGTIAAIAK.R
*	Sample7-09.6742.6742.2	4.6005	0.4507	100.0%	1228.7302	1228.726	3.5	1	8.343372	9.08	95.7%	1	R.SAALAAGTIAAIAK.R
*	Sample7-03.16410.16410.2	2.3515	0.2447	99.7%	1819.0371	1819.0323	2.6	1	4.976183	3.75	51.6%	1	K.GAAITAAVIALNADIPQLP.-
*	Sample7-03.16446.16446.3	3.6834	0.2794	99.8%	1820.0409	1819.0323	2.9	1	5.8442073	3.75	53.4%	2	K.GAAITAAVIALNADIPQLP.-
U	PF3D7_0322900	6	7	21.8%	262	30047	9.8	3.0016192E-4	0.6519618	| organism=Plasmodium_falciparum_3D7 | product=40S ribosomal protein S3A, putative | location=Pf3D7_03_v3:965553-966502(-) | length=262 | sequence_SO=chromosome | SO=protein_coding
	Filename	XCorr	DeltCN	Conf%	ObsM+H+	CalcM+H+	PPM	SpR	Prob Score	pI	Ion%	#	Sequence
*	Sample7-05.3794.3794.2	3.1198	0.3585	99.5%	1824.9001	1823.8882	4.7	1	6.7082753	4.89	65.4%	1	E.VNLADLNNDEDQAHKK.I
*	Sample7-06.4692.4692.2	3.0302	0.2713	100.0%	1461.779	1460.7743	1.0	1	5.492654	7.25	81.0%	1	R.KGYTLIEGHTDVK.T
*	Sample7-04.4158.4158.2	2.0204	0.1961	98.7%	1031.5287	1031.5269	1.8	3	4.1595	7.33	92.3%	1	K.TLDNYHLR.M
*	Sample7-03.4241.4241.2	2.7801	0.4191	100.0%	1195.5703	1195.5697	0.5	1	7.1872687	4.46	88.9%	1	K.MVDIMTAEASK.V
*	Sample7-05.4617.4617.2	2.3619	0.1381	98.7%	1018.5943	1018.59314	1.1	1	3.5066197	8.8	100.0%	1	K.KFIPESIGK.E
*	Sample7-06.4721.4721.2	2.3179	0.164	99.2%	1019.59686	1018.59314	0.4	1	4.115247	8.8	100.0%	2	K.KFIPESIGK.E
U	PF3D7_0306300	7	10	21.6%	111	12418	7.9	0.001012129	0.64437175	| organism=Plasmodium_falciparum_3D7 | product=glutaredoxin 1 (GRX1) | location=Pf3D7_03_v3:295107-296094(-) | length=111 | sequence_SO=chromosome | SO=protein_coding
	Filename	XCorr	DeltCN	Conf%	ObsM+H+	CalcM+H+	PPM	SpR	Prob Score	pI	Ion%	#	Sequence
*	Sample7-06.12754.12754.2	2.9505	0.3571	100.0%	1359.7911	1359.7882	2.2	1	8.11097	4.46	75.0%	1	K.IIEENIIAVFAK.T
*	Sample7-07.12963.12963.2	2.8508	0.2083	100.0%	1359.7922	1359.7882	3.0	1	5.2703037	4.46	65.0%	1	K.IIEENIIAVFAK.T
*	Sample7-08.12808.12808.2	4.3252	0.4721	100.0%	1360.7971	1359.7882	4.1	1	7.9443913	4.46	90.0%	2	K.IIEENIIAVFAK.T
*	Sample7-09.13212.13212.2	3.7716	0.3762	100.0%	1359.7921	1359.7882	2.9	1	7.4317813	4.46	89.5%	2	K.IIEENIIAVFAK.T
*	Sample7-07.8171.8171.2	4.0528	0.3766	100.0%	1377.6866	1377.6831	2.6	1	8.888742	6.56	85.0%	1	K.NPDMANIQAYLK.E
*	Sample7-08.8100.8100.2	3.4654	0.3974	100.0%	1377.6886	1377.6831	4.0	1	6.9252295	6.56	80.0%	1	K.NPDMANIQAYLK.E
*	Sample7-09.8448.8448.2	3.8109	0.3516	100.0%	1377.686	1377.6831	2.1	1	8.049099	6.56	85.0%	2	K.NPDMANIQAYLK.E
U	PF3D7_0520900	24	188	21.3%	479	53839	5.9	0.004409417	0.633052	| organism=Plasmodium_falciparum_3D7 | product=S-adenosyl-L-homocysteine hydrolase (SAHH) | location=Pf3D7_05_v3:857038-858477(+) | length=479 | sequence_SO=chromosome | SO=protein_coding
	Filename	XCorr	DeltCN	Conf%	ObsM+H+	CalcM+H+	PPM	SpR	Prob Score	pI	Ion%	#	Sequence
*	Sample7-05.7121.7121.2	2.5261	0.2585	100.0%	947.5224	947.51965	2.9	3	5.5983315	6.56	93.3%	1	K.DISLAPFGK.M
*	Sample7-05.8673.8673.2	2.9714	0.172	99.8%	1795.7921	1795.7845	4.2	2	4.998334	4.14	54.2%	1	K.MQMEISENEMPGLMR.I
*	Sample7-07.5714.5714.2	3.9271	0.2638	100.0%	1603.9153	1602.9061	3.6	1	5.6591735	6.56	70.8%	2	K.KIIGVSEETTTGVLR.L
*	Sample7-08.5387.5387.2	4.1306	0.391	100.0%	1602.9135	1602.9061	4.6	1	6.534342	6.56	80.0%	2	K.KIIGVSEETTTGVLR.L
*	Sample7-09.5690.5690.2	4.362	0.3429	100.0%	1602.9115	1602.9061	3.4	1	6.4541845	6.56	92.0%	2	K.KIIGVSEETTTGVLR.L
*	Sample7-04.5125.5125.2	4.2366	0.4134	100.0%	1475.8202	1474.8112	3.8	1	9.40229	4.46	79.2%	1	K.IIGVSEETTTGVLR.L
*	Sample7-05.5668.5668.2	4.4212	0.4446	100.0%	1476.8241	1474.8112	4.2	1	8.121005	4.46	70.8%	1	K.IIGVSEETTTGVLR.L
*	Sample7-06.5912.5912.2	4.3977	0.413	100.0%	1476.8226	1474.8112	3.2	1	8.788782	4.46	87.5%	1	K.IIGVSEETTTGVLR.L
*	Sample7-07.5992.5992.2	4.477	0.39	100.0%	1475.818	1474.8112	2.4	1	9.103329	4.46	87.5%	1	K.IIGVSEETTTGVLR.L
*	Sample7-08.5892.5892.2	3.4795	0.4577	100.0%	1474.8135	1474.8112	1.6	1	7.823028	4.46	79.2%	1	K.IIGVSEETTTGVLR.L
*	Sample7-09.6149.6149.2	3.6742	0.2949	100.0%	1474.8152	1474.8112	2.7	1	6.432227	4.46	83.3%	1	K.IIGVSEETTTGVLR.L
*	Sample7-05.10928.10928.2	2.8898	0.3454	100.0%	1890.0011	1889.9967	2.3	1	6.3594294	4.46	53.6%	1	K.QNELLFTAINVNDAVTK.Q
*	Sample7-06.11316.11316.2	3.3317	0.295	100.0%	1890.0023	1889.9967	3.0	1	6.116503	4.46	42.9%	1	K.QNELLFTAINVNDAVTK.Q
*	Sample7-07.11451.11451.2	3.6584	0.4163	100.0%	1890.0016	1889.9967	2.6	1	6.9757786	4.46	59.3%	1	K.QNELLFTAINVNDAVTK.Q
*	Sample7-09.11705.11705.2	3.268	0.2612	100.0%	1891.0052	1889.9967	2.7	2	5.4660683	4.46	42.9%	1	K.QNELLFTAINVNDAVTK.Q
*	Sample7-07.5131.5131.2	2.529	0.1401	99.5%	1025.5231	1025.5197	3.3	1	5.9343915	7.33	93.3%	2	R.HSLPDGLMR.A
*	Sample7-08.4940.4940.2	2.6152	0.1531	99.8%	1025.5228	1025.5197	3.1	3	6.598572	7.33	86.7%	2	R.HSLPDGLMR.A
*	Sample7-05.17385.17385.3	2.825	0.1617	98.5%	2751.3674	2749.3215	14.2	1	4.0105796	4.4	39.3%	1	K.NNAVVGNIGHFDDEIQVNELFNYK.G
*	Sample7-07.4828.4828.2	4.3155	0.4107	100.0%	1505.8313	1504.823	3.3	1	7.1012926	7.33	90.5%	43	K.GIHIENVKPQVDR.I
*	Sample7-08.4425.4425.2	4.4008	0.4502	100.0%	1504.8254	1504.823	1.6	1	7.9396048	7.33	95.2%	85	K.GIHIENVKPQVDR.I
*	Sample7-09.4121.4121.2	4.3441	0.4418	100.0%	1504.8286	1504.823	3.7	1	7.8007784	7.33	90.5%	15	K.GIHIENVKPQVDR.I
*	Sample7-07.4750.4750.3	2.791	0.2895	99.7%	1504.8246	1504.823	1.1	3	6.4038706	7.33	70.6%	4	K.GIHIENVKPQVDR.I
*	Sample7-08.4812.4812.3	3.2522	0.4005	99.9%	1504.8282	1504.823	3.5	1	5.865125	7.33	73.7%	14	K.GIHIENVKPQVDR.I
*	Sample7-09.4538.4538.3	2.6994	0.3136	99.8%	1504.8286	1504.823	3.7	1	6.0123887	7.33	67.6%	4	K.GIHIENVKPQVDR.I
U	PF3D7_0621200	21	62	21.3%	301	33013	7.2	0.00231411	0.633052	| organism=Plasmodium_falciparum_3D7 | product=pyridoxine biosynthesis protein PDX1 (PDX1) | location=Pf3D7_06_v3:871297-872202(-) | length=301 | sequence_SO=chromosome | SO=protein_coding
	Filename	XCorr	DeltCN	Conf%	ObsM+H+	CalcM+H+	PPM	SpR	Prob Score	pI	Ion%	#	Sequence
*	Sample7-05.16596.16596.2	4.1246	0.4378	100.0%	2212.181	2211.169	3.9	1	7.636552	3.96	59.4%	3	K.IAEEAGAIGVMVLENIPSELR.N
*	Sample7-06.17006.17006.2	4.9902	0.3498	100.0%	2212.1746	2211.169	1.0	1	7.310228	3.96	60.6%	3	K.IAEEAGAIGVMVLENIPSELR.N
*	Sample7-07.17603.17603.2	5.0827	0.4188	100.0%	2212.1758	2211.169	1.6	1	7.4933133	3.96	63.3%	4	K.IAEEAGAIGVMVLENIPSELR.N
*	Sample7-08.17355.17355.2	5.6335	0.4504	100.0%	2212.1802	2211.169	3.6	1	8.951921	3.96	71.9%	4	K.IAEEAGAIGVMVLENIPSELR.N
*	Sample7-09.17770.17770.2	5.3673	0.4129	100.0%	2212.174	2211.169	0.8	1	8.066052	3.96	75.0%	4	K.IAEEAGAIGVMVLENIPSELR.N
*	Sample7-05.16440.16440.3	2.761	0.1663	98.6%	2211.1768	2211.169	3.5	2	4.509202	3.96	40.0%	1	K.IAEEAGAIGVMVLENIPSELR.N
*	Sample7-06.16988.16988.3	3.2941	0.12	98.7%	2212.181	2211.169	3.9	2	4.6163535	3.96	48.3%	2	K.IAEEAGAIGVMVLENIPSELR.N
*	Sample7-07.17490.17490.3	4.8674	0.3243	100.0%	2212.1812	2211.169	4.0	1	5.210882	3.96	54.0%	3	K.IAEEAGAIGVMVLENIPSELR.N
*	Sample7-08.17367.17367.3	4.6791	0.3	99.8%	2212.178	2211.169	2.6	1	5.230743	3.96	63.3%	4	K.IAEEAGAIGVMVLENIPSELR.N
*	Sample7-09.17765.17765.3	5.2432	0.4619	100.0%	2212.1765	2211.169	1.9	1	6.727381	3.96	56.7%	3	K.IAEEAGAIGVMVLENIPSELR.N
*	Sample7-05.5793.5793.2	3.8855	0.3364	100.0%	1501.8308	1501.822	5.9	1	6.3161592	6.56	64.0%	3	R.TKGEAGTGNIIEAIK.H
*	Sample7-04.12093.12093.2	2.7904	0.3239	100.0%	1309.8151	1309.809	4.7	1	7.635578	6.56	85.0%	3	K.INAPIDLVLLTK.K
*	Sample7-05.12299.12299.2	3.3139	0.4261	100.0%	1309.8143	1309.809	4.1	1	7.200163	6.56	85.0%	3	K.INAPIDLVLLTK.K
*	Sample7-06.12657.12657.2	2.8641	0.3921	100.0%	1309.8119	1309.809	2.2	1	7.607886	6.56	90.0%	3	K.INAPIDLVLLTK.K
*	Sample7-07.13096.13096.2	3.5121	0.4949	100.0%	1310.8168	1309.809	3.4	1	7.8092613	6.56	95.0%	4	K.INAPIDLVLLTK.K
*	Sample7-08.12772.12772.2	3.6109	0.4429	100.0%	1309.8135	1309.809	3.4	1	7.682719	6.56	95.0%	4	K.INAPIDLVLLTK.K
*	Sample7-09.13090.13090.2	3.9285	0.482	100.0%	1309.8124	1309.809	2.6	1	7.756625	6.56	100.0%	4	K.INAPIDLVLLTK.K
*	Sample7-06.7960.7960.2	4.9867	0.3211	100.0%	1650.8396	1649.8315	2.8	1	6.6033936	9.08	70.4%	1	K.MAASIVSAVSNFNNPK.I
*	Sample7-07.8058.8058.2	3.6084	0.4105	100.0%	1649.8375	1649.8315	3.6	1	6.822125	9.08	63.0%	2	K.MAASIVSAVSNFNNPK.I
*	Sample7-08.8027.8027.2	4.5989	0.4081	100.0%	1649.8359	1649.8315	2.7	1	6.6048326	9.08	74.1%	2	K.MAASIVSAVSNFNNPK.I
*	Sample7-09.8380.8380.2	4.632	0.397	100.0%	1650.8395	1649.8315	2.8	1	7.443597	9.08	70.4%	2	K.MAASIVSAVSNFNNPK.I
U	PF3D7_0303600	15	28	21.2%	179	21698	8.8	0.0017573726	0.62929606	| organism=Plasmodium_falciparum_3D7 | product=plasmoredoxin (Plrx) | location=Pf3D7_03_v3:190180-190719(+) | length=179 | sequence_SO=chromosome | SO=protein_coding
	Filename	XCorr	DeltCN	Conf%	ObsM+H+	CalcM+H+	PPM	SpR	Prob Score	pI	Ion%	#	Sequence
*	Sample7-03.15123.15123.2	2.6491	0.2521	100.0%	1737.9104	1736.9006	3.7	1	5.8162513	4.46	68.2%	1	K.NFPNVEIIYIPFDR.T
*	Sample7-06.15648.15648.2	2.8467	0.1427	99.5%	1738.909	1736.9006	1.0	1	4.8289404	4.46	50.0%	1	K.NFPNVEIIYIPFDR.T
*	Sample7-07.16060.16060.2	3.229	0.1161	99.7%	1738.91	1736.9006	1.5	9	5.4390035	4.46	50.0%	1	K.NFPNVEIIYIPFDR.T
*	Sample7-08.15937.15937.2	3.3666	0.2495	100.0%	1738.9136	1736.9006	3.6	1	6.3095813	4.46	73.9%	2	K.NFPNVEIIYIPFDR.T
*	Sample7-09.16320.16320.2	3.0064	0.1759	99.9%	1738.9086	1736.9006	0.7	2	5.1461973	4.46	54.2%	1	K.NFPNVEIIYIPFDR.T
*	Sample7-03.13628.13628.2	4.5381	0.4018	100.0%	1929.0723	1928.0674	0.8	1	7.220447	9.08	53.6%	3	K.NLPSFMLITPNNNILVK.D
*	Sample7-04.13897.13897.2	3.837	0.4163	100.0%	1928.0754	1928.0674	4.2	1	7.177108	9.08	53.6%	4	K.NLPSFMLITPNNNILVK.D
*	Sample7-05.14164.14164.2	3.8701	0.2318	100.0%	1929.0792	1928.0674	4.4	1	5.684199	9.08	51.9%	2	K.NLPSFMLITPNNNILVK.D
*	Sample7-06.14590.14590.2	4.4723	0.2912	100.0%	1929.0743	1928.0674	1.9	1	6.837977	9.08	59.3%	2	K.NLPSFMLITPNNNILVK.D
*	Sample7-07.14792.14792.2	4.3969	0.3455	100.0%	1928.0748	1928.0674	3.9	1	6.35608	9.08	69.2%	3	K.NLPSFMLITPNNNILVK.D
*	Sample7-08.14662.14662.2	4.6353	0.4507	100.0%	1928.071	1928.0674	1.9	1	7.804682	9.08	82.1%	2	K.NLPSFMLITPNNNILVK.D
*	Sample7-09.15045.15045.2	5.283	0.4357	100.0%	1929.0752	1928.0674	2.3	1	7.2004147	9.08	63.0%	3	K.NLPSFMLITPNNNILVK.D
*	Sample7-07.10897.10897.2	2.1484	0.1951	99.7%	958.48157	958.47815	3.6	1	5.2448206	6.56	90.0%	1	R.FFDLFRN.-
*	Sample7-08.10970.10970.2	2.7337	0.1861	100.0%	958.48224	958.47815	4.3	1	6.1035414	6.56	90.9%	1	R.FFDLFRN.-
*	Sample7-09.11254.11254.2	2.305	0.2271	100.0%	958.4817	958.47815	3.7	1	5.5589666	6.56	90.9%	1	R.FFDLFRN.-
U	PF3D7_1105400	20	96	21.1%	261	29772	10.1	0.0041322783	0.62554884	| organism=Plasmodium_falciparum_3D7 | product=40S ribosomal protein S4, putative | location=Pf3D7_11_v3:235597-237097(-) | length=261 | sequence_SO=chromosome | SO=protein_coding
	Filename	XCorr	DeltCN	Conf%	ObsM+H+	CalcM+H+	PPM	SpR	Prob Score	pI	Ion%	#	Sequence
*	Sample7-03.17680.17680.2	2.2564	0.221	99.5%	1378.9055	1378.9032	1.7	2	4.842651	6.56	50.0%	2	K.LLESIPLVILLR.N
*	Sample7-04.17375.17375.2	3.0025	0.3809	100.0%	1379.9127	1378.9032	4.5	1	6.1929646	6.56	70.0%	6	K.LLESIPLVILLR.N
*	Sample7-05.18441.18441.2	2.391	0.2517	99.9%	1378.9082	1378.9032	3.6	1	5.1782484	6.56	65.0%	13	K.LLESIPLVILLR.N
*	Sample7-06.17204.17204.2	2.7177	0.3699	100.0%	1379.9121	1378.9032	4.0	1	6.4871902	6.56	80.0%	15	K.LLESIPLVILLR.N
*	Sample7-07.18381.18381.2	2.7127	0.2799	100.0%	1378.9065	1378.9032	2.4	1	5.2778606	6.56	70.0%	11	K.LLESIPLVILLR.N
*	Sample7-08.17992.17992.2	2.9156	0.4076	100.0%	1378.908	1378.9032	3.5	1	7.062654	6.56	85.0%	13	K.LLESIPLVILLR.N
*	Sample7-09.18102.18102.2	2.9848	0.3641	100.0%	1378.9067	1378.9032	2.6	1	6.5091524	6.56	85.0%	14	K.LLESIPLVILLR.N
*	Sample7-04.3944.3944.2	2.5358	0.3068	100.0%	1068.5804	1068.5796	0.8	1	6.2739177	7.33	76.5%	1	R.LSIAVTHDGR.S
*	Sample7-05.4149.4149.2	2.452	0.3034	100.0%	1068.5824	1068.5796	2.6	1	6.0042896	7.33	94.1%	1	R.LSIAVTHDGR.S
*	Sample7-05.5063.5063.2	2.2849	0.3391	100.0%	1168.6417	1168.6361	4.8	1	5.3054304	7.33	81.2%	1	R.SIPYIHPDVK.V
*	Sample7-06.5221.5221.2	2.2615	0.3593	100.0%	1168.639	1168.6361	2.5	1	5.546077	7.33	81.2%	1	R.SIPYIHPDVK.V
*	Sample7-07.5350.5350.2	2.1243	0.3518	100.0%	1168.6396	1168.6361	3.0	1	5.649477	7.33	87.5%	1	R.SIPYIHPDVK.V
*	Sample7-08.5109.5109.2	2.3268	0.3165	100.0%	1168.6399	1168.6361	3.2	1	5.076917	7.33	75.0%	2	R.SIPYIHPDVK.V
*	Sample7-06.6620.6620.2	2.3348	0.1744	98.9%	1290.6561	1290.651	4.0	1	4.2435775	7.33	72.2%	1	K.NMGTYDIIHVK.D
*	Sample7-07.6531.6531.2	2.8053	0.2266	100.0%	1290.6542	1290.651	2.5	1	4.9511237	7.33	83.3%	5	K.NMGTYDIIHVK.D
*	Sample7-08.6100.6100.2	2.7636	0.2612	100.0%	1290.6549	1290.651	3.0	1	5.308514	7.33	94.4%	4	K.NMGTYDIIHVK.D
*	Sample7-09.6462.6462.2	3.1139	0.3711	100.0%	1290.6537	1290.651	2.1	1	6.557943	7.33	88.9%	2	K.NMGTYDIIHVK.D
*	Sample7-05.6398.6398.2	3.2332	0.3354	100.0%	1306.706	1306.7001	4.6	1	6.8294864	6.56	85.0%	1	R.LSNVFVIGDNTK.P
*	Sample7-06.6738.6738.2	3.5448	0.3899	100.0%	1306.7036	1306.7001	2.7	1	7.663272	6.56	84.2%	1	R.LSNVFVIGDNTK.P
*	Sample7-07.6852.6852.2	3.468	0.3586	100.0%	1307.705	1306.7001	1.2	1	7.1012273	6.56	70.0%	1	R.LSNVFVIGDNTK.P
U	PF3D7_0802200	8	9	20.5%	220	25164	6.8	4.5959855E-4	0.6032454	| organism=Plasmodium_falciparum_3D7 | product=1-cys peroxiredoxin (1-CysPxn) | location=Pf3D7_08_v3:165416-166078(+) | length=220 | sequence_SO=chromosome | SO=protein_coding
	Filename	XCorr	DeltCN	Conf%	ObsM+H+	CalcM+H+	PPM	SpR	Prob Score	pI	Ion%	#	Sequence
*	Sample7-06.15456.15456.2	2.9329	0.3337	98.9%	2313.0974	2312.087	3.1	1	7.2015495	4.46	34.5%	1	G.ATFPNFTATASNVDGVFDFYK.Y
*	Sample7-08.15769.15769.2	3.8534	0.5104	100.0%	2312.0935	2312.087	2.9	1	9.420234	4.46	61.3%	1	G.ATFPNFTATASNVDGVFDFYK.Y
*	Sample7-09.16211.16211.2	3.4101	0.5103	99.7%	2313.0989	2312.087	3.7	2	8.686933	4.46	48.4%	2	G.ATFPNFTATASNVDGVFDFYK.Y
*	Sample7-09.4830.4830.2	2.2991	0.1555	99.7%	933.4529	933.4498	3.3	1	6.0445447	5.63	100.0%	1	K.MHEEFLK.L
*	Sample7-08.7257.7257.2	3.4674	0.2002	100.0%	1908.0221	1906.0181	-1.4	33	4.4338565	9.08	35.7%	1	K.SLQLTNTHPVATPVNWK.E
*	Sample7-09.7149.7149.2	3.924	0.3101	100.0%	1908.0077	1906.0181	-9.0	13	5.6541023	9.08	41.4%	1	K.SLQLTNTHPVATPVNWK.E
*	Sample7-07.4753.4753.2	2.7769	0.3111	98.6%	1363.713	1363.7117	1.0	1	6.538527	9.08	73.7%	1	T.NTHPVATPVNWK.E
*	Sample7-08.4632.4632.2	2.9312	0.4137	99.6%	1363.7167	1363.7117	3.7	1	6.319056	9.08	78.9%	1	T.NTHPVATPVNWK.E
U	PF3D7_0617800	6	7	20.5%	132	14122	10.3	5.9577596E-4	0.6032454	| organism=Plasmodium_falciparum_3D7 | product=histone H2A (H2A) | location=Pf3D7_06_v3:748416-748814(-) | length=132 | sequence_SO=chromosome | SO=protein_coding
	Filename	XCorr	DeltCN	Conf%	ObsM+H+	CalcM+H+	PPM	SpR	Prob Score	pI	Ion%	#	Sequence
	Sample7-03.4648.4648.2	2.6759	0.1298	99.7%	944.5323	944.53125	1.1	2	5.0687833	10.06	85.7%	1	K.AGLQFPVGR.I
	Sample7-05.5646.5646.2	2.856	0.0774	99.5%	944.5338	944.53125	2.7	3	4.090894	10.06	92.9%	1	K.AGLQFPVGR.I
	Sample7-06.5984.5984.2	3.0128	0.1559	100.0%	944.5334	944.53125	2.3	1	6.2023177	10.06	100.0%	1	K.AGLQFPVGR.I
*	Sample7-07.12295.12295.2	3.9629	0.4751	100.0%	1814.9648	1813.9596	1.0	1	8.229188	7.33	60.0%	1	K.FLAGVTFASGGVLPNIHN.V
*	Sample7-08.12272.12272.2	4.0228	0.4604	99.9%	1814.9628	1813.9596	-0.1	1	8.3357315	7.33	64.5%	1	K.FLAGVTFASGGVLPNIHN.V
*	Sample7-09.12575.12575.2	4.5784	0.4464	100.0%	1813.9598	1813.9596	0.1	1	9.718561	7.33	75.0%	2	K.FLAGVTFASGGVLPNIHN.V
U	PF3D7_1408100	37	75	20.2%	451	51693	8.0	0.001868287	0.59220874	| organism=Plasmodium_falciparum_3D7 | product=plasmepsin III,histo-aspartic protease (HAP) | location=Pf3D7_14_v3:297468-298823(+) | length=451 | sequence_SO=chromosome | SO=protein_coding
	Filename	XCorr	DeltCN	Conf%	ObsM+H+	CalcM+H+	PPM	SpR	Prob Score	pI	Ion%	#	Sequence
*	Sample7-03.9595.9595.2	2.5132	0.236	99.9%	1263.6605	1263.658	2.0	1	5.355742	4.46	70.0%	2	K.DLANVLSFGEAK.L
*	Sample7-04.10114.10114.2	3.1178	0.3519	100.0%	1263.6614	1263.658	2.7	1	6.6768813	4.46	85.0%	2	K.DLANVLSFGEAK.L
*	Sample7-05.10684.10684.2	3.5438	0.3658	100.0%	1263.6628	1263.658	3.9	1	7.387605	4.46	85.0%	2	K.DLANVLSFGEAK.L
*	Sample7-06.11043.11043.2	3.8237	0.3413	100.0%	1263.6624	1263.658	3.5	1	7.0864863	4.46	90.0%	2	K.DLANVLSFGEAK.L
*	Sample7-07.11186.11186.2	4.0288	0.3501	100.0%	1263.6617	1263.658	3.0	1	7.780848	4.46	90.0%	3	K.DLANVLSFGEAK.L
*	Sample7-08.11188.11188.2	4.1556	0.3695	100.0%	1263.6617	1263.658	3.0	1	7.482366	4.46	90.0%	3	K.DLANVLSFGEAK.L
*	Sample7-09.11422.11422.2	2.8174	0.3145	100.0%	1263.661	1263.658	2.4	1	6.6569247	4.46	80.0%	1	K.DLANVLSFGEAK.L
*	Sample7-04.5061.5061.2	2.5949	0.1372	99.5%	980.5436	980.54114	2.5	11	5.110631	9.08	75.0%	1	K.AGTISGIFSK.D
*	Sample7-02.10658.10658.2	2.5845	0.1557	98.5%	1662.9138	1661.8995	6.6	4	4.798573	4.14	48.0%	2	K.DLSIGSIDPYIVELK.T
*	Sample7-03.13835.13835.2	3.481	0.4152	100.0%	1661.9059	1661.8995	3.8	1	6.8781834	4.14	72.0%	2	K.DLSIGSIDPYIVELK.T
*	Sample7-04.13981.13981.2	3.802	0.3503	100.0%	1661.9073	1661.8995	4.7	1	6.957088	4.14	76.0%	2	K.DLSIGSIDPYIVELK.T
*	Sample7-05.14250.14250.2	4.7082	0.4593	100.0%	1661.908	1661.8995	5.1	1	8.650732	4.14	92.0%	3	K.DLSIGSIDPYIVELK.T
*	Sample7-06.14690.14690.2	5.3085	0.395	100.0%	1661.9056	1661.8995	3.7	1	8.419112	4.14	95.8%	4	K.DLSIGSIDPYIVELK.T
*	Sample7-07.15004.15004.2	4.9807	0.4298	100.0%	1661.9056	1661.8995	3.7	1	8.574318	4.14	95.8%	4	K.DLSIGSIDPYIVELK.T
*	Sample7-08.14892.14892.2	5.2595	0.3972	100.0%	1661.904	1661.8995	2.7	1	8.086027	4.14	95.8%	2	K.DLSIGSIDPYIVELK.T
*	Sample7-09.15291.15291.2	5.0544	0.4276	100.0%	1662.91	1661.8995	4.3	1	8.724032	4.14	91.7%	3	K.DLSIGSIDPYIVELK.T
*	Sample7-05.7236.7236.2	3.4171	0.4286	100.0%	1763.9225	1763.9214	0.6	1	7.522742	4.46	68.0%	2	K.IEQAVYSIYLPPENK.N
*	Sample7-06.7512.7512.2	3.3858	0.2713	100.0%	1763.9254	1763.9214	2.3	1	6.633576	4.46	68.0%	3	K.IEQAVYSIYLPPENK.N
*	Sample7-07.7769.7769.2	4.32	0.371	100.0%	1763.9272	1763.9214	3.3	1	7.269389	4.46	84.0%	3	K.IEQAVYSIYLPPENK.N
*	Sample7-08.7735.7735.2	3.4254	0.3265	100.0%	1763.9254	1763.9214	2.3	1	5.8502274	4.46	75.0%	3	K.IEQAVYSIYLPPENK.N
*	Sample7-03.5227.5227.2	2.2627	0.1861	98.9%	1207.6344	1207.6317	2.2	1	3.9935453	4.46	72.2%	1	K.GYLTIGGIEER.F
*	Sample7-04.5773.5773.2	3.3525	0.2609	100.0%	1208.6378	1207.6317	2.3	1	5.0666494	4.46	84.2%	1	K.GYLTIGGIEER.F
*	Sample7-06.6584.6584.2	3.6945	0.3673	100.0%	1208.6384	1207.6317	2.8	2	6.294035	4.46	84.2%	1	K.GYLTIGGIEER.F
*	Sample7-07.6737.6737.2	3.2207	0.2726	100.0%	1208.64	1207.6317	4.1	2	4.9047017	4.46	73.7%	1	K.GYLTIGGIEER.F
*	Sample7-04.6068.6068.2	2.9024	0.341	100.0%	1229.5876	1229.5837	3.2	1	6.506213	4.46	87.5%	1	R.FFDGPLNYEK.L
*	Sample7-06.6954.6954.2	3.2778	0.3526	100.0%	1229.588	1229.5837	3.5	1	6.4905915	4.46	100.0%	1	R.FFDGPLNYEK.L
*	Sample7-07.7112.7112.2	2.9855	0.1744	100.0%	1229.588	1229.5837	3.5	2	5.3345942	4.46	93.8%	1	R.FFDGPLNYEK.L
*	Sample7-03.3982.3982.2	2.2914	0.3105	100.0%	891.4949	891.4934	1.6	3	7.6151724	6.56	90.9%	2	K.LPTLEYR.S
*	Sample7-04.4530.4530.2	2.426	0.2624	100.0%	891.4941	891.4934	0.8	1	4.6322513	6.56	100.0%	1	K.LPTLEYR.S
*	Sample7-05.5012.5012.2	2.2264	0.2142	99.9%	891.4965	891.4934	3.5	1	5.8304915	6.56	100.0%	1	K.LPTLEYR.S
*	Sample7-03.9563.9563.2	2.5067	0.2507	100.0%	1296.6436	1296.6405	2.4	1	5.4626493	6.56	72.2%	1	K.NTFVLGDPFMR.K
*	Sample7-04.10313.10313.2	2.9418	0.1376	99.8%	1296.6458	1296.6405	4.0	3	5.620991	6.56	66.7%	2	K.NTFVLGDPFMR.K
*	Sample7-05.10727.10727.2	3.3644	0.1442	100.0%	1296.6458	1296.6405	4.0	1	6.009304	6.56	88.9%	2	K.NTFVLGDPFMR.K
*	Sample7-06.11080.11080.2	3.2253	0.1254	99.9%	1296.6451	1296.6405	3.6	1	6.2567883	6.56	83.3%	3	K.NTFVLGDPFMR.K
*	Sample7-07.11242.11242.2	3.304	0.1827	100.0%	1296.6443	1296.6405	2.9	1	5.9587555	6.56	83.3%	2	K.NTFVLGDPFMR.K
*	Sample7-08.11335.11335.2	3.309	0.0949	99.9%	1296.6444	1296.6405	3.0	1	5.6743097	6.56	88.9%	2	K.NTFVLGDPFMR.K
*	Sample7-09.11514.11514.2	3.365	0.1612	100.0%	1296.6445	1296.6405	3.1	1	6.48867	6.56	94.4%	3	K.NTFVLGDPFMR.K
U	PF3D7_1008700	21	33	20.2%	445	49751	4.8	8.3313003E-4	0.59220874	| organism=Plasmodium_falciparum_3D7 | product=tubulin beta chain | location=Pf3D7_10_v3:360625-362480(-) | length=445 | sequence_SO=chromosome | SO=protein_coding
	Filename	XCorr	DeltCN	Conf%	ObsM+H+	CalcM+H+	PPM	SpR	Prob Score	pI	Ion%	#	Sequence
	Sample7-09.9544.9544.2	3.6856	0.3873	99.8%	1447.6624	1446.6536	3.8	1	6.619925	3.96	80.0%	2	K.FWEVISDEHGID.P
*	Sample7-07.9754.9754.2	2.9678	0.3659	100.0%	1647.813	1647.808	3.0	9	5.8053436	4.14	50.0%	1	R.AILMDLEPGTMDSVR.A
*	Sample7-08.9851.9851.2	3.2243	0.2199	100.0%	1647.8118	1647.808	2.3	3	4.919622	4.14	52.0%	2	R.AILMDLEPGTMDSVR.A
*	Sample7-09.9991.9991.2	3.2231	0.223	100.0%	1647.8131	1647.808	3.1	3	4.9599133	4.14	52.0%	2	R.AILMDLEPGTMDSVR.A
*	Sample7-04.4428.4428.2	2.4253	0.1987	99.8%	1146.5917	1146.5902	1.3	1	4.3626456	6.56	88.2%	1	R.FPGQLNSDLR.K
*	Sample7-05.4951.4951.2	2.3747	0.1597	99.1%	1147.5988	1146.5902	4.5	1	3.9381816	6.56	88.2%	1	R.FPGQLNSDLR.K
[truncated: 1,881 more rows]

## Sheet: PfPrx1a wt (3)
DTASelect v2.1.3
[truncated: 4,687 more rows]

## Sheet: PfPrx1a C50S (1)
DTASelect v2.1.4
[truncated: 2,154 more rows]

## Sheet: PfPrx1a C50S (2)
DTASelect v2.1.4
[truncated: 289 more rows]

## Sheet: PfPrx1a C50S (3)
DTASelect v2.1.4
[truncated: 8,139 more rows]

[truncated: 9 more sheets: PfPrx1a C170S (1), PfPrx1a C170S (2), PfPrx1a C170S (3), PfPrx1a C50S_C170S (1) , PfPrx1a C50S_C170S (2) , PfPrx1a C50S_C170S (3) , all captured Pf proteins, interceptions, interception of cytosolic prot]
