# Supplementary material for: The interactome of 2-Cys peroxiredoxins in Plasmodium falciparum
Source: Sci Rep. 2019 Sep 19;9:13542. doi: 10.1038/s41598-019-49841-3 (PMC6753162; doi:10.1038/s41598-019-49841-3)
Supplement: Supplementary file 5 — Supplementary Dataset PfPrx1m [file 41598_2019_49841_MOESM5_ESM.xlsx]

## Sheet: PfPrx1m wt (1)
DTASelect v2.1.3
Reference: Cociorva D, Tabb DL, Yates JR 3rd, "Validation of tandem mass spectrometry database search results using DTASelect", Current Protocols in Bioinformatics, Chapter 13, Unit 13.4 (2007).
ProLuCID 1.3.5 in SQT format.
-p 2 -y 1 --trypstat --pfp 0.03 --modstat --extra --pI -DM 15 --DB --dm -t 1 --brief --quiet
Jump to the summary table.
sequest.params modifications:
true	Use criteria
0.0	Minimum peptide probability
0.1175	Peptide global false discovery rate
0.0	Minimum protein probability
1.0	Protein false discovery rate
1	Minimum charge state
50	Maximum charge state
-1.0	Minimum ion proportion
10000	Maximum Sp rank
-1.0	Minimum Sp score
15.0	Maximum mass deviation (ppm)
true	Define delta mass with respect to nearest isotope
Include	Modified peptide inclusion
Half	Tryptic status requirement
false	Multiple, ambiguous IDs allowed
Ignore	Peptide validation handling
Salt step	Purge duplicate peptides by protein
false	Include only loci with unique peptide
true	Remove subset proteins
Ignore	Locus validation handling
0	Minimum modified peptides per locus
2	Minimum peptides per locus
Locus Key:
Validation Status	Locus	Sequence Count	Spectrum Count	Sequence Coverage	Length	MolWt	pI	NSAF	EMPAI	Descriptive Name
Similarity Key:
Locus	# of identical peptides	# of differing peptides
U	PF3D7_1215000	136	1893	70.8%	216	24680	8.6	0.29606894	4.10505	| organism=Plasmodium_falciparum_3D7 | product=thioredoxin peroxidase 2 (Trx-Px2) | location=Pf3D7_12_v3:621125-621775(+) | length=216 | sequence_SO=chromosome | SO=protein_coding
	Filename	XCorr	DeltCN	Conf%	ObsM+H+	CalcM+H+	PPM	SpR	Prob Score	pI	Ion%	#	Sequence
*	Prx1m-03.3707.3707.2	4.0147	0.3665	100.0%	1228.6243	1226.6165	0.9	1	8.02032	8.8	94.4%	2	K.AYNFTAQGLNK.N
*	Prx1m-04.3914.3914.2	3.0559	0.3752	100.0%	1226.6205	1226.6165	3.3	1	7.50289	8.8	94.4%	1	K.AYNFTAQGLNK.N
*	Prx1m-05.3820.3820.2	3.3317	0.3489	100.0%	1226.6194	1226.6165	2.4	1	7.054497	8.8	88.9%	1	K.AYNFTAQGLNK.N
*	Prx1m-07.3762.3762.2	2.1512	0.2363	99.8%	1227.6095	1226.6165	-8.4	1	4.73464	8.8	72.2%	1	K.AYNFTAQGLNK.N
*	Prx1m-01.6306.6306.2	2.4968	0.3369	88.3%	1364.6573	1364.6692	-8.7	1	6.322003	3.55	80.0%	1	K.NNEIINVDLSSF.I
*	Prx1m-05.11357.11357.2	3.2407	0.5005	98.1%	1534.7784	1534.7748	2.4	1	9.012184	3.55	78.3%	1	K.NNEIINVDLSSFIG.Q
*	Prx1m-07.12241.12241.2	2.6094	0.399	91.2%	1534.7771	1534.7748	1.5	1	6.4535384	3.55	60.9%	1	K.NNEIINVDLSSFIG.Q
*	Prx1m-05.10798.10798.2	4.6111	0.2851	100.0%	1791.9135	1790.9283	-10.2	1	6.815271	4.46	65.4%	1	K.NNEIINVDLSSFIGQK.Y
*	Prx1m-06.11434.11434.2	4.5881	0.235	100.0%	1791.9185	1790.9283	-7.4	8	5.9929543	4.46	51.9%	3	K.NNEIINVDLSSFIGQK.Y
*	Prx1m-07.11743.11743.2	4.449	0.256	100.0%	1791.914	1790.9283	-9.9	2	5.9850245	4.46	60.0%	3	K.NNEIINVDLSSFIGQK.Y
*	Prx1m-08.12246.12246.2	4.5199	0.2816	100.0%	1791.9124	1790.9283	-10.8	3	6.419344	4.46	57.7%	2	K.NNEIINVDLSSFIGQK.Y
*	Prx1m-09.11678.11678.2	5.8433	0.4412	100.0%	1790.9294	1790.9283	0.6	1	8.475829	4.46	100.0%	6	K.NNEIINVDLSSFIGQK.Y
*	Prx1m-06.11428.11428.3	4.2603	0.4165	98.4%	1791.9197	1790.9283	-6.7	13	6.4715066	4.46	50.0%	1	K.NNEIINVDLSSFIGQK.Y
*	Prx1m-07.11710.11710.3	4.2615	0.4114	98.5%	1791.9155	1790.9283	-9.0	14	6.5455117	4.46	44.9%	2	K.NNEIINVDLSSFIGQK.Y
*	Prx1m-08.12211.12211.3	4.466	0.3453	97.9%	1791.9148	1790.9283	-9.4	10	6.5509133	4.46	50.0%	1	K.NNEIINVDLSSFIGQK.Y
*	Prx1m-09.12646.12646.3	4.0579	0.2997	97.3%	1791.9137	1790.9283	-10.0	10	6.1657867	4.46	45.7%	4	K.NNEIINVDLSSFIGQK.Y
*	Prx1m-03.6913.6913.2	3.2	0.3955	96.2%	1093.5923	1093.5887	3.2	1	7.2415504	6.56	100.0%	2	N.VDLSSFIGQK.Y
*	Prx1m-04.7174.7174.2	3.4732	0.394	97.3%	1094.5979	1093.5887	5.3	1	6.7283635	6.56	93.8%	1	N.VDLSSFIGQK.Y
*	Prx1m-05.7187.7187.2	3.1238	0.374	95.7%	1094.5938	1093.5887	1.5	1	7.27076	6.56	87.5%	2	N.VDLSSFIGQK.Y
*	Prx1m-06.7223.7223.2	3.4662	0.3769	95.9%	1093.5931	1093.5887	4.0	1	7.1390753	6.56	100.0%	2	N.VDLSSFIGQK.Y
*	Prx1m-07.7191.7191.2	3.392	0.3517	95.5%	1093.5923	1093.5887	3.2	1	6.970307	6.56	100.0%	2	N.VDLSSFIGQK.Y
*	Prx1m-09.9335.9335.2	4.3351	0.416	97.7%	1597.7937	1597.7931	0.4	1	8.325089	4.46	90.9%	2	Y.TFVCPTEIIEFNK.H
*	Prx1m-08.8884.8884.2	3.2721	0.3124	91.4%	1497.753	1496.7454	2.9	1	6.607917	4.46	80.0%	2	T.FVCPTEIIEFNK.H
*	Prx1m-09.8779.8779.2	3.8542	0.434	98.0%	1496.7491	1496.7454	2.5	1	6.17423	4.46	95.0%	2	T.FVCPTEIIEFNK.H
*	Prx1m-09.11418.11418.2	4.5829	0.4056	98.1%	1631.8271	1631.8275	-0.2	1	7.638088	4.46	80.0%	3	K.NVELLGISVDSVYSH.L
*	Prx1m-01.6220.6220.2	2.9644	0.3107	91.3%	1105.5907	1105.5887	1.8	1	8.150526	3.75	88.2%	3	K.GGIGNVEFTLV.S
*	Prx1m-01.5604.5604.2	2.759	0.3895	93.1%	1194.6353	1192.6208	6.4	1	6.164789	3.75	84.2%	1	K.GGIGNVEFTLVS.D
*	Prx1m-08.10399.10399.2	3.2195	0.3684	100.0%	1662.8846	1662.8698	9.0	2	6.746682	4.46	57.7%	1	K.GGIGNVEFTLVSDINK.D
*	Prx1m-09.10459.10459.2	4.081	0.5153	100.0%	1663.8748	1662.8698	1.0	1	9.346631	4.46	69.2%	7	K.GGIGNVEFTLVSDINK.D
*	Prx1m-06.7187.7187.2	3.2392	0.3496	94.1%	1378.7281	1378.7213	5.0	1	6.1180463	4.46	80.0%	1	G.NVEFTLVSDINK.D
*	Prx1m-07.7175.7175.2	4.0756	0.3675	97.3%	1378.7269	1378.7213	4.1	1	7.212154	4.46	95.0%	1	G.NVEFTLVSDINK.D
*	Prx1m-08.7580.7580.2	4.0694	0.3633	96.7%	1378.7283	1378.7213	5.0	1	6.931	4.46	95.0%	2	G.NVEFTLVSDINK.D
*	Prx1m-09.7556.7556.2	4.1866	0.3763	97.7%	1378.7267	1378.7213	3.9	1	7.8452077	4.46	95.0%	3	G.NVEFTLVSDINK.D
*	Prx1m-08.7019.7019.2	3.7191	0.3179	95.2%	1264.6895	1264.6783	8.8	1	6.1133885	4.46	94.4%	1	N.VEFTLVSDINK.D
*	Prx1m-09.6977.6977.2	3.7091	0.3021	94.3%	1264.6835	1264.6783	4.1	1	6.2701483	4.46	94.4%	2	N.VEFTLVSDINK.D
*	Prx1m-03.4507.4507.2	2.6373	0.3419	91.4%	1036.5696	1036.5674	2.1	1	6.506827	6.56	100.0%	1	E.FTLVSDINK.D
*	Prx1m-05.4770.4770.2	3.4937	0.3735	95.2%	1332.7388	1332.7369	1.4	2	6.5216885	6.56	70.0%	1	F.TLVSDINKDISK.N
*	Prx1m-03.10152.10152.2	1.8225	0.0567	89.5%	1588.7516	1588.7754	-15.0	1	3.3960888	6.56	50.0%	1	K.NYNVLYDNSFALR.G
*	Prx1m-04.9454.9454.2	3.9044	0.2144	100.0%	1590.7634	1588.7754	-11.7	5	6.0572557	6.56	59.1%	9	K.NYNVLYDNSFALR.G
*	Prx1m-05.9404.9404.2	4.1283	0.2842	100.0%	1589.7585	1588.7754	-12.7	13	6.7027593	6.56	57.1%	73	K.NYNVLYDNSFALR.G
*	Prx1m-06.8144.8144.2	4.681	0.3003	100.0%	1589.7673	1588.7754	-7.2	1	6.932984	6.56	81.8%	88	K.NYNVLYDNSFALR.G
*	Prx1m-07.8311.8311.2	5.4589	0.3818	100.0%	1589.774	1588.7754	-3.0	1	7.8975286	6.56	100.0%	131	K.NYNVLYDNSFALR.G
*	Prx1m-08.10256.10256.2	5.6978	0.4038	100.0%	1589.7762	1588.7754	-1.6	1	8.14696	6.56	95.5%	157	K.NYNVLYDNSFALR.G
*	Prx1m-09.8944.8944.2	5.681	0.3554	100.0%	1589.7693	1588.7754	-5.9	1	8.3784895	6.56	95.5%	166	K.NYNVLYDNSFALR.G
*	Prx1m-08.8554.8554.3	3.5881	0.3587	96.4%	1588.7805	1588.7754	3.2	1	5.8455844	6.56	65.0%	1	K.NYNVLYDNSFALR.G
*	Prx1m-09.8494.8494.3	4.8776	0.3711	98.0%	1588.7758	1588.7754	0.2	1	6.675842	6.56	82.5%	4	K.NYNVLYDNSFALR.G
*	Prx1m-09.8462.8462.2	4.4592	0.449	98.2%	1475.7389	1474.7325	2.0	1	8.270016	6.56	95.0%	4	N.YNVLYDNSFALR.G
*	Prx1m-03.6191.6191.2	3.4006	0.3774	95.3%	1311.6727	1311.6692	2.7	1	7.6537113	6.56	94.4%	2	Y.NVLYDNSFALR.G
*	Prx1m-04.6451.6451.2	3.3757	0.3299	93.8%	1311.673	1311.6692	2.9	1	7.8843703	6.56	94.4%	2	Y.NVLYDNSFALR.G
*	Prx1m-05.6406.6406.2	3.3374	0.3465	94.7%	1311.6733	1311.6692	3.2	1	7.5456505	6.56	94.4%	2	Y.NVLYDNSFALR.G
*	Prx1m-06.6350.6350.2	3.4439	0.3851	96.1%	1311.6746	1311.6692	4.1	1	7.5906386	6.56	100.0%	3	Y.NVLYDNSFALR.G
*	Prx1m-07.6450.6450.2	3.4789	0.4034	96.8%	1311.6736	1311.6692	3.4	1	8.05115	6.56	94.4%	2	Y.NVLYDNSFALR.G
*	Prx1m-08.6787.6787.2	3.3432	0.3469	95.1%	1311.6731	1311.6692	3.0	1	7.5847554	6.56	94.4%	2	Y.NVLYDNSFALR.G
*	Prx1m-09.6776.6776.2	2.9039	0.3351	91.5%	1311.6709	1311.6692	1.3	1	7.165867	6.56	94.4%	2	Y.NVLYDNSFALR.G
*	Prx1m-03.5439.5439.2	2.9628	0.3376	92.5%	1198.632	1197.6262	2.0	1	6.091736	6.56	94.1%	1	N.VLYDNSFALR.G
*	Prx1m-05.5633.5633.2	3.125	0.354	94.8%	1197.6298	1197.6262	3.0	1	6.675507	6.56	94.1%	1	N.VLYDNSFALR.G
*	Prx1m-03.4649.4649.2	3.0295	0.2802	91.2%	1098.5614	1098.5579	3.2	1	5.678324	6.56	100.0%	1	V.LYDNSFALR.G
*	Prx1m-04.4813.4813.2	2.8246	0.284	90.3%	1098.5612	1098.5579	3.0	1	5.523821	6.56	93.3%	1	V.LYDNSFALR.G
*	Prx1m-03.3869.3869.2	2.6884	0.3896	95.2%	985.4752	985.47375	1.5	1	6.133131	6.56	92.9%	1	L.YDNSFALR.G
*	Prx1m-04.3978.3978.2	2.518	0.3563	91.3%	985.4699	985.47375	-3.9	1	6.208402	6.56	100.0%	1	L.YDNSFALR.G
*	Prx1m-05.3942.3942.2	2.6135	0.3443	91.7%	985.4757	985.47375	2.0	1	6.5068374	6.56	100.0%	1	L.YDNSFALR.G
*	Prx1m-06.3889.3889.2	2.6189	0.3771	93.9%	985.4761	985.47375	2.4	1	6.4519763	6.56	92.9%	1	L.YDNSFALR.G
*	Prx1m-07.3840.3840.2	2.7792	0.3464	94.0%	985.4775	985.47375	3.8	1	5.7063217	6.56	92.9%	1	L.YDNSFALR.G
*	Prx1m-08.4117.4117.2	2.4789	0.3568	91.3%	985.4739	985.47375	0.1	1	5.755212	6.56	85.7%	1	L.YDNSFALR.G
*	Prx1m-09.4105.4105.2	2.2516	0.3507	90.4%	985.4773	985.47375	3.6	5	6.2908487	6.56	78.6%	1	L.YDNSFALR.G
*	Prx1m-06.5946.5946.2	2.4582	0.3123	88.3%	976.549	976.5462	2.9	2	5.4406114	6.56	78.6%	1	R.GLFIIDKNG.C
*	Prx1m-07.6072.6072.2	2.527	0.35	91.2%	976.5486	976.5462	2.4	1	5.334653	6.56	85.7%	1	R.GLFIIDKNG.C
*	Prx1m-03.3854.3854.2	4.1001	0.4482	100.0%	1250.6608	1249.6648	-5.9	1	7.775874	7.33	94.4%	130	R.HQTVNDLPIGR.N
*	Prx1m-04.8478.8478.2	3.941	0.4461	100.0%	1249.6686	1249.6648	3.0	1	9.588603	7.33	94.4%	209	R.HQTVNDLPIGR.N
*	Prx1m-05.4580.4580.2	3.9327	0.4588	100.0%	1249.6681	1249.6648	2.6	1	8.019284	7.33	100.0%	217	R.HQTVNDLPIGR.N
*	Prx1m-06.11573.11573.2	3.8228	0.4895	100.0%	1249.6692	1249.6648	3.5	1	8.066935	7.33	100.0%	209	R.HQTVNDLPIGR.N
*	Prx1m-07.3134.3134.2	3.8948	0.4488	100.0%	1249.6702	1249.6648	4.3	1	8.236213	7.33	94.4%	176	R.HQTVNDLPIGR.N
*	Prx1m-08.3609.3609.2	3.6961	0.4631	100.0%	1249.6705	1249.6648	4.6	1	8.427176	7.33	100.0%	57	R.HQTVNDLPIGR.N
*	Prx1m-09.3859.3859.2	3.5909	0.454	100.0%	1249.67	1249.6648	4.2	1	8.246823	7.33	94.4%	21	R.HQTVNDLPIGR.N
*	Prx1m-03.4141.4141.3	2.8697	0.2449	95.6%	1249.6663	1249.6648	1.2	1	4.970676	7.33	90.0%	4	R.HQTVNDLPIGR.N
*	Prx1m-04.4303.4303.3	2.8352	0.286	95.2%	1249.6669	1249.6648	1.7	1	5.178724	7.33	87.1%	11	R.HQTVNDLPIGR.N
*	Prx1m-05.3806.3806.3	2.9786	0.1973	95.1%	1249.6682	1249.6648	2.7	1	5.4804883	7.33	87.1%	10	R.HQTVNDLPIGR.N
*	Prx1m-06.4430.4430.3	2.6997	0.1315	90.2%	1249.6677	1249.6648	2.3	1	3.7168643	7.33	83.9%	8	R.HQTVNDLPIGR.N
*	Prx1m-06.3600.3600.2	2.5795	0.3064	89.8%	984.5508	984.54724	3.6	1	5.3221526	6.56	100.0%	1	Q.TVNDLPIGR.N
*	Prx1m-03.2986.2986.2	2.1883	0.1819	99.8%	857.4832	857.48395	-0.9	2	3.8699775	6.56	100.0%	3	R.NVQEVLR.T
*	Prx1m-06.3021.3021.2	2.1091	0.1308	98.8%	857.4817	857.48395	-2.6	3	3.6845696	6.56	100.0%	1	R.NVQEVLR.T
*	Prx1m-07.2977.2977.2	1.9778	0.1641	99.0%	857.4833	857.48395	-0.8	1	3.8508701	6.56	100.0%	1	R.NVQEVLR.T
*	Prx1m-09.3217.3217.2	1.7551	0.1431	97.0%	857.4794	857.48395	-5.3	1	3.83661	6.56	100.0%	1	R.NVQEVLR.T
*	Prx1m-05.5587.5587.2	3.5321	0.3601	96.2%	1186.6451	1186.6426	2.2	1	6.6974416	4.46	93.8%	1	R.NVQEVLRTID.S
*	Prx1m-03.5862.5862.2	2.4706	0.3099	89.7%	897.5057	897.50397	1.9	1	6.2776823	5.36	100.0%	1	R.TIDSIIHV.D
*	Prx1m-04.6013.6013.2	2.5976	0.2907	89.7%	897.5036	897.50397	-0.4	1	6.454087	5.36	100.0%	1	R.TIDSIIHV.D
*	Prx1m-05.6017.6017.2	2.4987	0.3354	91.3%	897.5054	897.50397	1.6	1	5.9498754	5.36	100.0%	1	R.TIDSIIHV.D
*	Prx1m-04.5486.5486.2	2.6964	0.3736	93.9%	1012.5334	1012.53094	2.4	1	6.8348117	4.46	92.9%	1	R.TIDSIIHVD.T
*	Prx1m-09.5695.5695.2	2.3972	0.3941	92.2%	1012.5287	1012.53094	-2.2	1	5.862971	4.46	100.0%	1	R.TIDSIIHVD.T
*	Prx1m-03.5341.5341.2	2.9303	0.3013	91.4%	1114.5831	1113.5786	1.0	1	6.643696	4.46	87.5%	1	R.TIDSIIHVDT.S
*	Prx1m-04.5517.5517.2	3.3248	0.2601	91.4%	1114.5856	1113.5786	3.2	1	7.15996	4.46	87.5%	1	R.TIDSIIHVDT.S
*	Prx1m-08.5789.5789.2	2.4503	0.3347	89.5%	1113.5796	1113.5786	0.9	1	5.759751	4.46	93.8%	1	R.TIDSIIHVDT.S
*	Prx1m-04.5341.5341.2	3.301	0.3712	95.6%	1200.6132	1200.6106	2.1	1	7.994855	4.46	94.4%	1	R.TIDSIIHVDTS.G
*	Prx1m-07.5282.5282.2	3.069	0.2727	89.6%	1200.6133	1200.6106	2.2	1	5.8749094	4.46	94.4%	1	R.TIDSIIHVDTS.G
*	Prx1m-08.5608.5608.2	3.0515	0.3128	91.5%	1200.6135	1200.6106	2.4	1	6.9670186	4.46	88.9%	1	R.TIDSIIHVDTS.G
*	Prx1m-08.5674.5674.2	3.202	0.4783	98.3%	1257.6346	1257.6321	2.0	1	7.934955	4.46	89.5%	1	R.TIDSIIHVDTSG.E
*	Prx1m-09.5717.5717.2	2.9049	0.4734	96.8%	1257.6348	1257.6321	2.1	1	8.8161335	4.46	78.9%	1	R.TIDSIIHVDTSG.E
*	Prx1m-05.5520.5520.2	4.392	0.5345	94.7%	1386.6766	1386.6747	1.4	1	10.002901	4.14	95.5%	1	R.TIDSIIHVDTSGE.V
*	Prx1m-06.5461.5461.2	4.2387	0.5567	93.3%	1386.6783	1386.6747	2.6	1	9.427552	4.14	90.9%	1	R.TIDSIIHVDTSGE.V
*	Prx1m-07.5495.5495.2	4.0441	0.5646	94.1%	1386.6794	1386.6747	3.4	1	9.016994	4.14	95.0%	1	R.TIDSIIHVDTSGE.V
*	Prx1m-08.5813.5813.2	3.5462	0.5322	98.3%	1386.6779	1386.6747	2.3	1	9.785507	4.14	77.3%	1	R.TIDSIIHVDTSGE.V
*	Prx1m-03.4089.4089.2	2.7159	0.3096	90.5%	1189.563	1189.567	-3.4	1	6.1794314	6.56	80.0%	1	T.SGEVCPINWK.K
*	Prx1m-03.5878.5878.2	3.6119	0.4391	98.3%	1384.7067	1384.6995	5.2	1	9.169083	4.46	80.0%	1	K.AFKPTTESLIDY.M
*	Prx1m-04.6020.6020.2	3.4262	0.4225	97.4%	1384.7039	1384.6995	3.2	1	7.927168	4.46	85.0%	2	K.AFKPTTESLIDY.M
*	Prx1m-05.6030.6030.2	3.4591	0.4469	97.6%	1384.7035	1384.6995	2.9	1	9.644127	4.46	95.0%	2	K.AFKPTTESLIDY.M
*	Prx1m-06.5940.5940.2	3.7958	0.4973	98.3%	1384.7043	1384.6995	3.5	1	9.621013	4.46	90.0%	2	K.AFKPTTESLIDY.M
*	Prx1m-07.6047.6047.2	3.5696	0.4676	97.8%	1384.705	1384.6995	4.0	1	9.054072	4.46	90.0%	1	K.AFKPTTESLIDY.M
*	Prx1m-08.9769.9769.2	3.4548	0.3686	95.4%	1515.7428	1515.74	1.9	1	6.927967	4.46	77.3%	2	K.AFKPTTESLIDYM.N
*	Prx1m-09.9657.9657.2	3.8473	0.4438	98.0%	1515.743	1515.74	2.0	1	8.1243515	4.46	90.5%	5	K.AFKPTTESLIDYM.N
*	Prx1m-09.8288.8288.2	4.4549	0.5041	97.1%	1629.7864	1629.7828	2.2	1	8.498757	4.46	87.0%	2	K.AFKPTTESLIDYMN.N
*	Prx1m-08.8222.8222.2	3.7445	0.3884	95.3%	1816.8566	1814.8629	-7.2	13	6.1794033	4.46	44.0%	1	K.AFKPTTESLIDYMNNA.N
*	Prx1m-09.8303.8303.2	3.8857	0.3872	96.1%	1816.8547	1814.8629	-8.2	8	6.5266585	4.46	46.2%	5	K.AFKPTTESLIDYMNNA.N
*	Prx1m-01.5352.5352.2	2.5925	0.3657	90.8%	1468.6637	1468.6625	0.8	1	6.357355	3.55	75.0%	1	K.PTTESLIDYMNNA.N
*	Prx1m-03.6792.6792.2	3.8928	0.4655	100.0%	1711.8094	1710.8003	3.4	1	7.253333	4.46	66.7%	2	K.PTTESLIDYMNNANK.N
*	Prx1m-04.7110.7110.2	4.5803	0.497	100.0%	1711.8134	1710.8003	5.7	1	8.572906	4.46	75.0%	2	K.PTTESLIDYMNNANK.N
*	Prx1m-05.7147.7147.2	4.5657	0.4438	100.0%	1710.8046	1710.8003	2.5	1	9.214424	4.46	76.0%	2	K.PTTESLIDYMNNANK.N
*	Prx1m-06.7064.7064.2	6.003	0.5231	100.0%	1710.8057	1710.8003	3.1	1	10.013445	4.46	92.0%	7	K.PTTESLIDYMNNANK.N
*	Prx1m-07.7203.7203.2	6.2214	0.5193	100.0%	1710.8053	1710.8003	2.9	1	10.411587	4.46	92.0%	10	K.PTTESLIDYMNNANK.N
*	Prx1m-08.7532.7532.2	6.3115	0.4784	100.0%	1710.8052	1710.8003	2.9	1	9.725613	4.46	92.0%	4	K.PTTESLIDYMNNANK.N
*	Prx1m-09.7540.7540.2	5.5941	0.4811	100.0%	1710.8035	1710.8003	1.9	1	9.835277	4.46	83.3%	2	K.PTTESLIDYMNNANK.N
*	Prx1m-06.7044.7044.3	2.6671	0.206	92.9%	1710.8033	1710.8003	1.8	1	4.9836454	4.46	64.1%	1	K.PTTESLIDYMNNANK.N
*	Prx1m-07.7250.7250.3	4.2802	0.3695	97.5%	1710.8064	1710.8003	3.6	1	6.159264	4.46	69.8%	2	K.PTTESLIDYMNNANK.N
*	Prx1m-08.7437.7437.3	3.6079	0.2567	95.0%	1710.8038	1710.8003	2.1	1	5.8316936	4.46	65.1%	2	K.PTTESLIDYMNNANK.N
*	Prx1m-03.6396.6396.2	3.6988	0.4623	97.8%	1512.7039	1512.6998	2.7	1	7.9756827	4.46	86.4%	2	T.TESLIDYMNNANK.N
*	Prx1m-04.6698.6698.2	4.1569	0.4645	98.5%	1512.7045	1512.6998	3.1	1	7.776065	4.46	81.8%	2	T.TESLIDYMNNANK.N
*	Prx1m-05.6733.6733.2	4.6701	0.4513	98.0%	1512.7034	1512.6998	2.3	1	8.184485	4.46	95.5%	4	T.TESLIDYMNNANK.N
*	Prx1m-06.6549.6549.2	4.7157	0.4767	97.1%	1512.704	1512.6998	2.7	1	8.786291	4.46	95.5%	2	T.TESLIDYMNNANK.N
*	Prx1m-07.6700.6700.2	3.8705	0.4104	97.7%	1512.6952	1512.6998	-3.1	1	7.1275606	4.46	77.3%	1	T.TESLIDYMNNANK.N
*	Prx1m-03.6542.6542.2	3.8662	0.3013	94.3%	1411.6569	1411.6522	3.3	1	7.00559	4.46	95.0%	1	T.ESLIDYMNNANK.N
*	Prx1m-04.6879.6879.2	3.7891	0.299	94.1%	1411.6554	1411.6522	2.2	1	6.8274426	4.46	100.0%	1	T.ESLIDYMNNANK.N
*	Prx1m-05.6885.6885.2	4.1161	0.3027	95.4%	1411.6534	1411.6522	0.9	1	6.648711	4.46	100.0%	3	T.ESLIDYMNNANK.N
*	Prx1m-06.6844.6844.2	4.1834	0.341	95.9%	1411.654	1411.6522	1.3	1	7.043119	4.46	100.0%	2	T.ESLIDYMNNANK.N
*	Prx1m-07.6863.6863.2	3.5459	0.3262	93.8%	1411.6514	1411.6522	-0.6	1	5.783288	4.46	89.5%	1	T.ESLIDYMNNANK.N
*	Prx1m-06.5521.5521.2	3.6067	0.3957	97.3%	1282.615	1282.6096	4.2	1	7.1566753	6.56	94.4%	1	E.SLIDYMNNANK.N
*	Prx1m-07.5617.5617.2	3.3014	0.3522	95.0%	1282.6108	1282.6096	1.0	1	7.5456567	6.56	94.4%	1	E.SLIDYMNNANK.N
*	Prx1m-08.5979.5979.2	2.6662	0.3477	91.4%	1282.6072	1282.6096	-1.9	1	6.823571	6.56	83.3%	1	E.SLIDYMNNANK.N
U	sp|P35527|K1C9_HUMAN	67	169	65.2%	623	62064	5.2	0.009164202	3.4874535	Keratin, type I cytoskeletal 9 OS=Homo sapiens GN=KRT9 PE=1 SV=3
	Filename	XCorr	DeltCN	Conf%	ObsM+H+	CalcM+H+	PPM	SpR	Prob Score	pI	Ion%	#	Sequence
*	Prx1m-06.2594.2594.2	3.1996	0.3833	93.9%	1476.7408	1475.731	4.4	1	6.794964	12.0	58.1%	1	L.SRSGGGGGGGLGSGGSIR.S
*	Prx1m-07.2516.2516.2	3.2428	0.4076	95.3%	1475.74	1475.731	6.1	1	7.156117	12.0	58.1%	1	L.SRSGGGGGGGLGSGGSIR.S
*	Prx1m-08.2763.2763.2	5.9144	0.5628	100.0%	1475.7365	1475.731	3.7	1	10.623647	12.0	84.4%	2	L.SRSGGGGGGGLGSGGSIR.S
*	Prx1m-09.2781.2781.2	5.8862	0.5497	100.0%	1475.7374	1475.731	4.4	1	10.426894	12.0	78.1%	2	L.SRSGGGGGGGLGSGGSIR.S
*	Prx1m-09.2700.2700.2	4.8933	0.5205	95.0%	1388.7056	1388.6989	4.8	1	9.093912	12.0	83.3%	1	S.RSGGGGGGGLGSGGSIR.S
	Prx1m-03.2570.2570.2	4.1425	0.4434	97.9%	1232.5988	1232.5978	0.8	1	7.9780617	10.06	81.5%	1	R.SGGGGGGGLGSGGSIR.S
	Prx1m-04.2721.2721.2	4.3891	0.4721	98.5%	1232.5962	1232.5978	-1.3	1	8.257963	10.06	96.3%	1	R.SGGGGGGGLGSGGSIR.S
*	Prx1m-04.2675.2675.2	3.0494	0.4701	95.8%	1406.6675	1406.6619	4.0	1	7.485461	10.06	62.1%	1	R.SGGGGGGGLGSGGSIRSS.Y
*	Prx1m-06.3122.3122.2	2.6071	0.3695	90.5%	1569.7375	1569.7252	7.9	28	6.1542087	9.08	34.4%	1	R.SGGGGGGGLGSGGSIRSSY.S
*	Prx1m-04.3163.3163.2	3.7719	0.3956	96.1%	1656.7603	1656.7572	1.8	1	6.6679707	9.08	55.9%	1	R.SGGGGGGGLGSGGSIRSSYS.R
*	Prx1m-07.2534.2534.2	2.8078	0.2813	100.0%	1563.6995	1562.6942	1.2	5	6.1817093	10.88	50.0%	1	R.SSYSRFSSSGGGGGGGR.F
*	Prx1m-09.2842.2842.2	2.6581	0.3647	100.0%	1562.7039	1562.6942	6.2	1	6.3661833	10.88	53.6%	1	R.SSYSRFSSSGGGGGGGR.F
*	Prx1m-06.2997.2997.2	2.3979	0.4699	94.0%	1868.7775	1868.7794	-1.0	1	7.5096064	9.08	43.2%	1	R.FSSSGGGGGGGRFSSSSGYGGG.S
*	Prx1m-08.3029.3029.2	1.8257	0.1931	97.5%	2198.958	2198.9446	6.1	24	3.6146967	10.88	29.3%	1	R.FSSSGGGGGGGRFSSSSGYGGGSSR.V
	Prx1m-07.5179.5179.2	3.084	0.4079	94.8%	2022.9084	2022.89	9.1	1	6.6638494	9.08	47.5%	1	Y.SYGGGSGGGFSASSLGGGFGGGSR.G
	Prx1m-07.4799.4799.2	3.1988	0.493	97.6%	1601.7332	1601.7303	1.8	1	7.6702204	10.06	46.9%	1	G.SGGGFSASSLGGGFGGGSR.G
*	Prx1m-06.5886.5886.2	4.1074	0.3639	96.2%	1839.882	1838.8668	6.4	2	7.101211	4.46	50.0%	1	G.FGGFGGGAGGGDGGILTANEK.S
*	Prx1m-07.5960.5960.2	4.2749	0.2799	93.8%	1839.8727	1838.8668	1.4	1	6.6391253	4.46	57.1%	1	G.FGGFGGGAGGGDGGILTANEK.S
	Prx1m-03.2613.2613.2	2.9465	0.1282	99.9%	1067.5009	1065.4993	-4.8	2	5.03535	6.56	86.7%	1	K.STMQELNSR.L
	Prx1m-04.2818.2818.2	2.3297	0.1435	99.3%	1065.5021	1065.4993	2.6	4	4.7020364	6.56	73.3%	1	K.STMQELNSR.L
	Prx1m-05.2745.2745.2	1.8872	0.0551	92.1%	1065.4944	1065.4993	-4.6	7	3.3230672	6.56	66.7%	1	K.STMQELNSR.L
	Prx1m-03.3070.3070.2	2.0402	0.156	99.1%	809.4462	809.4403	7.3	3	4.580967	6.56	90.9%	1	R.LASYLDK.V
	Prx1m-03.3418.3418.2	3.8639	0.431	100.0%	1587.758	1586.7656	-6.9	1	7.5096507	3.96	87.0%	1	K.VQALEEANNDLENK.I
	Prx1m-05.2123.2123.2	1.8698	0.01	89.3%	812.498	812.49884	-1.1	5	3.1985066	10.04	78.6%	2	K.KGPAAIQK.N
	Prx1m-06.2102.2102.2	2.0767	0.0796	96.6%	812.5006	812.49884	2.2	1	3.148791	10.04	100.0%	4	K.KGPAAIQK.N
	Prx1m-07.2118.2118.2	1.9332	0.0031	89.7%	812.501	812.49884	2.6	2	2.797214	10.04	85.7%	3	K.KGPAAIQK.N
	Prx1m-08.2224.2224.2	2.2695	0.1231	98.9%	812.5024	812.49884	4.4	1	3.6633444	10.04	85.7%	2	K.KGPAAIQK.N
	Prx1m-03.5435.5435.2	3.2664	0.3116	100.0%	1605.7483	1605.743	3.3	1	5.9682007	4.46	81.8%	1	K.NYSPYYNTIDDLK.D
	Prx1m-04.5651.5651.2	3.6587	0.3839	100.0%	1605.7468	1605.743	2.4	1	7.4416804	4.46	95.5%	1	K.NYSPYYNTIDDLK.D
	Prx1m-05.5647.5647.2	3.6197	0.3812	100.0%	1605.7452	1605.743	1.4	1	6.220413	4.46	90.9%	2	K.NYSPYYNTIDDLK.D
	Prx1m-06.5594.5594.2	3.3174	0.2951	100.0%	1605.747	1605.743	2.4	1	6.225873	4.46	72.7%	2	K.NYSPYYNTIDDLK.D
	Prx1m-03.4249.4249.2	3.8309	0.3491	100.0%	1315.6866	1315.6852	1.1	1	6.9609733	4.46	95.0%	1	K.DQIVDLTVGNNK.T
	Prx1m-03.4485.4485.2	2.5682	0.1535	99.8%	1060.5657	1060.5632	2.3	1	4.3473396	4.46	93.3%	1	K.TLLDIDNTR.M
	Prx1m-06.4625.4625.2	2.0761	0.0578	94.7%	1060.5677	1060.5632	4.3	1	3.3704102	4.46	86.7%	1	K.TLLDIDNTR.M
	Prx1m-08.3778.3778.2	2.1005	0.2987	99.9%	1157.5898	1157.591	-0.9	4	5.026013	4.46	64.7%	1	R.QGVDADINGLR.Q
	Prx1m-09.3777.3777.2	2.4327	0.3005	100.0%	1158.6016	1157.591	6.3	1	5.756792	4.46	78.9%	1	R.QGVDADINGLR.Q
	Prx1m-09.5546.5546.2	4.744	0.5642	100.0%	2517.2004	2516.1934	1.5	1	10.932883	3.96	56.2%	1	K.EEMSQLTGQNSGDVNVEINVAPGK.D
	Prx1m-08.5555.5555.3	3.4655	0.3447	96.5%	2517.2007	2516.1934	1.6	1	6.5626435	3.96	37.7%	1	K.EEMSQLTGQNSGDVNVEINVAPGK.D
	Prx1m-09.5622.5622.3	3.8452	0.3895	96.5%	2517.198	2516.1934	0.5	1	7.4473176	3.96	44.8%	1	K.EEMSQLTGQNSGDVNVEINVAPGK.D
	Prx1m-04.5594.5594.2	2.9392	0.3049	90.3%	1539.7155	1539.7107	3.1	1	4.866163	4.14	73.7%	1	K.TLNDMRQEYEQL.I
	Prx1m-05.5590.5590.2	2.9147	0.2919	89.2%	1539.7162	1539.7107	3.6	1	5.1569357	4.14	78.9%	1	K.TLNDMRQEYEQL.I
	Prx1m-04.5938.5938.2	3.9441	0.3958	96.3%	1861.8708	1860.861	3.5	1	7.0855083	3.96	62.5%	1	K.DIENQYETQITQIEH.E
	Prx1m-09.12450.12450.2	3.1169	0.4335	95.3%	2351.079	2350.068	3.2	1	6.9167805	3.86	52.2%	1	K.DIENQYETQITQIEHEVSSS.G
	Prx1m-06.7216.7216.2	3.6105	0.2872	91.1%	2197.9668	2196.9568	3.0	1	5.989036	3.8	66.7%	1	K.EIETYHNLLEGGQEDFESS.G
	Prx1m-07.7270.7270.2	3.3987	0.3349	92.1%	2196.9546	2196.9568	-1.0	1	7.767064	3.8	63.0%	1	K.EIETYHNLLEGGQEDFESS.G
	Prx1m-08.7009.7009.2	6.2157	0.5101	100.0%	2511.1365	2510.1318	0.5	1	8.346972	4.12	81.5%	8	K.EIETYHNLLEGGQEDFESSGAGK.I
	Prx1m-09.6692.6692.2	6.3588	0.4712	100.0%	2511.1335	2510.1318	-0.7	1	9.602934	4.12	85.7%	9	K.EIETYHNLLEGGQEDFESSGAGK.I
	Prx1m-07.6444.6444.3	5.6918	0.3424	97.4%	2512.1414	2510.1318	1.1	1	6.899026	4.12	54.8%	8	K.EIETYHNLLEGGQEDFESSGAGK.I
	Prx1m-08.6818.6818.3	7.4175	0.3427	97.4%	2511.1394	2510.1318	1.7	1	8.99038	4.12	70.2%	33	K.EIETYHNLLEGGQEDFESSGAGK.I
	Prx1m-09.6773.6773.3	8.1984	0.305	97.7%	2511.134	2510.1318	-0.5	1	9.062329	4.12	76.3%	25	K.EIETYHNLLEGGQEDFESSGAGK.I
	Prx1m-09.3244.3244.2	1.8834	0.0706	90.5%	1350.6908	1350.6873	2.6	3	3.2700143	10.88	58.3%	1	K.IGLGGRGGSGGSYGR.G
	Prx1m-08.2339.2339.2	1.7283	0.1714	95.7%	2092.899	2091.8823	6.3	1	4.045855	10.01	27.9%	1	R.GSRGGSGGSYGGGGSGGGYGGGSGSR.G
	Prx1m-09.2406.2406.2	1.819	0.1345	94.4%	2091.8914	2091.8823	4.3	1	4.8175726	10.01	25.6%	1	R.GSRGGSGGSYGGGGSGGGYGGGSGSR.G
	Prx1m-06.2356.2356.2	2.662	0.1174	98.6%	1792.7286	1791.7277	-1.3	1	7.3771887	8.8	34.2%	1	R.GGSGGSYGGGGSGGGYGGGSGSR.G
	Prx1m-08.2454.2454.2	3.4809	0.258	100.0%	1791.7535	1791.7277	14.4	1	8.651358	8.8	47.2%	3	R.GGSGGSYGGGGSGGGYGGGSGSR.G
	Prx1m-09.2500.2500.2	2.1298	0.28	99.9%	1792.741	1791.7277	5.6	1	6.6170845	8.8	44.7%	1	R.GGSGGSYGGGGSGGGYGGGSGSR.G
	Prx1m-08.2622.2622.3	2.4578	0.3434	95.6%	4974.952	4972.9365	1.8	1	6.383834	8.7	15.4%	1	R.GGSGGSYGGGSGSGGGSGGGYGGGSGGGHSGGSGGGHSGGSGGNYGGGSGSGGGSGGGYGGGSGSR.G
	Prx1m-08.2595.2595.4	2.6827	0.3831	95.3%	4974.933	4972.9365	-2.0	2	5.3837414	8.7	13.4%	1	R.GGSGGSYGGGSGSGGGSGGGYGGGSGGGHSGGSGGGHSGGSGGNYGGGSGSGGGSGGGYGGGSGSR.G
	Prx1m-09.2733.2733.4	4.1153	0.2806	95.7%	4974.9565	4972.9365	2.7	1	7.0741196	8.7	22.1%	1	R.GGSGGSYGGGSGSGGGSGGGYGGGSGGGHSGGSGGGHSGGSGGNYGGGSGSGGGSGGGYGGGSGSR.G
	Prx1m-03.2956.2956.3	7.5504	0.673	100.0%	3224.294	3223.2815	2.8	1	13.435641	4.72	43.3%	6	R.GGSGGSHGGGSGFGGESGGSYGGGEEASGSGGGYGGGSGK.S
	Prx1m-04.3012.3012.3	6.64	0.5544	100.0%	3224.2866	3223.2815	0.5	1	11.566877	4.72	39.4%	5	R.GGSGGSHGGGSGFGGESGGSYGGGEEASGSGGGYGGGSGK.S
	Prx1m-05.2878.2878.3	5.6645	0.5446	100.0%	3224.3015	3223.2815	5.2	1	11.232754	4.72	32.3%	2	R.GGSGGSHGGGSGFGGESGGSYGGGEEASGSGGGYGGGSGK.S
	Prx1m-06.2838.2838.3	5.9377	0.5551	100.0%	3224.28	3223.2815	-1.5	1	11.062697	4.72	42.9%	2	R.GGSGGSHGGGSGFGGESGGSYGGGEEASGSGGGYGGGSGK.S
	Prx1m-07.2774.2774.3	6.4447	0.6095	100.0%	3225.2888	3223.2815	0.2	1	11.579344	4.72	36.0%	1	R.GGSGGSHGGGSGFGGESGGSYGGGEEASGSGGGYGGGSGK.S
	Prx1m-08.3005.3005.3	5.4894	0.5339	100.0%	3224.2917	3223.2815	2.1	1	10.9678955	4.72	41.4%	1	R.GGSGGSHGGGSGFGGESGGSYGGGEEASGSGGGYGGGSGK.S
	Prx1m-09.3005.3005.3	5.6101	0.5061	100.0%	3225.2998	3223.2815	3.6	1	9.719367	4.72	36.9%	1	R.GGSGGSHGGGSGFGGESGGSYGGGEEASGSGGGYGGGSGK.S
	Prx1m-09.2935.2935.3	2.5885	0.3468	95.8%	3621.42	3621.4365	-4.6	11	5.9561877	5.52	16.3%	1	R.GGSGGSHGGGSGFGGESGGSYGGGEEASGSGGGYGGGSGKSSHS.-
U	sp|P01040|CYTA_HUMAN	6	7	57.1%	98	11006	5.5	0.0024130591	2.723917	Cystatin-A OS=Homo sapiens GN=CSTA PE=1 SV=1
	Filename	XCorr	DeltCN	Conf%	ObsM+H+	CalcM+H+	PPM	SpR	Prob Score	pI	Ion%	#	Sequence
*	Prx1m-03.4464.4464.2	2.9252	0.3255	100.0%	1341.7018	1339.7103	-11.4	1	6.1028614	4.14	84.2%	1	K.PATPEIQEIVDK.V
*	Prx1m-09.3738.3738.2	1.8711	0.142	95.6%	1643.8156	1643.8275	-7.3	6	4.535977	6.56	43.5%	1	K.TNETYGKLEAVQYK.T
*	Prx1m-07.3681.3681.2	2.9854	0.2653	100.0%	1356.7128	1356.7158	-2.2	1	5.6536984	8.64	75.0%	1	K.TQVVAGTNYYIK.V
*	Prx1m-06.6326.6326.2	4.5187	0.4576	100.0%	1976.0042	1975.9971	3.6	1	8.623681	4.14	83.3%	1	K.SLPGQNEDLVLTGYQVDK.N
*	Prx1m-07.6323.6323.2	4.0677	0.5929	100.0%	1977.0013	1975.9971	0.5	1	9.879419	4.14	75.0%	2	K.SLPGQNEDLVLTGYQVDK.N
*	Prx1m-08.6655.6655.2	2.5187	0.1724	99.4%	1976.0	1975.9971	1.5	4	5.0218043	4.14	41.4%	1	K.SLPGQNEDLVLTGYQVDK.N
U	PF3D7_1325000	10	13	46.8%	77	8844	4.6	0.005703594	1.9376497	| organism=Plasmodium_falciparum_3D7 | product=U6 snRNA-associated Sm-like protein LSm6, putative (LSM6) | location=Pf3D7_13_v3:1042855-1043088(-) | length=77 | sequence_SO=chromosome | SO=protein_coding
	Filename	XCorr	DeltCN	Conf%	ObsM+H+	CalcM+H+	PPM	SpR	Prob Score	pI	Ion%	#	Sequence
*	Prx1m-03.5180.5180.2	2.0722	0.2855	99.9%	1046.5306	1046.5299	0.7	1	5.855404	4.46	86.7%	1	K.GILACLDER.M
*	Prx1m-04.5357.5357.2	2.5971	0.3257	100.0%	1046.5302	1046.5299	0.2	1	6.438173	4.46	93.3%	1	K.GILACLDER.M
*	Prx1m-06.7353.7353.2	2.8623	0.3747	100.0%	2247.989	2247.996	-3.1	2	6.427486	3.8	41.4%	1	R.MNVALEQTEEYYDGELTDK.Y
*	Prx1m-07.7506.7506.2	6.3221	0.5395	100.0%	2248.0034	2247.996	3.3	1	10.989093	3.8	82.8%	2	R.MNVALEQTEEYYDGELTDK.Y
*	Prx1m-08.7661.7661.2	7.2597	0.5486	100.0%	2249.0056	2247.996	2.7	1	10.952971	3.8	89.3%	2	R.MNVALEQTEEYYDGELTDK.Y
*	Prx1m-09.7632.7632.2	7.3416	0.5418	100.0%	2249.0073	2247.996	3.5	1	10.610051	3.8	86.2%	2	R.MNVALEQTEEYYDGELTDK.Y
*	Prx1m-08.7703.7703.3	4.0032	0.3471	96.7%	2248.012	2247.996	7.1	1	6.7241116	3.8	51.9%	1	R.MNVALEQTEEYYDGELTDK.Y
*	Prx1m-09.7707.7707.3	4.1037	0.302	96.8%	2249.0186	2247.996	8.5	1	5.931359	3.8	46.9%	1	R.MNVALEQTEEYYDGELTDK.Y
*	Prx1m-04.4620.4620.2	2.6313	0.2355	100.0%	982.5136	982.5105	3.2	2	5.0341535	9.08	92.3%	1	R.GNNVFYIR.A
*	Prx1m-05.4578.4578.2	2.3157	0.2298	99.9%	982.5105	982.5105	0.0	4	4.6019664	9.08	84.6%	1	R.GNNVFYIR.A
U	PF3D7_0818200	32	182	44.7%	262	30193	4.9	0.023467459	1.7989812	| organism=Plasmodium_falciparum_3D7 | product=14-3-3 protein (14-3-3I) | location=Pf3D7_08_v3:830006-831454(+) | length=262 | sequence_SO=chromosome | SO=protein_coding
	Filename	XCorr	DeltCN	Conf%	ObsM+H+	CalcM+H+	PPM	SpR	Prob Score	pI	Ion%	#	Sequence
*	Prx1m-05.4678.4678.2	2.9099	0.2561	100.0%	1899.8488	1898.837	4.4	30	4.7093987	4.25	36.0%	5	K.LAEQAERYDEMADAMR.T
*	Prx1m-06.4331.4331.2	2.6289	0.1453	99.2%	1899.846	1898.837	2.9	8	4.4087768	4.25	44.4%	6	K.LAEQAERYDEMADAMR.T
*	Prx1m-04.4130.4130.2	6.5414	0.5175	100.0%	2292.087	2291.082	0.7	1	10.02864	4.12	85.7%	2	R.TLVEQCVNNDKDELTVEER.N
*	Prx1m-05.4108.4108.2	5.7843	0.4968	100.0%	2292.083	2291.082	-1.0	1	9.605319	4.12	78.6%	2	R.TLVEQCVNNDKDELTVEER.N
*	Prx1m-04.4380.4380.3	4.1079	0.4587	97.9%	2291.0867	2291.082	2.0	1	6.9489884	4.12	58.0%	5	R.TLVEQCVNNDKDELTVEER.N
*	Prx1m-05.4089.4089.3	4.2287	0.4647	97.6%	2291.079	2291.082	-1.3	1	7.1564746	4.12	50.9%	3	R.TLVEQCVNNDKDELTVEER.N
	Prx1m-04.4756.4756.2	1.9533	0.1022	96.6%	907.5251	907.5247	0.4	3	3.602402	8.8	92.3%	1	R.NLLSVAYK.N
*	Prx1m-04.2831.2831.2	3.012	0.1658	99.9%	1332.7026	1332.7004	1.6	4	4.232979	6.56	65.0%	4	K.KLIPNTSESESK.V
*	Prx1m-05.2849.2849.2	2.1865	0.1131	97.3%	1332.7039	1332.7004	2.6	2	4.9441705	6.56	65.0%	1	K.KLIPNTSESESK.V
*	Prx1m-03.3818.3818.2	4.0105	0.3024	100.0%	1764.8962	1763.8922	0.4	1	7.056462	4.72	55.6%	2	K.ATDIAENELPSTHPIR.L
*	Prx1m-04.3958.3958.2	5.306	0.438	100.0%	1763.8976	1763.8922	3.0	1	7.033403	4.72	88.0%	17	K.ATDIAENELPSTHPIR.L
*	Prx1m-05.3649.3649.2	5.0418	0.45	100.0%	1763.8998	1763.8922	4.3	1	7.1174517	4.72	74.1%	9	K.ATDIAENELPSTHPIR.L
*	Prx1m-04.3824.3824.3	3.1224	0.2455	95.7%	1763.8951	1763.8922	1.7	1	5.3464127	4.72	74.4%	6	K.ATDIAENELPSTHPIR.L
*	Prx1m-05.3946.3946.3	3.0061	0.2148	95.3%	1763.904	1763.8922	6.7	2	5.3283334	4.72	55.8%	4	K.ATDIAENELPSTHPIR.L
*	Prx1m-05.9043.9043.2	7.4198	0.6165	100.0%	2066.89	2065.8872	-0.3	1	11.888595	3.8	89.7%	9	R.AFDDAITEFDNVSEDSYK.D
*	Prx1m-06.9330.9330.2	7.9589	0.6572	100.0%	2066.8938	2065.8872	1.6	1	13.123203	3.8	100.0%	29	R.AFDDAITEFDNVSEDSYK.D
*	Prx1m-07.9514.9514.2	6.8002	0.6005	100.0%	2065.8936	2065.8872	3.1	1	11.616428	3.8	93.3%	6	R.AFDDAITEFDNVSEDSYK.D
*	Prx1m-08.9989.9989.2	5.341	0.6117	100.0%	2065.8909	2065.8872	1.8	1	11.560115	3.8	76.7%	2	R.AFDDAITEFDNVSEDSYK.D
*	Prx1m-09.9961.9961.2	4.0783	0.556	100.0%	2065.8848	2065.8872	-1.2	1	9.988749	3.8	63.3%	1	R.AFDDAITEFDNVSEDSYK.D
*	Prx1m-06.9356.9356.3	4.686	0.3305	97.1%	2066.8992	2065.8872	4.2	1	7.101364	3.8	61.2%	1	R.AFDDAITEFDNVSEDSYK.D
	Prx1m-07.11454.11454.2	3.5084	0.1609	100.0%	1189.6626	1189.6609	1.4	1	4.0924444	6.56	82.4%	2	K.DSTLIMQLLR.D
	Prx1m-08.11958.11958.2	3.6777	0.1672	100.0%	1189.6631	1189.6609	1.8	1	4.0273232	6.56	94.1%	11	K.DSTLIMQLLR.D
	Prx1m-09.12679.12679.2	3.7082	0.1678	100.0%	1189.6602	1189.6609	-0.6	1	4.149943	6.56	81.2%	15	K.DSTLIMQLLR.D
*	Prx1m-03.7630.7630.2	3.8045	0.5276	100.0%	2092.9697	2092.9668	1.4	1	9.093606	3.86	64.3%	2	R.DNLTLWTSDLQGDQTEEK.S
*	Prx1m-04.8037.8037.2	6.104	0.5278	100.0%	2093.9717	2092.9668	0.7	1	11.188033	3.86	89.7%	17	R.DNLTLWTSDLQGDQTEEK.S
*	Prx1m-05.8091.8091.2	6.6378	0.5207	100.0%	2093.9673	2092.9668	-1.4	1	10.618479	3.86	86.2%	11	R.DNLTLWTSDLQGDQTEEK.S
*	Prx1m-06.8122.8122.2	6.528	0.5186	100.0%	2093.9778	2092.9668	3.6	1	10.470045	3.86	89.3%	3	R.DNLTLWTSDLQGDQTEEK.S
*	Prx1m-07.8132.8132.2	3.2101	0.4518	100.0%	2092.9775	2092.9668	5.1	1	7.7928042	3.86	53.6%	2	R.DNLTLWTSDLQGDQTEEK.S
*	Prx1m-04.8069.8069.3	5.2123	0.4225	97.1%	2092.975	2092.9668	4.0	1	7.412839	3.86	74.5%	1	R.DNLTLWTSDLQGDQTEEK.S
*	Prx1m-05.8105.8105.3	5.4036	0.4737	100.0%	2092.9724	2092.9668	2.7	1	8.839383	3.86	75.5%	1	R.DNLTLWTSDLQGDQTEEK.S
*	Prx1m-06.8083.8083.3	3.9882	0.4227	97.2%	2093.9844	2092.9668	6.8	1	7.101028	3.86	56.9%	1	R.DNLTLWTSDLQGDQTEEK.S
*	Prx1m-05.8071.8071.2	3.4989	0.2602	91.2%	1350.5988	1350.6019	-2.3	1	8.151318	3.96	95.0%	1	W.TSDLQGDQTEEK.S
U	sp|P04264|K2C1_HUMAN	99	396	44.6%	644	66039	8.1	0.020773292	1.7925436	Keratin, type II cytoskeletal 1 OS=Homo sapiens GN=KRT1 PE=1 SV=6
	Filename	XCorr	DeltCN	Conf%	ObsM+H+	CalcM+H+	PPM	SpR	Prob Score	pI	Ion%	#	Sequence
*	Prx1m-04.2750.2750.2	3.4581	0.3157	91.4%	1334.5812	1333.5768	0.8	1	6.6521583	9.08	75.0%	1	R.SGYRSGGGFSSGSAG.I
*	Prx1m-03.4088.4088.2	3.978	0.4371	100.0%	1657.7913	1657.7928	-1.0	1	7.745658	9.08	61.5%	1	R.SGGGFSSGSAGIINYQR.R
*	Prx1m-04.4269.4269.2	4.5165	0.3657	100.0%	1657.7981	1657.7928	3.2	1	7.7192373	9.08	67.9%	1	R.SGGGFSSGSAGIINYQR.R
*	Prx1m-05.4212.4212.2	4.9549	0.3869	100.0%	1657.7957	1657.7928	1.7	1	8.73697	9.08	88.9%	1	R.SGGGFSSGSAGIINYQR.R
*	Prx1m-06.4176.4176.2	4.7253	0.3557	100.0%	1657.7986	1657.7928	3.5	1	8.929863	9.08	75.0%	1	R.SGGGFSSGSAGIINYQR.R
*	Prx1m-09.4454.4454.2	3.3322	0.4371	100.0%	1658.7964	1657.7928	0.1	1	7.4391117	9.08	67.9%	1	R.SGGGFSSGSAGIINYQR.R
	Prx1m-05.3467.3467.2	2.8858	0.4031	94.1%	1228.5522	1227.5502	-1.0	1	6.458731	10.06	66.7%	1	G.GGGGSFGAGGGFGSR.S
	Prx1m-05.3478.3478.2	2.8273	0.3313	90.4%	1171.5258	1170.5287	-5.4	1	6.137864	10.06	78.3%	1	G.GGGSFGAGGGFGSR.S
	Prx1m-05.3513.3513.2	2.5606	0.3433	90.5%	999.4626	999.4643	-1.7	1	6.6217775	10.06	94.7%	1	G.SFGAGGGFGSR.S
*	Prx1m-08.3905.3905.2	2.0045	0.0665	94.4%	874.5019	874.49927	3.0	3	4.1650386	9.08	86.7%	1	R.SLVNLGGSK.S
*	Prx1m-09.3908.3908.2	2.0063	0.1012	96.5%	874.501	874.49927	2.0	2	3.917466	9.08	86.7%	1	R.SLVNLGGSK.S
*	Prx1m-09.5942.5942.2	2.5021	0.3755	90.4%	1362.773	1361.7634	4.5	1	7.3307295	9.08	70.8%	1	R.SLVNLGGSKSISIS.V
	Prx1m-06.6598.6598.2	3.905	0.3167	94.4%	1636.9128	1635.8951	8.8	1	6.3416123	4.14	70.8%	1	L.LQPLNVEIDPEIQK.V
	Prx1m-07.6650.6650.2	3.4139	0.3412	93.9%	1635.8997	1635.8951	2.8	1	6.1006274	4.14	66.7%	1	L.LQPLNVEIDPEIQK.V
	Prx1m-03.7061.7061.2	1.988	0.1456	97.3%	1384.6833	1383.6903	-7.4	11	3.6764393	6.56	55.0%	2	K.SLNNQFASFIDK.V
	Prx1m-04.7426.7426.2	2.8286	0.3088	100.0%	1385.6813	1383.6903	-11.4	21	6.4029007	6.56	50.0%	1	K.SLNNQFASFIDK.V
	Prx1m-05.7426.7426.2	2.8013	0.2302	100.0%	1384.6785	1383.6903	-11.0	22	5.4213223	6.56	50.0%	2	K.SLNNQFASFIDK.V
	Prx1m-06.7267.7267.2	3.7672	0.4322	100.0%	1383.696	1383.6903	4.1	1	7.459782	6.56	95.0%	14	K.SLNNQFASFIDK.V
	Prx1m-07.7263.7263.2	3.9732	0.4203	100.0%	1383.696	1383.6903	4.1	1	7.2254887	6.56	95.0%	54	K.SLNNQFASFIDK.V
	Prx1m-08.7517.7517.2	3.898	0.425	100.0%	1383.6963	1383.6903	4.3	1	7.598225	6.56	95.0%	22	K.SLNNQFASFIDK.V
	Prx1m-09.7661.7661.2	4.2288	0.3909	100.0%	1385.6998	1383.6903	2.0	1	7.641775	6.56	95.0%	5	K.SLNNQFASFIDK.V
	Prx1m-03.4156.4156.2	2.666	0.1097	99.8%	828.4324	827.4298	-1.0	3	5.1361217	6.56	91.7%	1	Q.FASFIDK.V
	Prx1m-04.4350.4350.2	2.4919	0.116	99.7%	828.4328	827.4298	-0.4	4	5.6470413	6.56	91.7%	1	Q.FASFIDK.V
	Prx1m-03.3706.3706.2	4.8837	0.2912	100.0%	1475.7874	1475.7853	1.4	1	6.200137	6.56	95.0%	3	R.FLEQQNQVLQTK.W
	Prx1m-04.3792.3792.2	5.2045	0.2967	100.0%	1475.789	1475.7853	2.5	1	6.3198276	6.56	95.0%	2	R.FLEQQNQVLQTK.W
	Prx1m-05.3752.3752.2	5.4032	0.2763	100.0%	1475.792	1475.7853	4.5	1	6.3894267	6.56	100.0%	1	R.FLEQQNQVLQTK.W
	Prx1m-06.3728.3728.2	4.9995	0.2733	100.0%	1475.7936	1475.7853	5.6	1	6.315187	6.56	90.0%	1	R.FLEQQNQVLQTK.W
	Prx1m-07.3709.3709.2	4.6485	0.2561	100.0%	1475.8013	1475.7853	10.8	1	6.069714	6.56	85.0%	1	R.FLEQQNQVLQTK.W
	Prx1m-08.3992.3992.2	4.2296	0.2624	100.0%	1475.7957	1475.7853	7.0	1	6.749009	6.56	95.0%	1	R.FLEQQNQVLQTK.W
	Prx1m-09.4006.4006.2	4.2887	0.3137	100.0%	1475.7928	1475.7853	5.1	1	6.5542593	6.56	90.0%	1	R.FLEQQNQVLQTK.W
	Prx1m-03.2728.2728.2	3.8802	0.2407	91.2%	1328.7181	1328.7168	1.0	1	5.8433514	6.56	88.9%	1	F.LEQQNQVLQTK.W
	Prx1m-03.6405.6405.2	2.7692	0.2692	100.0%	1475.7448	1475.7489	-2.8	1	4.6483836	4.46	65.0%	1	K.WELLQQVDTSTR.T
	Prx1m-04.6686.6686.2	3.6464	0.2929	100.0%	1475.7524	1475.7489	2.4	1	6.1459866	4.46	85.0%	3	K.WELLQQVDTSTR.T
	Prx1m-05.7114.7114.2	5.2337	0.4528	100.0%	1475.7518	1475.7489	2.0	1	8.506795	4.46	100.0%	10	K.WELLQQVDTSTR.T
	Prx1m-06.7616.7616.2	5.2954	0.3171	100.0%	1476.748	1475.7489	-2.9	1	6.686877	4.46	95.0%	58	K.WELLQQVDTSTR.T
	Prx1m-07.7063.7063.2	5.0913	0.4364	100.0%	1475.7515	1475.7489	1.7	1	7.265219	4.46	100.0%	21	K.WELLQQVDTSTR.T
	Prx1m-08.7502.7502.2	5.0094	0.4484	100.0%	1475.7533	1475.7489	3.0	1	7.109674	4.46	100.0%	4	K.WELLQQVDTSTR.T
	Prx1m-09.7359.7359.2	5.0944	0.4428	100.0%	1475.7518	1475.7489	2.0	1	7.7415385	4.46	100.0%	2	K.WELLQQVDTSTR.T
	Prx1m-06.6987.6987.3	2.7699	0.1523	91.7%	1475.7533	1475.7489	3.0	1	4.523712	4.46	73.5%	1	K.WELLQQVDTSTR.T
	Prx1m-07.7039.7039.3	2.7224	0.1358	90.2%	1475.7516	1475.7489	1.8	20	5.6511316	4.46	55.9%	1	K.WELLQQVDTSTR.T
*	Prx1m-08.2426.2426.2	1.7363	0.0286	89.3%	914.5553	914.553	2.5	3	3.4163148	10.88	83.3%	1	R.RRVDQLK.S
*	Prx1m-09.2299.2299.2	1.6537	0.0937	92.8%	914.5554	914.553	2.7	1	3.0272589	10.88	100.0%	1	R.RRVDQLK.S
	Prx1m-03.2545.2545.2	2.383	0.1206	98.8%	1309.6454	1308.6542	-9.3	7	4.041333	6.56	62.5%	1	R.NKYEDEINKR.T
	Prx1m-04.2593.2593.2	3.3204	0.3088	100.0%	1308.657	1308.6542	2.1	1	5.297458	6.56	81.2%	10	R.NKYEDEINKR.T
	Prx1m-05.2094.2094.2	3.2011	0.3243	100.0%	1308.6556	1308.6542	1.1	1	5.6663327	6.56	87.5%	12	R.NKYEDEINKR.T
	Prx1m-03.2310.2310.2	3.3849	0.2553	100.0%	1194.6143	1194.6113	2.5	1	5.2647142	6.56	100.0%	8	N.KYEDEINKR.T
	Prx1m-04.2170.2170.2	3.1134	0.2408	100.0%	1194.6183	1194.6113	5.8	1	5.2166142	6.56	100.0%	7	N.KYEDEINKR.T
	Prx1m-05.1922.1922.2	2.0051	0.1246	97.5%	1194.615	1194.6113	3.1	1	4.9788775	6.56	80.0%	1	N.KYEDEINKR.T
	Prx1m-07.3073.3073.2	2.4902	0.1825	99.6%	1549.8306	1549.8333	-1.7	8	4.0324683	8.8	50.0%	2	K.RTNAENEFVTIKK.D
	Prx1m-08.2986.2986.2	3.241	0.157	99.9%	1549.8389	1549.8333	3.6	2	3.820979	8.8	68.2%	4	K.RTNAENEFVTIKK.D
	Prx1m-09.3024.3024.2	2.8439	0.0828	98.6%	1549.8248	1549.8333	-5.4	7	3.6470275	8.8	54.5%	2	K.RTNAENEFVTIKK.D
	Prx1m-03.3430.3430.2	3.3251	0.4055	100.0%	1393.7349	1393.7322	1.9	1	6.5522485	6.56	90.0%	6	R.TNAENEFVTIKK.D
	Prx1m-04.3526.3526.2	2.2545	0.1118	97.6%	1394.74	1393.7322	3.2	2	3.7713516	6.56	55.0%	1	R.TNAENEFVTIKK.D
	Prx1m-07.3356.3356.2	2.4744	0.3191	100.0%	1393.7405	1393.7322	6.0	1	6.162031	6.56	63.2%	1	R.TNAENEFVTIKK.D
	Prx1m-08.3617.3617.2	2.3129	0.1227	98.2%	1393.7406	1393.7322	6.0	8	4.3900256	6.56	55.0%	1	R.TNAENEFVTIKK.D
*	Prx1m-05.7728.7728.2	3.0442	0.0074	97.5%	1302.7184	1302.7151	2.5	1	4.7183685	4.14	85.0%	2	R.SLDLDSIIAEVK.A
*	Prx1m-06.7655.7655.2	3.8401	0.0046	99.3%	1302.7203	1302.7151	4.0	1	5.338296	4.14	95.0%	2	R.SLDLDSIIAEVK.A
*	Prx1m-07.11268.11268.2	4.1967	0.0041	99.6%	1302.7166	1302.7151	1.1	1	6.700812	4.14	100.0%	3	R.SLDLDSIIAEVK.A
*	Prx1m-08.11948.11948.2	4.5471	2.0E-4	99.8%	1302.7144	1302.7151	-0.6	1	6.515251	4.14	100.0%	13	R.SLDLDSIIAEVK.A
*	Prx1m-09.12524.12524.2	4.7366	0.0018	99.9%	1302.7181	1302.7151	2.3	1	6.686023	4.14	95.0%	30	R.SLDLDSIIAEVK.A
	Prx1m-09.12162.12162.2	4.5536	0.2954	96.0%	1215.688	1215.6831	4.0	1	6.64813	4.14	100.0%	1	S.LDLDSIIAEVK.A
	Prx1m-04.8956.8956.2	2.7945	0.289	89.7%	1102.6012	1102.599	2.0	1	5.746535	4.14	93.8%	1	L.DLDSIIAEVK.A
	Prx1m-05.8948.8948.2	3.1448	0.3679	95.4%	1102.5999	1102.599	0.8	1	6.5621724	4.14	100.0%	1	L.DLDSIIAEVK.A
	Prx1m-03.2698.2698.2	3.3985	0.3957	100.0%	1340.6755	1340.6692	4.7	1	7.1786356	6.56	85.0%	2	K.SKAEAESLYQSK.Y
	Prx1m-03.3734.3734.2	3.8245	0.251	100.0%	1179.6038	1179.6003	2.9	1	5.6068754	4.46	100.0%	1	K.YEELQITAGR.H
	Prx1m-05.3849.3849.2	3.8276	0.247	100.0%	1179.6034	1179.6003	2.6	1	5.3590107	4.46	100.0%	1	K.YEELQITAGR.H
	Prx1m-06.3785.3785.2	3.8612	0.2566	100.0%	1179.6053	1179.6003	4.2	1	5.6065946	4.46	100.0%	1	K.YEELQITAGR.H
	Prx1m-07.3741.3741.2	3.5831	0.2374	100.0%	1179.6023	1179.6003	1.7	1	5.6485887	4.46	93.8%	1	K.YEELQITAGR.H
	Prx1m-08.4003.4003.2	3.4099	0.2016	100.0%	1179.6044	1179.6003	3.4	1	5.097896	4.46	93.8%	1	K.YEELQITAGR.H
	Prx1m-09.3995.3995.2	3.3592	0.2644	100.0%	1179.6025	1179.6003	1.9	1	5.619437	4.46	100.0%	1	K.YEELQITAGR.H
	Prx1m-03.3662.3662.2	2.8764	0.0655	99.5%	973.5322	973.53125	1.0	1	4.3448963	4.46	100.0%	1	K.IEISELNR.V
	Prx1m-03.2627.2627.2	2.1729	0.113	98.1%	1073.597	1073.595	1.9	1	4.4525986	6.56	92.9%	7	R.LRSEIDNVK.K
	Prx1m-04.2829.2829.2	2.1765	0.0782	96.8%	1073.5951	1073.595	0.1	1	3.566546	6.56	85.7%	2	R.LRSEIDNVK.K
	Prx1m-05.2672.2672.2	2.4111	0.1201	98.9%	1201.6921	1201.6898	1.9	4	3.3393416	8.8	75.0%	4	R.LRSEIDNVKK.Q
	Prx1m-06.2265.2265.2	2.4911	0.0352	96.6%	1201.693	1201.6898	2.6	2	2.92805	8.8	81.2%	4	R.LRSEIDNVKK.Q
	Prx1m-07.1640.1640.2	1.962	0.0214	90.0%	1201.6907	1201.6898	0.7	1	2.7539067	8.8	75.0%	1	R.LRSEIDNVKK.Q
	Prx1m-05.4187.4187.2	4.5489	0.4472	100.0%	1845.96	1844.946	5.7	1	7.738576	6.56	61.5%	3	K.KQISNLQQSISDAEQR.G
	Prx1m-03.4184.4184.2	5.3804	0.5533	100.0%	1716.8542	1716.8511	1.8	1	9.01708	4.46	96.0%	3	K.QISNLQQSISDAEQR.G
	Prx1m-04.4332.4332.2	5.2988	0.5265	100.0%	1716.8522	1716.8511	0.6	1	8.83603	4.46	91.7%	3	K.QISNLQQSISDAEQR.G
	Prx1m-05.4336.4336.2	3.7652	0.3954	100.0%	1717.8582	1716.8511	2.2	1	7.3334923	4.46	64.0%	1	K.QISNLQQSISDAEQR.G
	Prx1m-07.4228.4228.2	2.9955	0.3821	100.0%	1717.8337	1716.8511	-12.0	1	7.2107553	4.46	52.0%	1	K.QISNLQQSISDAEQR.G
	Prx1m-03.5186.5186.2	4.819	0.3209	100.0%	1357.7041	1357.6958	6.1	1	6.9270296	4.14	100.0%	2	K.LNDLEDALQQAK.E
	Prx1m-04.5472.5472.2	4.8162	0.2974	100.0%	1357.7018	1357.6958	4.4	1	6.867004	4.14	95.0%	1	K.LNDLEDALQQAK.E
	Prx1m-03.3065.3065.2	1.9103	0.0712	93.7%	1033.5171	1033.516	1.1	2	4.507751	4.14	80.0%	1	R.TLLEGEESR.M
	Prx1m-06.3118.3118.2	2.0419	0.0088	90.7%	1033.5198	1033.516	3.7	1	4.8936663	4.14	80.0%	1	R.TLLEGEESR.M
	Prx1m-07.3066.3066.2	2.0601	0.0069	90.8%	1033.518	1033.516	1.9	7	4.526587	4.14	73.3%	1	R.TLLEGEESR.M
	Prx1m-09.3243.3243.2	1.7908	0.0459	90.0%	1033.5168	1033.516	0.8	7	3.4277284	4.14	66.7%	1	R.TLLEGEESR.M
	Prx1m-03.2549.2549.2	4.3044	0.6178	100.0%	2384.9583	2383.952	1.3	1	12.756824	8.64	47.4%	1	R.GGGGGGYGSGGSSYGSGGGSYGSGGGGGGGR.G
	Prx1m-05.2670.2670.2	2.5844	0.5769	100.0%	2384.9624	2383.952	3.0	1	10.691303	8.64	22.5%	1	R.GGGGGGYGSGGSSYGSGGGSYGSGGGGGGGR.G
	Prx1m-06.2632.2632.2	3.8101	0.625	100.0%	2384.956	2383.952	0.3	1	11.577975	8.64	46.2%	1	R.GGGGGGYGSGGSSYGSGGGSYGSGGGGGGGR.G
	Prx1m-07.2568.2568.2	4.235	0.6191	100.0%	2384.9543	2383.952	-0.4	1	11.287283	8.64	48.7%	1	R.GGGGGGYGSGGSSYGSGGGSYGSGGGGGGGR.G
	Prx1m-08.2806.2806.2	3.903	0.6289	100.0%	2384.9287	2383.952	-11.1	1	12.357468	8.64	48.7%	1	R.GGGGGGYGSGGSSYGSGGGSYGSGGGGGGGR.G
	Prx1m-09.2830.2830.2	4.437	0.6085	100.0%	2384.9604	2383.952	2.2	1	12.027888	8.64	46.3%	1	R.GGGGGGYGSGGSSYGSGGGSYGSGGGGGGGR.G
	Prx1m-05.2657.2657.3	3.0977	0.4031	96.7%	2384.9575	2383.952	0.9	2	6.5357094	8.64	33.3%	1	R.GGGGGGYGSGGSSYGSGGGSYGSGGGGGGGR.G
	Prx1m-06.2622.2622.3	2.9683	0.3542	95.4%	2384.9617	2383.952	2.7	1	7.0972958	8.64	34.5%	1	R.GGGGGGYGSGGSSYGSGGGSYGSGGGGGGGR.G
*	Prx1m-06.2849.2849.3	3.6748	0.3642	97.3%	3314.322	3312.308	2.2	1	8.2372	8.59	25.0%	1	R.GSYGSGGSSYGSGGGSYGSGGGGGGHGSYGSGSSSGGYR.G
*	Prx1m-07.2797.2797.3	4.2003	0.2796	95.7%	3314.3452	3312.308	9.2	6	8.248114	8.59	28.2%	1	R.GSYGSGGSSYGSGGGSYGSGGGGGGHGSYGSGSSSGGYR.G
*	Prx1m-08.3047.3047.3	3.5889	0.2352	95.8%	3312.3027	3312.308	-1.6	1	9.173046	8.59	34.3%	1	R.GSYGSGGSSYGSGGGSYGSGGGGGGHGSYGSGSSSGGYR.G
*	Prx1m-09.3047.3047.3	3.6482	0.3904	96.8%	3314.3013	3312.308	-4.1	1	8.193548	8.59	33.3%	1	R.GSYGSGGSSYGSGGGSYGSGGGGGGHGSYGSGSSSGGYR.G
U	PF3D7_0621800	13	15	43.5%	184	20623	4.9	0.0027540347	1.7227013	| organism=Plasmodium_falciparum_3D7 | product=nascent polypeptide associated complex alpha chain, putative | location=Pf3D7_06_v3:891997-892777(+) | length=184 | sequence_SO=chromosome | SO=protein_coding
	Filename	XCorr	DeltCN	Conf%	ObsM+H+	CalcM+H+	PPM	SpR	Prob Score	pI	Ion%	#	Sequence
*	Prx1m-04.3354.3354.2	1.7494	0.0506	90.2%	937.5182	937.52136	-3.4	6	3.0341759	10.06	76.9%	1	K.NILNPPNR.T
*	Prx1m-04.5785.5785.2	3.465	0.4284	100.0%	1501.7354	1500.7217	6.9	1	7.321128	4.14	69.6%	1	K.VEGTDSYVIFGDAK.T
*	Prx1m-05.5779.5779.2	2.6791	0.2525	100.0%	1500.7245	1500.7217	1.9	1	6.4545493	4.14	59.1%	1	K.VEGTDSYVIFGDAK.T
*	Prx1m-09.10943.10943.2	2.432	0.163	99.0%	2046.028	2045.0186	3.0	1	4.804251	4.14	37.0%	2	K.TDDITNSINNFIPENLPK.D
*	Prx1m-05.7667.7667.2	3.0828	0.4893	100.0%	1886.9083	1886.9017	3.5	1	7.9260063	3.8	60.7%	1	K.DVDVPVEPEINFEAADK.E
*	Prx1m-06.7525.7525.2	2.6589	0.0792	97.6%	1886.8962	1886.9017	-2.9	1	5.572916	3.8	53.6%	1	K.DVDVPVEPEINFEAADK.E
*	Prx1m-07.12294.12294.2	2.6413	0.4016	100.0%	2569.1418	2568.1328	2.2	1	7.070298	3.64	44.4%	1	K.DLDDENVGDVSMDDVELIMSQTK.C
*	Prx1m-08.12749.12749.2	3.0408	0.4405	100.0%	2569.1377	2568.1328	0.6	1	8.081005	3.64	39.3%	1	K.DLDDENVGDVSMDDVELIMSQTK.C
*	Prx1m-09.13198.13198.2	2.7432	0.481	100.0%	2569.147	2568.1328	4.2	1	8.22961	3.64	40.0%	1	K.DLDDENVGDVSMDDVELIMSQTK.C
*	Prx1m-06.12066.12066.3	2.5603	0.2221	92.6%	2569.136	2568.1328	-0.1	1	4.6219854	3.64	30.3%	1	K.DLDDENVGDVSMDDVELIMSQTK.C
*	Prx1m-07.12339.12339.3	4.0183	0.4203	97.6%	2569.1294	2568.1328	-2.6	1	8.295278	3.64	46.0%	1	K.DLDDENVGDVSMDDVELIMSQTK.C
*	Prx1m-08.12744.12744.3	3.678	0.4876	98.3%	2568.1365	2568.1328	1.4	1	7.579119	3.64	36.9%	2	K.DLDDENVGDVSMDDVELIMSQTK.C
*	Prx1m-09.13239.13239.3	3.6463	0.5051	97.9%	2569.1365	2568.1328	0.1	1	8.814785	3.64	44.3%	1	K.DLDDENVGDVSMDDVELIMSQTK.C
U	sp|P13645|K1C10_HUMAN	75	944	42.1%	584	58827	5.2	0.054607857	1.6363313	Keratin, type I cytoskeletal 10 OS=Homo sapiens GN=KRT10 PE=1 SV=6
	Filename	XCorr	DeltCN	Conf%	ObsM+H+	CalcM+H+	PPM	SpR	Prob Score	pI	Ion%	#	Sequence
	Prx1m-04.3574.3574.2	2.9289	0.3791	93.9%	1096.5625	1096.5634	-0.8	1	8.137597	9.08	95.2%	1	R.ISSSKGSLGGGF.S
	Prx1m-04.3384.3384.2	3.0219	0.3895	94.4%	1183.6003	1183.5953	4.2	1	6.7524867	9.08	77.3%	1	R.ISSSKGSLGGGFS.S
	Prx1m-07.4163.4163.2	3.0558	0.4458	95.0%	1732.8173	1732.8137	2.0	3	6.823273	9.08	42.4%	1	R.ISSSKGSLGGGFSSGGFSGG.S
	Prx1m-07.4079.4079.2	3.4859	0.4306	95.8%	1820.8549	1819.8457	3.2	2	7.886084	9.08	42.9%	1	R.ISSSKGSLGGGFSSGGFSGGS.F
	Prx1m-03.5353.5353.2	4.6408	0.5462	100.0%	1709.777	1707.7722	-1.1	1	9.721138	10.06	51.6%	2	K.GSLGGGFSSGGFSGGSFSR.G
	Prx1m-04.5537.5537.2	5.2408	0.5616	100.0%	1707.7769	1707.7722	2.7	1	10.5842	10.06	71.9%	2	K.GSLGGGFSSGGFSGGSFSR.G
	Prx1m-05.5621.5621.2	4.9711	0.6168	100.0%	1707.7745	1707.7722	1.4	1	12.0619	10.06	77.4%	2	K.GSLGGGFSSGGFSGGSFSR.G
	Prx1m-06.5435.5435.2	5.4165	0.4832	100.0%	1707.779	1707.7722	4.0	1	10.871175	10.06	71.0%	2	K.GSLGGGFSSGGFSGGSFSR.G
	Prx1m-07.5474.5474.2	5.6776	0.6071	100.0%	1708.7784	1707.7722	1.7	1	11.528148	10.06	75.0%	2	K.GSLGGGFSSGGFSGGSFSR.G
	Prx1m-08.5912.5912.2	5.5579	0.5964	100.0%	1707.7736	1707.7722	0.8	1	12.154886	10.06	81.8%	3	K.GSLGGGFSSGGFSGGSFSR.G
	Prx1m-09.5858.5858.2	5.998	0.5861	100.0%	1707.7742	1707.7722	1.1	1	11.143624	10.06	81.2%	3	K.GSLGGGFSSGGFSGGSFSR.G
	Prx1m-07.4244.4244.2	3.0979	0.3153	90.4%	1450.6396	1450.6346	3.5	1	6.3064027	10.06	61.5%	1	L.GGGFSSGGFSGGSFSR.G
	Prx1m-06.4213.4213.2	3.5293	0.3103	91.5%	1336.5968	1336.5917	3.8	1	8.30007	10.06	78.3%	1	G.GFSSGGFSGGSFSR.G
*	Prx1m-08.6027.6027.2	2.9188	0.4632	95.3%	1519.6932	1519.6924	0.6	1	8.363383	9.08	62.1%	1	G.SSGGYGGLGGFGGGSFR.G
	Prx1m-03.2864.2864.2	1.791	0.1379	96.2%	1091.5339	1090.531	-0.4	14	3.9796114	6.56	66.7%	1	K.VTMQNLNDR.L
	Prx1m-03.3070.3070.2	2.0402	0.156	99.1%	809.4462	809.4403	7.3	3	4.580967	6.56	90.9%	1	R.LASYLDK.V
	Prx1m-04.2190.2190.2	1.6948	0.171	96.6%	1120.5065	1118.5085	-7.8	16	4.4873943	7.41	56.2%	1	K.HGNSHQGEPR.D
	Prx1m-06.2076.2076.2	3.2006	0.4527	100.0%	1118.5104	1118.5085	1.6	1	7.9293823	7.41	82.4%	5	K.HGNSHQGEPR.D
	Prx1m-07.1735.1735.2	3.482	0.472	100.0%	1118.5092	1118.5085	0.5	1	7.727896	7.41	100.0%	3	K.HGNSHQGEPR.D
	Prx1m-08.1720.1720.2	3.1935	0.489	100.0%	1118.5096	1118.5085	1.0	1	7.9643145	7.41	94.1%	4	K.HGNSHQGEPR.D
	Prx1m-08.2276.2276.2	2.5947	0.3462	100.0%	1611.7308	1611.7258	3.1	2	6.455564	7.41	50.0%	1	K.HGNSHQGEPRDYSK.Y
	Prx1m-07.12319.12319.2	3.0357	0.3152	100.0%	2369.244	2367.2627	-10.8	1	5.888729	4.46	43.3%	1	K.NQILNLTTDNANILLQIDNAR.L
	Prx1m-08.12815.12815.2	3.4784	0.4373	100.0%	2369.2493	2367.2627	-8.5	1	8.481857	4.46	42.9%	2	K.NQILNLTTDNANILLQIDNAR.L
	Prx1m-09.13209.13209.2	3.9587	0.3697	100.0%	2368.2588	2367.2627	-3.1	3	6.722103	4.46	33.3%	1	K.NQILNLTTDNANILLQIDNAR.L
	Prx1m-07.12372.12372.3	4.1421	0.0857	91.7%	2369.2537	2367.2627	-6.6	79	3.184894	4.46	36.1%	1	K.NQILNLTTDNANILLQIDNAR.L
	Prx1m-08.12811.12811.3	4.1988	0.1438	95.4%	2369.2522	2367.2627	-7.3	60	3.8392227	4.46	39.7%	1	K.NQILNLTTDNANILLQIDNAR.L
	Prx1m-09.8373.8373.2	4.1821	0.2807	92.9%	1784.9521	1784.9501	1.2	1	5.682172	4.46	69.2%	1	N.LTTDNANILLQIDNAR.L
	Prx1m-04.3417.3417.2	1.7192	0.1623	97.5%	807.4019	807.39954	2.9	4	4.584686	4.46	90.9%	1	R.LAADDFR.L
	Prx1m-06.3292.3292.2	1.7301	0.0911	93.9%	807.4023	807.39954	3.4	1	4.3052382	4.46	100.0%	1	R.LAADDFR.L
	Prx1m-08.3477.3477.2	1.8473	0.1321	97.5%	807.4024	807.39954	3.6	1	5.1724896	4.46	100.0%	1	R.LAADDFR.L
	Prx1m-09.3483.3483.2	1.7289	0.121	95.6%	807.4034	807.39954	4.8	1	4.1886063	4.46	100.0%	1	R.LAADDFR.L
	Prx1m-03.5041.5041.2	2.4739	0.1534	99.6%	1234.6802	1234.679	1.0	1	4.8494253	6.56	76.5%	16	R.LKYENEVALR.Q
	Prx1m-04.3454.3454.2	2.6722	0.1887	99.9%	1234.6771	1234.679	-1.5	1	5.653099	6.56	93.8%	28	R.LKYENEVALR.Q
	Prx1m-05.2841.2841.2	2.4709	0.2786	100.0%	1235.6847	1234.679	1.9	1	5.226678	6.56	87.5%	6	R.LKYENEVALR.Q
	Prx1m-05.3687.3687.2	3.7042	0.3136	94.3%	1357.7181	1357.7183	-0.1	1	5.9743195	6.56	90.0%	4	L.RQSVEADINGLR.R
	Prx1m-06.3015.3015.2	4.0624	0.2553	92.5%	1357.7253	1357.7183	5.2	1	5.7025123	6.56	80.0%	3	L.RQSVEADINGLR.R
	Prx1m-03.3901.3901.2	3.1377	0.3028	100.0%	1201.6215	1201.6172	3.6	1	5.6756744	4.46	89.5%	1	R.QSVEADINGLR.R
	Prx1m-03.3932.3932.2	2.4704	0.2007	99.8%	1357.7227	1357.7183	3.2	1	4.090822	6.56	78.9%	7	R.QSVEADINGLRR.V
	Prx1m-04.3761.3761.2	2.3758	0.0354	94.6%	1357.7211	1357.7183	2.1	1	3.3780067	6.56	73.7%	5	R.QSVEADINGLRR.V
	Prx1m-07.4425.4425.2	2.7304	0.193	99.9%	1187.7046	1187.6993	4.4	1	4.8116145	6.56	81.2%	12	R.RVLDELTLTK.A
	Prx1m-08.4935.4935.2	2.6208	0.2587	100.0%	1187.7051	1187.6993	4.8	2	6.0878234	6.56	75.0%	9	R.RVLDELTLTK.A
	Prx1m-03.4833.4833.2	2.2481	0.1422	99.0%	1031.5986	1031.5983	0.4	1	4.14198	4.46	86.7%	1	R.VLDELTLTK.A
	Prx1m-04.4918.4918.2	2.7478	0.2684	100.0%	1031.6014	1031.5983	3.1	1	5.671792	4.46	100.0%	1	R.VLDELTLTK.A
	Prx1m-03.2757.2757.2	4.2603	0.1979	100.0%	1494.7386	1493.7343	0.7	1	6.516306	6.56	80.0%	8	R.SQYEQLAEQNRK.D
	Prx1m-03.4971.4971.2	2.5928	0.1764	99.9%	1110.4958	1109.4899	2.4	1	5.531575	4.14	92.9%	1	K.DAEAWFNEK.S
	Prx1m-06.6033.6033.2	3.1237	0.3251	91.5%	1920.9554	1920.9396	8.3	1	5.9903164	3.96	55.6%	1	K.SKELTTEIDNNIEQISS.Y
	Prx1m-09.9186.9186.2	3.2771	0.3398	91.2%	2085.0	2084.003	-3.0	5	6.2740626	3.96	42.9%	1	K.SKELTTEIDNNIEQISSY.K
	Prx1m-03.5844.5844.2	2.5126	0.1692	99.4%	1998.969	1996.971	-4.3	20	4.160711	3.96	31.0%	1	K.ELTTEIDNNIEQISSYK.S
	Prx1m-04.6254.6254.2	6.1945	0.5514	100.0%	1997.9708	1996.971	-1.7	1	9.68251	3.96	86.2%	15	K.ELTTEIDNNIEQISSYK.S
	Prx1m-05.6214.6214.2	6.7355	0.4999	100.0%	1997.9758	1996.971	0.8	1	10.00833	3.96	89.3%	27	K.ELTTEIDNNIEQISSYK.S
	Prx1m-06.8671.8671.2	7.026	0.5269	100.0%	1997.9773	1996.971	1.5	1	10.424698	3.96	96.4%	94	K.ELTTEIDNNIEQISSYK.S
	Prx1m-07.9091.9091.2	7.3807	0.5562	100.0%	1997.9744	1996.971	0.0	1	10.172778	3.96	92.9%	128	K.ELTTEIDNNIEQISSYK.S
	Prx1m-08.9234.9234.2	7.5155	0.5513	100.0%	1997.9692	1996.971	-2.5	1	11.063953	3.96	100.0%	106	K.ELTTEIDNNIEQISSYK.S
	Prx1m-09.9245.9245.2	7.4387	0.555	100.0%	1997.9716	1996.971	-1.4	1	10.811627	3.96	85.7%	19	K.ELTTEIDNNIEQISSYK.S
	Prx1m-06.6125.6125.3	3.474	0.3098	95.5%	1996.9823	1996.971	5.7	1	6.118779	3.96	57.4%	2	K.ELTTEIDNNIEQISSYK.S
	Prx1m-07.8800.8800.3	5.1238	0.3696	98.4%	1997.9803	1996.971	3.0	1	6.0735497	3.96	68.1%	3	K.ELTTEIDNNIEQISSYK.S
	Prx1m-08.9161.9161.3	5.2787	0.3472	97.1%	1997.9791	1996.971	2.4	1	6.307176	3.96	72.3%	3	K.ELTTEIDNNIEQISSYK.S
	Prx1m-09.9052.9052.3	4.0639	0.147	95.4%	1996.9731	1996.971	1.1	1	6.0154395	3.96	53.7%	2	K.ELTTEIDNNIEQISSYK.S
	Prx1m-03.3933.3933.2	2.063	0.1448	98.6%	1003.5551	1003.55304	2.1	1	3.6369605	6.56	92.3%	15	K.SEITELRR.N
	Prx1m-03.4080.4080.2	4.3522	0.4873	100.0%	1390.6823	1390.6808	1.1	1	8.427863	4.14	95.5%	1	K.QSLEASLAETEGR.Y
	Prx1m-04.4287.4287.2	4.2928	0.4902	100.0%	1390.6823	1390.6808	1.1	1	9.147292	4.14	100.0%	1	K.QSLEASLAETEGR.Y
	Prx1m-05.4208.4208.2	4.1795	0.4633	100.0%	1390.6824	1390.6808	1.1	1	7.9067507	4.14	90.9%	1	K.QSLEASLAETEGR.Y
	Prx1m-06.4146.4146.2	4.0589	0.4912	100.0%	1390.6823	1390.6808	1.1	1	8.490657	4.14	90.9%	1	K.QSLEASLAETEGR.Y
	Prx1m-04.5717.5717.2	2.946	0.377	92.6%	1553.7465	1553.7441	1.5	1	7.1855	4.14	65.2%	1	K.QSLEASLAETEGRY.C
	Prx1m-07.6439.6439.2	4.5506	0.1395	88.4%	1429.797	1427.7853	3.5	1	4.814093	4.46	94.7%	1	Q.ISALEEQLQQIR.A
	Prx1m-08.6759.6759.2	4.2936	0.1875	90.9%	1427.7903	1427.7853	3.5	1	6.0418696	4.46	94.7%	1	Q.ISALEEQLQQIR.A
	Prx1m-04.6758.6758.2	4.5726	0.3405	100.0%	2082.9778	2082.9648	6.2	1	7.476056	3.96	73.1%	1	R.AETECQNTEYQQLLDIK.I
	Prx1m-05.6736.6736.2	6.3765	0.4302	100.0%	2083.9714	2082.9648	1.6	1	8.984798	3.96	88.0%	1	R.AETECQNTEYQQLLDIK.I
	Prx1m-05.4767.4767.2	3.7483	0.2663	100.0%	1434.7754	1434.7699	3.8	1	6.317758	6.56	83.3%	14	K.IRLENEIQTYR.S
	Prx1m-06.5520.5520.2	4.6375	0.4215	100.0%	1434.7758	1434.7699	4.1	1	6.63307	6.56	94.4%	121	K.IRLENEIQTYR.S
	Prx1m-07.4114.4114.2	4.6128	0.442	100.0%	1434.775	1434.7699	3.6	1	7.231007	6.56	100.0%	137	K.IRLENEIQTYR.S
	Prx1m-08.4756.4756.2	4.6371	0.3809	100.0%	1434.7734	1434.7699	2.5	1	6.7480965	6.56	100.0%	61	K.IRLENEIQTYR.S
	Prx1m-09.4488.4488.2	4.3868	0.4	100.0%	1434.7714	1434.7699	1.0	1	7.0126815	6.56	94.4%	31	K.IRLENEIQTYR.S
	Prx1m-03.3095.3095.2	2.3273	0.0263	95.3%	1165.5846	1165.5847	-0.1	1	3.4758768	4.46	85.7%	1	R.LENEIQTYR.S
	Prx1m-03.2998.2998.2	3.02	0.2542	100.0%	1262.596	1262.5972	-1.0	1	6.2206683	4.46	79.2%	1	R.SLLEGEGSSGGGGR.G
U	PF3D7_1215300	7	7	41.7%	103	11150	5.5	0.0022959202	1.6121614	| organism=Plasmodium_falciparum_3D7 | product=10 kDa chaperonin (CPN10) | location=Pf3D7_12_v3:629009-629667(-) | length=103 | sequence_SO=chromosome | SO=protein_coding
	Filename	XCorr	DeltCN	Conf%	ObsM+H+	CalcM+H+	PPM	SpR	Prob Score	pI	Ion%	#	Sequence
*	Prx1m-03.6092.6092.2	3.09	0.4256	100.0%	1783.8802	1783.8749	3.0	1	6.688467	4.46	67.9%	1	K.SGLFLPESATEPSYTGK.V
*	Prx1m-04.6304.6304.2	3.6213	0.3868	100.0%	1784.891	1783.8749	7.1	1	6.434215	4.46	67.9%	1	K.SGLFLPESATEPSYTGK.V
*	Prx1m-05.6351.6351.2	2.8167	0.1902	99.9%	1784.8969	1783.8749	10.4	2	4.6324177	4.46	51.9%	1	K.SGLFLPESATEPSYTGK.V
*	Prx1m-06.6230.6230.2	3.4434	0.3439	100.0%	1783.8824	1783.8749	4.2	1	6.717418	4.46	57.1%	1	K.SGLFLPESATEPSYTGK.V
*	Prx1m-05.5904.5904.2	2.4816	0.1902	99.6%	1649.8483	1648.8428	1.3	3	4.0277576	4.14	50.0%	1	K.EGDVVVLPEYGGSSLK.I
*	Prx1m-05.7738.7738.2	2.3965	0.3025	100.0%	1274.6097	1274.6051	3.6	3	5.6123934	4.14	68.8%	1	K.IDGEEFFVYR.D
*	Prx1m-06.7666.7666.2	2.9423	0.3054	100.0%	1275.6241	1274.6051	12.3	2	5.9223504	4.14	75.0%	1	K.IDGEEFFVYR.D
U	PF3D7_1010700	30	86	40.8%	223	25678	7.0	0.013028354	1.5585859	| organism=Plasmodium_falciparum_3D7 | product=dolichyl-phosphate-mannose protein mannosyltransferase, putative | location=Pf3D7_10_v3:422961-424365(+) | length=223 | sequence_SO=chromosome | SO=protein_coding
	Filename	XCorr	DeltCN	Conf%	ObsM+H+	CalcM+H+	PPM	SpR	Prob Score	pI	Ion%	#	Sequence
*	Prx1m-08.9744.9744.2	5.184	0.5006	95.7%	1822.98	1822.9796	0.2	1	9.144296	4.46	72.4%	2	C.LYVTDGSSIILENIGTK.Y
*	Prx1m-09.9904.9904.2	6.9888	0.4807	100.0%	1823.982	1822.9796	-0.5	1	10.587761	4.46	89.7%	4	C.LYVTDGSSIILENIGTK.Y
*	Prx1m-03.4893.4893.2	5.5974	0.5449	100.0%	1734.8903	1733.8817	3.0	1	10.9483	9.08	76.7%	2	K.WGTGSGNQLVTAVTTNK.N
*	Prx1m-04.5076.5076.2	4.5603	0.4734	100.0%	1733.8848	1733.8817	1.8	1	8.783023	9.08	64.3%	1	K.WGTGSGNQLVTAVTTNK.N
*	Prx1m-05.5022.5022.2	5.2314	0.5641	100.0%	1733.8873	1733.8817	3.2	1	10.428395	9.08	85.2%	3	K.WGTGSGNQLVTAVTTNK.N
*	Prx1m-06.5060.5060.2	6.1502	0.5668	100.0%	1733.8903	1733.8817	4.9	1	10.096591	9.08	86.2%	6	K.WGTGSGNQLVTAVTTNK.N
*	Prx1m-07.5072.5072.2	6.2889	0.5971	100.0%	1733.8859	1733.8817	2.4	1	10.312195	9.08	82.8%	8	K.WGTGSGNQLVTAVTTNK.N
*	Prx1m-08.5384.5384.2	5.8972	0.6074	100.0%	1733.8851	1733.8817	2.0	1	10.855832	9.08	82.8%	3	K.WGTGSGNQLVTAVTTNK.N
*	Prx1m-09.5263.5263.2	4.6655	0.5374	100.0%	1734.8903	1733.8817	3.0	1	10.356613	9.08	53.6%	1	K.WGTGSGNQLVTAVTTNK.N
*	Prx1m-06.4963.4963.3	3.3907	0.2588	95.5%	1734.8951	1733.8817	5.8	1	5.3475323	9.08	59.6%	2	K.WGTGSGNQLVTAVTTNK.N
*	Prx1m-03.3223.3223.2	3.0625	0.308	91.1%	1188.6614	1188.6583	2.6	1	5.873317	9.08	94.4%	1	G.NQLVTAVTTNK.N
*	Prx1m-04.3367.3367.2	2.7745	0.2933	88.4%	1188.6658	1188.6583	6.3	1	4.716278	9.08	83.3%	1	G.NQLVTAVTTNK.N
*	Prx1m-06.3273.3273.2	3.3914	0.2828	91.5%	1189.6774	1188.6583	13.2	1	6.164461	9.08	88.9%	1	G.NQLVTAVTTNK.N
*	Prx1m-05.11338.11338.2	2.5753	0.3086	100.0%	1984.912	1982.9229	-8.9	2	6.3775415	3.8	31.8%	1	K.NEDDLLWTVSLYEEEK.S
*	Prx1m-06.12046.12046.2	2.2222	0.2248	99.6%	1983.91	1982.9229	-8.2	15	5.9145713	3.8	23.8%	1	K.NEDDLLWTVSLYEEEK.S
*	Prx1m-07.12282.12282.2	2.189	0.1701	98.5%	1983.9156	1982.9229	-5.3	6	4.41457	3.8	25.0%	2	K.NEDDLLWTVSLYEEEK.S
*	Prx1m-08.11954.11954.2	4.7949	0.4442	100.0%	1982.9233	1982.9229	0.2	1	8.022546	3.8	70.4%	9	K.NEDDLLWTVSLYEEEK.S
*	Prx1m-09.12417.12417.2	5.893	0.4278	100.0%	1983.9288	1982.9229	1.3	1	8.320313	3.8	84.0%	16	K.NEDDLLWTVSLYEEEK.S
*	Prx1m-06.9980.9980.2	3.2428	0.1964	100.0%	1716.814	1715.8275	-9.8	16	5.013821	4.46	36.4%	1	K.NTSYWEIGENVYLK.N
*	Prx1m-07.10232.10232.2	3.0699	0.2297	100.0%	1716.8127	1715.8275	-10.6	14	5.0531373	4.46	36.4%	2	K.NTSYWEIGENVYLK.N
*	Prx1m-08.9058.9058.2	4.1124	0.4249	100.0%	1716.8339	1715.8275	1.7	1	7.8227143	4.46	77.3%	3	K.NTSYWEIGENVYLK.N
*	Prx1m-09.9141.9141.2	4.9144	0.4418	100.0%	1715.8324	1715.8275	2.8	1	8.724011	4.46	91.3%	7	K.NTSYWEIGENVYLK.N
*	Prx1m-03.2977.2977.2	2.9822	0.1972	100.0%	1340.6742	1338.6648	2.0	4	4.68291	8.8	65.0%	1	K.NINQNGYLSTSK.S
*	Prx1m-03.4684.4684.2	3.2387	0.2434	100.0%	1266.6392	1265.6372	-1.1	1	4.836302	4.46	84.2%	1	K.SGVIIANFSDDK.N
*	Prx1m-04.4903.4903.2	3.359	0.3506	100.0%	1265.6396	1265.6372	1.9	1	6.1812677	4.46	94.7%	1	K.SGVIIANFSDDK.N
*	Prx1m-05.4911.4911.2	2.9741	0.2884	100.0%	1265.6359	1265.6372	-1.1	1	4.906532	4.46	84.2%	1	K.SGVIIANFSDDK.N
*	Prx1m-06.4852.4852.2	2.9979	0.1554	99.9%	1265.6407	1265.6372	2.8	1	4.3450027	4.46	89.5%	1	K.SGVIIANFSDDK.N
*	Prx1m-07.4864.4864.2	3.1416	0.1977	100.0%	1267.6357	1265.6372	-6.4	7	4.9031157	4.46	68.4%	1	K.SGVIIANFSDDK.N
*	Prx1m-03.4166.4166.2	4.1721	0.3495	100.0%	1622.7937	1622.802	-5.1	1	6.4920964	4.72	72.0%	2	K.SGVIIANFSDDKNDK.V
*	Prx1m-04.4174.4174.2	2.5376	0.0513	95.6%	1624.7935	1622.802	-9.4	1	3.4307113	4.72	69.6%	1	K.SGVIIANFSDDKNDK.V
U	contaminant_KERATIN22	91	537	40.2%	645	65865	8.0	0.028126167	1.5234809	no description
U	sp|P35908|K22E_HUMAN	91	537	40.5%	639	65433	8.0	0.028390262	1.5409727	Keratin, type II cytoskeletal 2 epidermal OS=Homo sapiens GN=KRT2 PE=1 SV=2
	Filename	XCorr	DeltCN	Conf%	ObsM+H+	CalcM+H+	PPM	SpR	Prob Score	pI	Ion%	#	Sequence
	Prx1m-07.3723.3723.2	4.2493	0.5132	100.0%	1321.5887	1320.5829	1.9	1	10.075942	10.06	78.6%	11	R.HGGGGGGFGGGGFGSR.S
	Prx1m-08.3596.3596.2	5.1385	0.5851	100.0%	1320.5857	1320.5829	2.1	1	11.075927	10.06	100.0%	42	R.HGGGGGGFGGGGFGSR.S
	Prx1m-09.2988.2988.2	5.4669	0.5838	100.0%	1320.5875	1320.5829	3.5	1	10.566402	10.06	89.3%	30	R.HGGGGGGFGGGGFGSR.S
	Prx1m-04.3497.3497.2	3.1453	0.4293	95.1%	1126.5004	1126.5024	-1.8	1	8.269583	10.06	78.3%	1	G.GGGGGFGGGGFGSR.S
	Prx1m-08.3651.3651.2	2.4882	0.3668	89.6%	1126.5073	1126.5024	4.3	1	7.562239	10.06	73.9%	1	G.GGGGGFGGGGFGSR.S
	Prx1m-04.3515.3515.2	3.0002	0.3701	93.1%	1069.4792	1069.481	-1.6	1	6.455806	10.06	81.0%	1	G.GGGGFGGGGFGSR.S
	Prx1m-05.3486.3486.2	3.5986	0.3796	95.4%	1069.4814	1069.481	0.5	1	6.982513	10.06	95.2%	1	G.GGGGFGGGGFGSR.S
	Prx1m-06.3453.3453.2	3.2911	0.4021	95.3%	1069.4838	1069.481	2.6	1	6.8436522	10.06	90.5%	1	G.GGGGFGGGGFGSR.S
	Prx1m-03.3542.3542.2	2.5363	0.1591	99.8%	831.4948	831.4934	1.7	1	5.0233335	9.08	86.7%	1	R.SLVGLGGTK.S
	Prx1m-08.3827.3827.2	1.4846	0.218	96.8%	831.4942	831.4934	1.0	10	4.1927557	9.08	60.0%	1	R.SLVGLGGTK.S
	Prx1m-08.5138.5138.2	3.8146	0.4693	97.9%	1552.7708	1551.7662	0.7	2	8.939487	10.06	53.1%	1	S.ISVAGGGGGFGAAGGFGGR.G
	Prx1m-09.5133.5133.2	3.5907	0.4587	97.6%	1552.7773	1551.7662	5.0	1	8.196449	10.06	59.4%	1	S.ISVAGGGGGFGAAGGFGGR.G
	Prx1m-06.3653.3653.2	2.8872	0.3585	91.3%	1181.5435	1181.5447	-1.0	12	6.4504313	10.06	52.0%	1	A.GGGGGFGAAGGFGGR.G
	Prx1m-08.3882.3882.2	2.5129	0.3988	91.2%	1181.55	1181.5447	4.5	1	6.8078594	10.06	61.5%	1	A.GGGGGFGAAGGFGGR.G
	Prx1m-07.4474.4474.2	2.6769	0.3722	91.3%	1588.696	1588.6887	4.6	1	5.9112625	10.06	59.4%	1	F.GGGSGFSGGGFGGGGFGGGR.F
	Prx1m-07.4504.4504.2	4.0656	0.2793	92.2%	1531.6819	1531.6674	9.5	1	8.642185	10.06	63.3%	1	G.GGSGFSGGGFGGGGFGGGR.F
	Prx1m-08.4796.4796.2	4.0141	0.3081	93.8%	1531.6659	1531.6674	-1.0	1	8.439164	10.06	78.1%	1	G.GGSGFSGGGFGGGGFGGGR.F
	Prx1m-03.4156.4156.2	2.666	0.1097	99.8%	828.4324	827.4298	-1.0	3	5.1361217	6.56	91.7%	1	K.FASFIDK.V
	Prx1m-04.4350.4350.2	2.4919	0.116	99.7%	828.4328	827.4298	-0.4	4	5.6470413	6.56	91.7%	1	K.FASFIDK.V
	Prx1m-03.3706.3706.2	4.8837	0.2912	100.0%	1475.7874	1475.7853	1.4	1	6.200137	6.56	95.0%	3	R.FLEQQNQVLQTK.W
	Prx1m-04.3792.3792.2	5.2045	0.2967	100.0%	1475.789	1475.7853	2.5	1	6.3198276	6.56	95.0%	2	R.FLEQQNQVLQTK.W
	Prx1m-05.3752.3752.2	5.4032	0.2763	100.0%	1475.792	1475.7853	4.5	1	6.3894267	6.56	100.0%	1	R.FLEQQNQVLQTK.W
	Prx1m-06.3728.3728.2	4.9995	0.2733	100.0%	1475.7936	1475.7853	5.6	1	6.315187	6.56	90.0%	1	R.FLEQQNQVLQTK.W
	Prx1m-07.3709.3709.2	4.6485	0.2561	100.0%	1475.8013	1475.7853	10.8	1	6.069714	6.56	85.0%	1	R.FLEQQNQVLQTK.W
	Prx1m-08.3992.3992.2	4.2296	0.2624	100.0%	1475.7957	1475.7853	7.0	1	6.749009	6.56	95.0%	1	R.FLEQQNQVLQTK.W
	Prx1m-09.4006.4006.2	4.2887	0.3137	100.0%	1475.7928	1475.7853	5.1	1	6.5542593	6.56	90.0%	1	R.FLEQQNQVLQTK.W
	Prx1m-03.2728.2728.2	3.8802	0.2407	91.2%	1328.7181	1328.7168	1.0	1	5.8433514	6.56	88.9%	1	F.LEQQNQVLQTK.W
	Prx1m-04.4471.4471.2	2.9744	0.289	100.0%	1193.6255	1193.6273	-1.5	1	5.1058636	6.56	88.2%	12	K.RYLDGLTAER.T
	Prx1m-05.4410.4410.2	2.9782	0.1771	100.0%	1193.6274	1193.6273	0.1	3	4.578871	6.56	82.4%	9	K.RYLDGLTAER.T
	Prx1m-06.3424.3424.2	2.4951	0.1657	99.7%	1193.6351	1193.6273	6.5	1	4.393437	6.56	82.4%	3	K.RYLDGLTAER.T
	Prx1m-03.3832.3832.2	2.9591	0.1393	99.9%	1037.5269	1037.5261	0.7	1	6.2194605	4.46	93.8%	1	R.YLDGLTAER.T
	Prx1m-05.3979.3979.2	2.1571	0.0974	97.5%	1037.524	1037.5261	-2.0	2	4.2321944	4.46	87.5%	1	R.YLDGLTAER.T
	Prx1m-04.6546.6546.2	3.1892	0.3216	100.0%	2129.9395	2127.95	-8.1	15	5.7895555	3.96	30.0%	1	R.TSQNSELNNMQDLVEDYK.K
	Prx1m-05.8009.8009.2	6.6165	0.5816	100.0%	2127.9526	2127.95	1.3	1	10.019004	3.96	86.7%	9	R.TSQNSELNNMQDLVEDYK.K
	Prx1m-06.7981.7981.2	7.8046	0.5462	100.0%	2128.9585	2127.95	2.4	1	10.914174	3.96	93.3%	11	R.TSQNSELNNMQDLVEDYK.K
	Prx1m-07.8076.8076.2	7.7444	0.5543	100.0%	2128.9583	2127.95	2.3	1	10.377636	3.96	93.3%	8	R.TSQNSELNNMQDLVEDYK.K
	Prx1m-08.8305.8305.2	5.382	0.483	100.0%	2128.9634	2127.95	4.7	1	8.888338	3.96	66.7%	1	R.TSQNSELNNMQDLVEDYK.K
	Prx1m-05.7960.7960.3	3.1171	0.3422	95.5%	2128.9583	2127.95	2.3	2	5.290812	3.96	45.3%	2	R.TSQNSELNNMQDLVEDYK.K
	Prx1m-06.8020.8020.3	6.0552	0.4869	100.0%	2128.9634	2127.95	4.7	1	8.151629	3.96	76.6%	1	R.TSQNSELNNMQDLVEDYK.K
	Prx1m-07.8003.8003.3	5.2177	0.3753	98.3%	2128.9578	2127.95	2.1	1	6.6648064	3.96	62.5%	1	R.TSQNSELNNMQDLVEDYK.K
	Prx1m-07.7161.7161.2	5.267	0.4176	100.0%	2258.0564	2256.045	2.1	1	8.127674	4.4	70.4%	22	R.TSQNSELNNMQDLVEDYKK.K
	Prx1m-08.7124.7124.2	5.9413	0.341	100.0%	2258.0488	2256.045	-1.2	1	7.9244704	4.4	75.0%	30	R.TSQNSELNNMQDLVEDYKK.K
	Prx1m-09.6954.6954.2	5.8668	0.441	100.0%	2257.051	2256.045	1.2	1	8.957308	4.4	77.8%	13	R.TSQNSELNNMQDLVEDYKK.K
	Prx1m-07.6947.6947.3	4.8832	0.3595	97.4%	2258.026	2256.045	-11.4	1	7.134545	4.4	57.1%	8	R.TSQNSELNNMQDLVEDYKK.K
	Prx1m-08.7337.7337.3	4.4471	0.3741	97.7%	2258.0435	2256.045	-3.6	1	6.592419	4.4	45.5%	11	R.TSQNSELNNMQDLVEDYKK.K
	Prx1m-09.7692.7692.3	4.4567	0.328	96.5%	2257.046	2256.045	-1.1	1	6.222167	4.4	45.8%	8	R.TSQNSELNNMQDLVEDYKK.K
	Prx1m-03.2310.2310.2	3.3849	0.2553	100.0%	1194.6143	1194.6113	2.5	1	5.2647142	6.56	100.0%	8	K.KYEDEINKR.T
	Prx1m-04.2170.2170.2	3.1134	0.2408	100.0%	1194.6183	1194.6113	5.8	1	5.2166142	6.56	100.0%	7	K.KYEDEINKR.T
	Prx1m-05.1922.1922.2	2.0051	0.1246	97.5%	1194.615	1194.6113	3.1	1	4.9788775	6.56	80.0%	1	K.KYEDEINKR.T
	Prx1m-03.4049.4049.2	2.4427	0.2848	100.0%	1208.6196	1208.6157	3.2	1	5.786452	4.46	77.8%	1	R.TAAENDFVTLK.K
	Prx1m-03.3527.3527.2	3.2066	0.3645	100.0%	1336.7107	1336.7107	0.0	1	6.208732	6.56	84.2%	5	R.TAAENDFVTLKK.D
	Prx1m-08.11503.11503.2	4.5018	0.3327	100.0%	1460.8029	1460.7996	2.3	1	6.5245876	4.14	90.0%	6	K.VDLLNQEIEFLK.V
	Prx1m-09.12213.12213.2	4.9367	0.0428	100.0%	1461.788	1460.7996	-10.2	1	5.751891	4.14	95.0%	19	K.VDLLNQEIEFLK.V
	Prx1m-08.6725.6725.2	4.2038	0.3642	96.0%	1919.9465	1918.9392	2.1	1	6.63318	4.14	57.1%	1	K.VLYDAEISQIHQSVTDT.N
	Prx1m-08.6388.6388.2	3.3099	0.4113	95.5%	2033.9777	2032.9822	-3.9	1	6.754715	4.14	55.2%	1	K.VLYDAEISQIHQSVTDTN.V
	Prx1m-04.11219.11219.2	2.4447	0.1235	98.6%	1330.7148	1329.726	-10.9	5	4.3170676	4.14	55.0%	1	R.NLDLDSIIAEVK.A
	Prx1m-05.11045.11045.2	3.4517	0.1468	100.0%	1330.712	1329.726	-13.0	3	4.27762	4.14	70.0%	5	R.NLDLDSIIAEVK.A
	Prx1m-06.7560.7560.2	3.645	0.3847	100.0%	1329.7365	1329.726	7.9	1	6.058709	4.14	90.0%	3	R.NLDLDSIIAEVK.A
	Prx1m-07.11262.11262.2	3.7949	0.3733	100.0%	1329.7278	1329.726	1.4	1	6.36595	4.14	70.0%	6	R.NLDLDSIIAEVK.A
	Prx1m-08.11841.11841.2	4.3478	0.4044	100.0%	1329.727	1329.726	0.8	1	6.2204165	4.14	100.0%	21	R.NLDLDSIIAEVK.A
	Prx1m-09.12663.12663.2	4.3959	0.4259	100.0%	1329.7253	1329.726	-0.5	1	7.035976	4.14	95.0%	86	R.NLDLDSIIAEVK.A
	Prx1m-09.12162.12162.2	4.5536	0.2954	96.0%	1215.688	1215.6831	4.0	1	6.64813	4.14	100.0%	1	N.LDLDSIIAEVK.A
	Prx1m-04.8956.8956.2	2.7945	0.289	89.7%	1102.6012	1102.599	2.0	1	5.746535	4.14	93.8%	1	L.DLDSIIAEVK.A
	Prx1m-05.8948.8948.2	3.1448	0.3679	95.4%	1102.5999	1102.599	0.8	1	6.5621724	4.14	100.0%	1	L.DLDSIIAEVK.A
	Prx1m-03.2568.2568.2	2.8252	0.2488	100.0%	1391.6896	1391.68	6.8	1	4.8343306	5.8	73.7%	1	R.SKEEAEALYHSK.Y
	Prx1m-04.2651.2651.2	4.5468	0.3097	100.0%	1391.6836	1391.68	2.5	1	6.2581983	5.8	100.0%	12	R.SKEEAEALYHSK.Y
	Prx1m-05.2477.2477.2	4.641	0.3889	100.0%	1391.6847	1391.68	3.3	1	6.427909	5.8	95.0%	18	R.SKEEAEALYHSK.Y
	Prx1m-06.2011.2011.2	3.1649	0.3362	100.0%	1391.6827	1391.68	1.9	1	6.38804	5.8	94.7%	4	R.SKEEAEALYHSK.Y
	Prx1m-05.2518.2518.3	2.3462	0.2798	95.7%	1391.6827	1391.68	1.9	3	5.350963	5.8	61.8%	1	R.SKEEAEALYHSK.Y
	Prx1m-03.2713.2713.2	2.6009	0.1305	99.5%	1176.556	1176.5531	2.5	1	4.4794393	4.72	81.2%	2	K.EEAEALYHSK.Y
	Prx1m-03.3798.3798.2	3.7762	0.3747	100.0%	1193.6194	1193.6161	2.8	1	6.764668	4.46	100.0%	3	K.YEELQVTVGR.H
	Prx1m-04.4066.4066.2	2.7466	0.1419	99.8%	1193.6246	1193.6161	7.2	1	4.3645163	4.46	94.1%	2	K.YEELQVTVGR.H
	Prx1m-05.4005.4005.2	3.3282	0.3171	100.0%	1193.6255	1193.6161	7.9	1	5.9574194	4.46	100.0%	2	K.YEELQVTVGR.H
	Prx1m-06.3936.3936.2	3.7798	0.3138	100.0%	1193.6235	1193.6161	6.2	1	5.8569226	4.46	93.8%	2	K.YEELQVTVGR.H
	Prx1m-07.3798.3798.2	3.791	0.4073	100.0%	1193.6216	1193.6161	4.6	1	6.5318007	4.46	100.0%	1	K.YEELQVTVGR.H
	Prx1m-08.4053.4053.2	3.9719	0.4036	100.0%	1193.6215	1193.6161	4.5	1	7.6715627	4.46	100.0%	1	K.YEELQVTVGR.H
	Prx1m-09.4057.4057.2	3.8097	0.3613	100.0%	1193.6221	1193.6161	5.0	1	6.8897805	4.46	100.0%	1	K.YEELQVTVGR.H
	Prx1m-03.3662.3662.2	2.8764	0.0655	99.5%	973.5322	973.53125	1.0	1	4.3448963	4.46	100.0%	1	K.IEISELNR.V
	Prx1m-03.2664.2664.2	2.5169	0.2974	100.0%	994.5694	994.568	1.4	1	4.705953	7.33	100.0%	15	R.LQGEIAHVK.K
	Prx1m-04.2776.2776.2	3.0289	0.2898	100.0%	994.5693	994.568	1.3	1	4.7592816	7.33	100.0%	9	R.LQGEIAHVK.K
	Prx1m-05.2767.2767.2	2.9167	0.2835	100.0%	994.569	994.568	1.0	1	5.275021	7.33	100.0%	7	R.LQGEIAHVK.K
	Prx1m-06.2611.2611.2	1.8742	0.0785	93.7%	994.5717	994.568	3.7	4	4.307133	7.33	78.6%	1	R.LQGEIAHVK.K
	Prx1m-07.2502.2502.2	2.7757	0.227	100.0%	1122.668	1122.663	4.5	1	4.930925	8.8	100.0%	1	R.LQGEIAHVKK.Q
	Prx1m-08.2432.2432.2	2.9309	0.2316	100.0%	1122.6687	1122.663	5.1	1	4.9071703	8.8	93.8%	4	R.LQGEIAHVKK.Q
	Prx1m-09.1546.1546.2	1.6025	0.1055	90.9%	1122.6615	1122.663	-1.3	2	3.2405179	8.8	75.0%	1	R.LQGEIAHVKK.Q
	Prx1m-03.3735.3735.2	3.4384	0.4185	100.0%	1329.6501	1329.6393	8.2	1	7.788303	4.14	95.0%	1	K.NVQDAIADAEQR.G
	Prx1m-03.5798.5798.2	5.3664	0.3244	100.0%	1371.7162	1371.7114	3.5	1	6.767391	4.14	100.0%	4	K.LNDLEEALQQAK.E
	Prx1m-04.5984.5984.2	5.3039	0.3374	100.0%	1371.7145	1371.7114	2.2	1	6.9494123	4.14	100.0%	4	K.LNDLEEALQQAK.E
	Prx1m-05.5986.5986.2	3.8924	0.3076	100.0%	1371.711	1371.7114	-0.3	1	5.830579	4.14	95.0%	1	K.LNDLEEALQQAK.E
	Prx1m-03.4420.4420.2	2.9154	0.3335	100.0%	1140.5461	1139.5402	2.3	1	5.954059	4.46	92.9%	1	R.DYQELMNVK.L
	Prx1m-09.7612.7612.2	2.7873	0.2982	100.0%	1263.7028	1263.6943	6.7	1	6.2095423	4.46	88.2%	1	K.LALDVEIATYR.K
U	PF3D7_1416900	8	20	38.8%	147	16653	5.1	0.0045963028	1.4434304	| organism=Plasmodium_falciparum_3D7 | product=prefoldin subunit 2, putative | location=Pf3D7_14_v3:685437-686368(-) | length=147 | sequence_SO=chromosome | SO=protein_coding
	Filename	XCorr	DeltCN	Conf%	ObsM+H+	CalcM+H+	PPM	SpR	Prob Score	pI	Ion%	#	Sequence
*	Prx1m-03.4628.4628.2	3.7488	0.3199	100.0%	1501.7524	1501.7533	-0.6	1	5.6493897	4.4	80.0%	7	K.IEELYQDVVEHK.L
*	Prx1m-04.4937.4937.2	4.8561	0.3652	100.0%	1501.7583	1501.7533	3.3	1	6.163514	4.4	95.0%	5	K.IEELYQDVVEHK.L
*	Prx1m-06.7043.7043.2	1.8615	0.0692	90.8%	1454.7906	1454.7849	3.9	1	4.0726123	4.14	59.1%	1	K.LVLEALENVPSDR.R
*	Prx1m-07.7208.7208.2	3.5974	0.4092	100.0%	1454.7905	1454.7849	3.9	1	7.748439	4.14	81.0%	2	K.LVLEALENVPSDR.R
*	Prx1m-08.7521.7521.2	4.0827	0.3785	100.0%	1454.7917	1454.7849	4.7	1	6.6569057	4.14	86.4%	2	K.LVLEALENVPSDR.R
*	Prx1m-09.7410.7410.2	2.8434	0.3188	100.0%	1454.792	1454.7849	4.9	1	6.0643053	4.14	76.2%	1	K.LVLEALENVPSDR.R
*	Prx1m-03.4040.4040.2	2.5569	0.2951	100.0%	1031.5586	1031.5554	3.1	3	5.671615	4.46	86.7%	1	R.MVGEVLVER.T
*	Prx1m-05.4366.4366.2	3.1565	0.4442	100.0%	2325.0989	2324.1113	-6.8	1	7.496293	4.14	47.1%	1	K.AGNLPGGIINGNPSEDTNNLNDK.E
U	PF3D7_0309600	15	20	38.4%	112	11948	4.5	0.0060326476	1.4210291	| organism=Plasmodium_falciparum_3D7 | product=60S acidic ribosomal protein P2 (PfP2) | location=Pf3D7_03_v3:407980-408318(+) | length=112 | sequence_SO=chromosome | SO=protein_coding
	Filename	XCorr	DeltCN	Conf%	ObsM+H+	CalcM+H+	PPM	SpR	Prob Score	pI	Ion%	#	Sequence
*	Prx1m-09.4673.4673.3	3.6234	0.2374	95.8%	2266.2212	2265.2197	-0.8	2	4.937664	6.56	42.5%	2	K.KLQNIGGGVAAAPAGAAAVETAEAK.K
*	Prx1m-04.4415.4415.2	5.4633	0.5703	100.0%	2138.1199	2137.1248	-3.9	1	11.482723	4.46	65.9%	1	K.LQNIGGGVAAAPAGAAAVETAEAK.K
*	Prx1m-05.4330.4330.2	7.8884	0.5907	100.0%	2138.1333	2137.1248	2.4	1	11.108439	4.46	87.5%	1	K.LQNIGGGVAAAPAGAAAVETAEAK.K
*	Prx1m-06.4251.4251.2	6.367	0.5329	100.0%	2138.135	2137.1248	3.2	1	10.61841	4.46	75.0%	1	K.LQNIGGGVAAAPAGAAAVETAEAK.K
*	Prx1m-07.4229.4229.2	6.868	0.5927	100.0%	2138.129	2137.1248	0.4	1	13.133059	4.46	70.0%	1	K.LQNIGGGVAAAPAGAAAVETAEAK.K
*	Prx1m-08.4519.4519.2	3.1163	0.2435	100.0%	2137.1204	2137.1248	-2.1	1	6.049442	4.46	44.7%	1	K.LQNIGGGVAAAPAGAAAVETAEAK.K
*	Prx1m-05.4314.4314.3	5.0802	0.5087	100.0%	2137.1301	2137.1248	2.5	1	8.889199	4.46	66.2%	1	K.LQNIGGGVAAAPAGAAAVETAEAK.K
*	Prx1m-06.4323.4323.3	6.9738	0.5772	100.0%	2138.1375	2137.1248	4.4	1	12.665966	4.46	71.8%	2	K.LQNIGGGVAAAPAGAAAVETAEAK.K
*	Prx1m-08.4500.4500.3	3.0788	0.3699	96.0%	2137.128	2137.1248	1.5	1	6.773895	4.46	44.3%	1	K.LQNIGGGVAAAPAGAAAVETAEAK.K
*	Prx1m-07.4169.4169.3	3.6186	0.1746	94.1%	2266.2302	2265.2197	3.2	1	4.5845084	6.56	42.5%	3	K.LQNIGGGVAAAPAGAAAVETAEAKK.E
*	Prx1m-08.4279.4279.3	3.3813	0.318	95.0%	2265.229	2265.2197	4.1	1	5.6144533	6.56	50.7%	1	K.LQNIGGGVAAAPAGAAAVETAEAKK.E
*	Prx1m-05.3329.3329.2	3.2314	0.2771	88.3%	1554.8196	1554.8123	4.7	1	7.5466614	4.46	53.6%	1	G.GVAAAPAGAAAVETAEAK.K
*	Prx1m-07.10886.10886.2	1.8161	0.2008	97.7%	2001.847	2001.8447	1.2	2	4.5599375	3.58	35.7%	1	K.KEEEEEEEDDLGFSLFG.-
*	Prx1m-08.11483.11483.2	2.8028	0.4678	100.0%	2002.8395	2001.8447	-4.3	9	8.139294	3.58	25.0%	2	K.KEEEEEEEDDLGFSLFG.-
*	Prx1m-09.11729.11729.2	2.3639	0.3741	100.0%	2002.83	2001.8447	-9.0	1	7.778621	3.58	44.0%	1	K.KEEEEEEEDDLGFSLFG.-
U	PF3D7_1434200	12	28	38.3%	149	16931	4.2	0.0063484507	1.4154608	| organism=Plasmodium_falciparum_3D7 | product=calmodulin (CAM) | location=Pf3D7_14_v3:1368815-1369796(-) | length=149 | sequence_SO=chromosome | SO=protein_coding
	Filename	XCorr	DeltCN	Conf%	ObsM+H+	CalcM+H+	PPM	SpR	Prob Score	pI	Ion%	#	Sequence
*	Prx1m-04.9853.9853.2	4.5325	0.3518	100.0%	1568.7161	1567.7122	0.4	1	6.7778106	3.8	71.4%	5	K.DTDTEEELIEAFR.V
*	Prx1m-05.9702.9702.2	4.8582	0.4478	100.0%	1567.7145	1567.7122	1.5	1	7.9697495	3.8	95.2%	7	K.DTDTEEELIEAFR.V
*	Prx1m-06.10210.10210.2	4.8115	0.4241	100.0%	1567.7155	1567.7122	2.1	1	8.043134	3.8	100.0%	3	K.DTDTEEELIEAFR.V
*	Prx1m-07.10391.10391.2	2.7181	0.2583	100.0%	1567.7177	1567.7122	3.5	1	6.1077113	3.8	57.1%	1	K.DTDTEEELIEAFR.V
*	Prx1m-05.9735.9735.3	2.3241	0.1924	90.8%	1567.7107	1567.7122	-0.9	60	5.485216	3.8	31.0%	1	K.DTDTEEELIEAFR.V
*	Prx1m-07.4907.4907.2	3.6613	0.4042	100.0%	1829.8484	1827.8507	-4.9	1	5.9433417	4.25	59.3%	1	R.VFDRDGDGYISADELR.H
*	Prx1m-03.4652.4652.2	2.6423	0.2187	99.9%	1348.6407	1348.6412	-0.4	1	5.4613833	3.96	83.3%	1	K.LTNEEVDEMIR.E
*	Prx1m-04.6863.6863.2	3.2985	0.4431	100.0%	1941.8807	1941.8712	4.9	1	7.4880743	3.8	75.0%	1	R.EADIDGDGQINYEEFVK.M
*	Prx1m-05.6938.6938.2	7.2493	0.5455	100.0%	1942.8666	1941.8712	-4.1	1	11.67364	3.8	92.6%	3	R.EADIDGDGQINYEEFVK.M
*	Prx1m-06.6762.6762.2	5.8745	0.5235	100.0%	1941.8823	1941.8712	5.7	1	10.824624	3.8	89.3%	3	R.EADIDGDGQINYEEFVK.M
*	Prx1m-07.6825.6825.2	6.0506	0.5351	100.0%	1941.8748	1941.8712	1.8	1	10.744569	3.8	89.3%	1	R.EADIDGDGQINYEEFVK.M
*	Prx1m-08.7149.7149.2	5.3386	0.5744	100.0%	1941.8687	1941.8712	-1.3	1	10.564344	3.8	92.9%	1	R.EADIDGDGQINYEEFVK.M
U	PF3D7_1019400	16	25	37.0%	108	11775	9.4	0.007820099	1.3442287	| organism=Plasmodium_falciparum_3D7 | product=60S ribosomal protein L30e, putative | location=Pf3D7_10_v3:786503-787008(+) | length=108 | sequence_SO=chromosome | SO=protein_coding
	Filename	XCorr	DeltCN	Conf%	ObsM+H+	CalcM+H+	PPM	SpR	Prob Score	pI	Ion%	#	Sequence
*	Prx1m-04.3935.3935.2	4.1407	0.4312	100.0%	1472.7964	1472.789	5.1	1	8.15436	8.26	86.4%	1	K.LVIVSSNCPSIQR.S
*	Prx1m-05.3872.3872.2	3.8642	0.4319	100.0%	1472.7914	1472.789	1.7	1	8.5548115	8.26	90.9%	1	K.LVIVSSNCPSIQR.S
*	Prx1m-06.3861.3861.2	3.955	0.4511	100.0%	1472.7996	1472.789	7.2	1	8.102143	8.26	86.4%	1	K.LVIVSSNCPSIQR.S
*	Prx1m-08.8506.8506.2	3.6389	0.2796	100.0%	1304.6635	1303.6603	-0.1	1	7.1875267	6.56	94.4%	3	R.SVIEYYAMLSK.C
*	Prx1m-09.8556.8556.2	3.6293	0.3724	100.0%	1303.6608	1303.6603	0.4	1	6.563889	6.56	94.4%	4	R.SVIEYYAMLSK.C
*	Prx1m-07.8628.8628.2	3.6188	0.3061	100.0%	1747.9183	1747.9146	2.2	1	5.667666	4.14	65.4%	1	R.ISCLVITDVGDSDIIK.T
*	Prx1m-08.8981.8981.2	4.8174	0.3562	100.0%	1747.9158	1747.9146	0.7	1	7.0598073	4.14	88.5%	3	R.ISCLVITDVGDSDIIK.T
*	Prx1m-09.8832.8832.2	5.199	0.2926	100.0%	1747.9187	1747.9146	2.4	1	7.8246484	4.14	88.9%	1	R.ISCLVITDVGDSDIIK.T
*	Prx1m-06.7152.7152.2	3.995	0.3104	94.1%	1634.841	1634.8306	6.3	1	6.42889	4.14	73.1%	1	I.SCLVITDVGDSDIIK.T
*	Prx1m-07.7199.7199.2	4.4969	0.3989	98.3%	1634.8318	1634.8306	0.7	1	6.852176	4.14	69.2%	1	I.SCLVITDVGDSDIIK.T
*	Prx1m-06.7095.7095.2	3.8916	0.232	90.4%	1547.8069	1547.7985	5.4	1	5.4686403	4.14	75.0%	1	S.CLVITDVGDSDIIK.T
*	Prx1m-03.6331.6331.2	3.242	0.3493	93.8%	1387.7717	1387.7678	2.8	1	7.6387744	4.14	72.7%	1	C.LVITDVGDSDIIK.T
*	Prx1m-04.6543.6543.2	4.1195	0.4137	98.2%	1387.7721	1387.7678	3.1	1	7.4844165	4.14	90.9%	1	C.LVITDVGDSDIIK.T
*	Prx1m-05.6495.6495.2	4.1412	0.4412	97.5%	1387.772	1387.7678	3.0	1	7.551792	4.14	90.9%	2	C.LVITDVGDSDIIK.T
*	Prx1m-06.6426.6426.2	4.1537	0.4378	97.5%	1387.7719	1387.7678	2.9	1	8.036478	4.14	90.9%	2	C.LVITDVGDSDIIK.T
*	Prx1m-07.6526.6526.2	3.8154	0.3966	96.7%	1387.775	1387.7678	5.2	1	7.527688	4.14	86.4%	1	C.LVITDVGDSDIIK.T
U	PF3D7_0922200	23	49	36.1%	402	44844	6.7	0.004117807	1.2961485	| organism=Plasmodium_falciparum_3D7 | product=S-adenosylmethionine synthetase (SAMS) | location=Pf3D7_09_v3:903362-904570(+) | length=402 | sequence_SO=chromosome | SO=protein_coding
	Filename	XCorr	DeltCN	Conf%	ObsM+H+	CalcM+H+	PPM	SpR	Prob Score	pI	Ion%	#	Sequence
*	Prx1m-04.6154.6154.2	2.4	0.318	100.0%	1878.8636	1877.8665	-3.3	1	5.3990674	4.72	46.4%	1	R.GNFLFTSESVNEGHPDK.I
*	Prx1m-05.6124.6124.2	2.4041	0.1985	99.6%	1878.8545	1877.8665	-8.2	7	5.9405527	4.72	35.7%	2	R.GNFLFTSESVNEGHPDK.I
*	Prx1m-06.6098.6098.2	1.8048	0.1823	96.9%	1878.8593	1877.8665	-5.6	4	4.3717136	4.72	39.3%	1	R.GNFLFTSESVNEGHPDK.I
*	Prx1m-03.1932.1932.2	2.5093	0.3905	91.3%	1299.5802	1299.5812	-0.8	1	6.998299	4.72	63.2%	1	F.TSESVNEGHPDK.I
*	Prx1m-08.8861.8861.2	3.1315	0.2301	100.0%	1779.8328	1778.8411	-6.5	1	5.1514454	4.14	65.4%	1	K.ICDQISDAILDSCLR.E
*	Prx1m-03.2275.2275.2	2.0329	0.3098	100.0%	1063.4681	1063.4691	-0.9	5	5.3543215	4.72	71.4%	1	K.HIGYDDESK.G
*	Prx1m-04.3784.3784.2	4.529	0.4696	100.0%	2097.9734	2096.9666	1.7	1	8.702313	4.4	75.0%	1	K.VSIDEQSPDIAQCVHENR.S
*	Prx1m-08.9379.9379.2	2.4997	0.1107	98.5%	1242.712	1242.7092	2.3	1	4.9515686	6.56	73.7%	2	K.LGILPYLGPDGK.T
*	Prx1m-09.9308.9308.2	3.6441	0.37	100.0%	1242.7129	1242.7092	2.9	1	6.5480356	6.56	89.5%	3	K.LGILPYLGPDGK.T
*	Prx1m-07.6811.6811.2	2.6914	0.4544	95.0%	1129.6301	1129.6251	4.4	1	7.420123	6.56	88.9%	1	L.GILPYLGPDGK.T
*	Prx1m-05.3229.3229.2	2.6144	0.2649	100.0%	1182.5687	1182.5684	0.3	3	5.624869	7.11	66.7%	4	K.GSCGGHLEPLR.V
*	Prx1m-06.3180.3180.2	2.5642	0.0704	98.0%	1182.57	1182.5684	1.3	1	3.9958887	7.11	66.7%	3	K.GSCGGHLEPLR.V
*	Prx1m-03.4973.4973.2	2.3266	0.1331	99.1%	1062.5511	1062.5499	1.1	1	4.551561	4.46	92.9%	1	K.TDLMENVIK.Y
*	Prx1m-06.7990.7990.2	2.7527	0.1855	99.8%	1739.8937	1739.885	5.0	1	4.073599	4.46	54.2%	1	K.LLDNETLYYLNPSGK.F
*	Prx1m-07.8105.8105.2	5.3137	0.5046	100.0%	1739.8903	1739.885	3.0	1	7.6363745	4.46	83.3%	5	K.LLDNETLYYLNPSGK.F
*	Prx1m-08.8416.8416.2	5.9031	0.4946	100.0%	1739.8868	1739.885	1.1	1	7.737501	4.46	100.0%	8	K.LLDNETLYYLNPSGK.F
*	Prx1m-09.8408.8408.2	5.8973	0.4825	100.0%	1739.8816	1739.885	-2.0	1	8.683309	4.46	95.8%	3	K.LLDNETLYYLNPSGK.F
*	Prx1m-08.6193.6193.2	3.1002	0.2596	100.0%	1403.7562	1401.7485	0.7	1	5.3677473	6.56	61.5%	1	K.FVLGGPAADAGLTGR.K
*	Prx1m-03.2630.2630.2	2.6288	0.4054	93.9%	985.5124	985.5061	6.4	1	7.5850387	6.56	84.2%	1	G.GPAADAGLTGR.K
*	Prx1m-09.11450.11450.2	3.346	0.4081	95.5%	1787.8965	1786.8857	4.1	1	8.216408	4.14	75.0%	1	V.STGYTDYDLEQIILR.N
*	Prx1m-08.11354.11354.2	4.3543	0.2957	95.0%	1700.8589	1699.8538	1.0	1	7.301608	4.14	90.5%	2	S.TGYTDYDLEQIILR.N
*	Prx1m-09.11664.11664.2	5.2516	0.4642	96.7%	1699.8564	1699.8538	1.6	1	8.755669	4.14	91.3%	4	S.TGYTDYDLEQIILR.N
*	Prx1m-07.6849.6849.2	2.4241	0.0772	98.2%	1044.6097	1044.6088	0.9	2	5.157974	6.56	78.6%	1	R.PGFIIQELK.L
U	PF3D7_0516200	5	7	35.8%	151	16077	10.5	0.0015660913	1.2803419	| organism=Plasmodium_falciparum_3D7 | product=40S ribosomal protein S11 | location=Pf3D7_05_v3:675809-676614(-) | length=151 | sequence_SO=chromosome | SO=protein_coding
	Filename	XCorr	DeltCN	Conf%	ObsM+H+	CalcM+H+	PPM	SpR	Prob Score	pI	Ion%	#	Sequence
*	Prx1m-03.3265.3265.2	3.2311	0.5257	100.0%	1549.8262	1549.822	2.7	1	8.183338	6.56	72.0%	1	K.TPQPETAIVSGPQPK.E
*	Prx1m-05.7317.7317.2	3.0834	0.2899	100.0%	1883.8271	1883.8262	0.5	1	7.7037444	4.14	62.1%	1	R.DESSPYAAMMAAQDVAAR.L
*	Prx1m-07.4749.4749.2	1.7269	0.0446	88.4%	1080.6416	1080.6411	0.5	3	3.5923777	7.33	75.0%	3	K.ELGVTAIHIK.L
*	Prx1m-08.4865.4865.2	1.8358	0.1105	94.7%	1080.6475	1080.6411	5.9	1	3.7616985	7.33	81.2%	1	K.ELGVTAIHIK.L
	Prx1m-06.2627.2627.2	1.9297	0.2537	99.6%	1054.5717	1054.564	7.3	1	4.9484477	10.06	78.9%	1	K.TPGPGAQSALR.A
U	PF3D7_0608800	41	82	35.0%	414	46055	6.9	0.0066912845	1.2387211	| organism=Plasmodium_falciparum_3D7 | product=ornithine aminotransferase (OAT) | location=Pf3D7_06_v3:362635-363879(+) | length=414 | sequence_SO=chromosome | SO=protein_coding
	Filename	XCorr	DeltCN	Conf%	ObsM+H+	CalcM+H+	PPM	SpR	Prob Score	pI	Ion%	#	Sequence
*	Prx1m-03.6042.6042.2	3.0242	0.3367	100.0%	1212.5923	1212.5895	2.3	1	5.734638	4.14	93.8%	3	K.GVFVYDIEDR.R
*	Prx1m-04.6252.6252.2	2.9383	0.3079	100.0%	1212.5929	1212.5895	2.8	1	6.0149465	4.14	93.8%	4	K.GVFVYDIEDR.R
*	Prx1m-05.6287.6287.2	2.9876	0.2909	100.0%	1212.591	1212.5895	1.2	1	6.009758	4.14	87.5%	2	K.GVFVYDIEDR.R
*	Prx1m-06.6104.6104.2	2.5825	0.1921	99.9%	1212.5939	1212.5895	3.6	1	5.47853	4.14	93.3%	1	K.GVFVYDIEDR.R
*	Prx1m-06.7597.7597.2	2.54	0.2107	99.9%	1368.6938	1368.6906	2.4	4	4.758813	4.72	64.7%	16	K.GVFVYDIEDRR.Y
*	Prx1m-07.3863.3863.2	2.53	0.2405	100.0%	1368.695	1368.6906	3.2	1	4.094233	4.72	76.5%	5	K.GVFVYDIEDRR.Y
*	Prx1m-09.9660.9660.2	4.4172	0.4595	97.2%	1750.7784	1750.7708	4.4	1	8.724823	5.36	88.0%	1	R.YYDFLSAYSSVNQGH.C
*	Prx1m-04.7790.7790.2	2.4266	0.1495	99.5%	1233.6193	1233.615	3.5	1	5.667987	6.56	81.2%	1	R.YLTNLFGYDK.V
*	Prx1m-05.7908.7908.2	1.8355	0.2964	99.9%	1233.6174	1233.615	2.0	5	5.3651	6.56	62.5%	1	R.YLTNLFGYDK.V
*	Prx1m-06.7878.7878.2	2.6276	0.3044	100.0%	1233.62	1233.615	4.1	1	6.284116	6.56	93.8%	1	R.YLTNLFGYDK.V
*	Prx1m-07.7971.7971.2	3.1475	0.3436	100.0%	1233.6202	1233.615	4.3	1	6.6885695	6.56	100.0%	5	R.YLTNLFGYDK.V
*	Prx1m-08.8297.8297.2	3.1743	0.3452	100.0%	1233.62	1233.615	4.1	1	6.6865854	6.56	100.0%	5	R.YLTNLFGYDK.V
*	Prx1m-09.8258.8258.2	3.2391	0.4135	100.0%	1233.6199	1233.615	4.0	1	7.213327	6.56	100.0%	2	R.YLTNLFGYDK.V
*	Prx1m-03.4037.4037.2	5.3769	0.4255	100.0%	1715.7997	1715.7979	1.1	1	9.627405	4.46	96.3%	1	K.VLMMNTGAEASETAYK.L
*	Prx1m-04.4198.4198.2	5.5046	0.5134	100.0%	1715.8018	1715.7979	2.3	1	10.002191	4.46	96.3%	1	K.VLMMNTGAEASETAYK.L
*	Prx1m-05.4191.4191.2	5.6551	0.4962	100.0%	1715.8011	1715.7979	1.9	1	9.800342	4.46	100.0%	1	K.VLMMNTGAEASETAYK.L
*	Prx1m-06.4143.4143.2	5.5416	0.4817	100.0%	1715.8025	1715.7979	2.7	1	9.466638	4.46	100.0%	1	K.VLMMNTGAEASETAYK.L
*	Prx1m-07.4088.4088.2	4.8194	0.4919	100.0%	1715.7986	1715.7979	0.4	1	8.57657	4.46	70.4%	1	K.VLMMNTGAEASETAYK.L
*	Prx1m-03.3346.3346.2	2.7852	0.2254	100.0%	1293.6392	1293.6368	1.8	1	7.1488676	8.26	83.3%	1	K.IIVCNNNFSGR.T
*	Prx1m-04.3496.3496.2	3.0741	0.2516	100.0%	1293.6296	1293.6368	-5.6	1	7.431742	8.26	88.9%	1	K.IIVCNNNFSGR.T
*	Prx1m-05.3449.3449.2	3.2964	0.2764	100.0%	1294.637	1293.6368	-2.5	1	6.9420314	8.26	94.4%	1	K.IIVCNNNFSGR.T
*	Prx1m-08.12465.12465.2	1.6591	0.1035	90.9%	1394.711	1393.7263	-13.3	20	3.7326977	9.08	30.0%	1	K.NNFGPFVPNFLK.V
*	Prx1m-09.12911.12911.2	2.7303	0.19	99.9%	1394.7122	1393.7263	-12.6	10	4.7420053	9.08	60.0%	4	K.NNFGPFVPNFLK.V
*	Prx1m-03.5451.5451.2	3.1954	0.4725	100.0%	1291.6438	1291.6416	1.7	1	7.0259748	3.96	100.0%	2	K.VPYDDLEALEK.E
*	Prx1m-04.5592.5592.2	3.8965	0.4587	100.0%	1293.649	1291.6416	0.6	1	7.768467	3.96	100.0%	2	K.VPYDDLEALEK.E
*	Prx1m-09.11618.11618.2	2.0376	0.0604	91.7%	1780.9028	1780.9229	-11.2	1	3.51965	4.46	61.5%	1	K.YNVLFVADEVQTGLGR.T
*	Prx1m-07.6243.6243.2	4.4504	0.4048	97.8%	1404.7543	1404.7482	4.3	1	7.33947	4.46	90.9%	1	V.LFVADEVQTGLGR.T
*	Prx1m-08.6577.6577.2	4.8572	0.4247	98.4%	1404.752	1404.7482	2.7	1	7.3837976	4.46	95.5%	1	V.LFVADEVQTGLGR.T
*	Prx1m-09.6498.6498.2	4.8251	0.4406	98.1%	1404.7526	1404.7482	3.1	1	7.8821964	4.46	95.5%	1	V.LFVADEVQTGLGR.T
*	Prx1m-09.7363.7363.2	3.0364	0.2154	100.0%	1101.6515	1100.6462	1.7	1	5.515339	9.08	100.0%	1	K.LGAPFLQNLK.E
*	Prx1m-08.8474.8474.2	2.4973	0.2811	100.0%	1050.5665	1050.5652	1.3	1	5.534781	6.56	86.7%	2	K.GLLCAIEFK.N
*	Prx1m-09.8571.8571.2	2.5969	0.2977	100.0%	1050.5641	1050.5652	-1.0	1	6.7114925	6.56	92.9%	2	K.GLLCAIEFK.N
*	Prx1m-07.11643.11643.2	1.8463	0.1114	94.2%	1489.7382	1488.7515	-11.2	3	3.690022	4.46	41.2%	1	K.NDLVNVWDICLK.F
*	Prx1m-08.12173.12173.2	1.4416	0.1579	91.5%	1489.7397	1488.7515	-10.1	4	4.3689733	4.46	33.3%	1	K.NDLVNVWDICLK.F
*	Prx1m-09.11490.11490.2	1.7573	0.2732	99.5%	1488.7582	1488.7515	4.5	1	4.6183257	4.46	55.0%	1	K.NDLVNVWDICLK.F
*	Prx1m-04.4322.4322.2	3.5857	0.334	100.0%	1476.7223	1476.725	-1.8	1	6.262375	3.96	80.0%	1	K.EQLDECTEIIVK.T
*	Prx1m-05.4251.4251.2	3.5885	0.2709	100.0%	1476.7299	1476.725	3.3	1	5.274285	3.96	80.0%	1	K.EQLDECTEIIVK.T
*	Prx1m-06.4194.4194.2	3.4401	0.2825	100.0%	1476.7288	1476.725	2.6	1	6.5250993	3.96	75.0%	1	K.EQLDECTEIIVK.T
*	Prx1m-07.4148.4148.2	3.2883	0.3395	100.0%	1476.7302	1476.725	3.6	1	6.0431967	3.96	60.0%	1	K.EQLDECTEIIVK.T
*	Prx1m-08.4403.4403.2	3.9257	0.359	100.0%	1477.731	1476.725	1.8	1	6.233054	3.96	75.0%	1	K.EQLDECTEIIVK.T
*	Prx1m-09.4387.4387.2	3.4969	0.2365	100.0%	1477.725	1476.725	-2.3	2	5.485107	3.96	65.0%	1	K.EQLDECTEIIVK.T
U	sp|P02533|K1C14_HUMAN	25	48	32.0%	472	51561	5.2	0.0034355414	1.0892961	Keratin, type I cytoskeletal 14 OS=Homo sapiens GN=KRT14 PE=1 SV=4
	Filename	XCorr	DeltCN	Conf%	ObsM+H+	CalcM+H+	PPM	SpR	Prob Score	pI	Ion%	#	Sequence
*	Prx1m-03.3156.3156.2	3.5284	0.5039	100.0%	1427.7094	1425.6969	4.0	2	7.956559	9.08	56.0%	1	R.APSTYGGGLSVSSSR.F
	Prx1m-03.2864.2864.2	1.791	0.1379	96.2%	1091.5339	1090.531	-0.4	14	3.9796114	6.56	66.7%	1	K.VTMQNLNDR.L
	Prx1m-03.3070.3070.2	2.0402	0.156	99.1%	809.4462	809.4403	7.3	3	4.580967	6.56	90.9%	1	R.LASYLDK.V
	Prx1m-08.3619.3619.2	2.6857	0.3458	100.0%	1301.66	1301.6583	1.3	1	5.393753	3.96	78.9%	1	R.ALEEANADLEVK.I
	Prx1m-06.3781.3781.2	2.0671	0.1203	98.4%	1036.5302	1036.5322	-2.0	4	3.7050912	9.08	90.9%	2	K.IRDWYQR.Q
	Prx1m-04.3417.3417.2	1.7192	0.1623	97.5%	807.4019	807.39954	2.9	4	4.584686	4.46	90.9%	1	R.LAADDFR.T
	Prx1m-06.3292.3292.2	1.7301	0.0911	93.9%	807.4023	807.39954	3.4	1	4.3052382	4.46	100.0%	1	R.LAADDFR.T
	Prx1m-08.3477.3477.2	1.8473	0.1321	97.5%	807.4024	807.39954	3.6	1	5.1724896	4.46	100.0%	1	R.LAADDFR.T
	Prx1m-09.3483.3483.2	1.7289	0.121	95.6%	807.4034	807.39954	4.8	1	4.1886063	4.46	100.0%	1	R.LAADDFR.T
	Prx1m-03.5062.5062.2	3.1899	0.2479	100.0%	1029.6042	1029.5939	10.1	1	6.049141	4.46	100.0%	1	R.VLDELTLAR.A
	Prx1m-04.5240.5240.2	2.8908	0.2613	100.0%	1029.6073	1029.5939	13.0	1	5.6906705	4.46	100.0%	2	R.VLDELTLAR.A
	Prx1m-05.5216.5216.2	2.5016	0.1873	99.9%	1029.6077	1029.5939	13.4	1	4.7428365	4.46	93.3%	1	R.VLDELTLAR.A
	Prx1m-06.6712.6712.2	3.6527	0.3383	100.0%	1276.6487	1276.6453	2.7	1	6.520506	4.14	94.1%	1	R.ADLEMQIESLK.E
	Prx1m-07.6786.6786.2	2.4063	0.2445	99.9%	1277.6449	1276.6453	-2.9	1	4.3403654	4.14	82.4%	1	R.ADLEMQIESLK.E
	Prx1m-05.2560.2560.2	1.6711	0.1486	94.7%	1370.6545	1370.6481	4.7	1	3.437682	5.8	55.6%	1	K.KNHEEEMNALR.G
	Prx1m-09.5553.5553.2	2.694	0.3259	100.0%	2086.9802	2085.987	-4.9	6	5.620095	3.96	35.5%	1	R.GQVGGDVNVEMDAAPGVDLSR.I
	Prx1m-04.8498.8498.2	2.947	0.3562	100.0%	1172.53	1172.5259	3.5	1	6.133242	4.14	92.9%	2	K.DAEEWFFTK.T
	Prx1m-05.8496.8496.2	3.0	0.2718	100.0%	1172.53	1172.5259	3.5	1	5.4010077	4.14	92.9%	1	K.DAEEWFFTK.T
	Prx1m-06.3248.3248.2	3.2886	0.2411	100.0%	1379.7336	1379.7277	4.3	1	5.0133343	6.56	77.8%	15	K.TRLEQEIATYR.R
	Prx1m-07.3244.3244.2	3.8276	0.338	100.0%	1379.7332	1379.7277	4.0	1	5.8144536	6.56	88.9%	7	K.TRLEQEIATYR.R
	Prx1m-05.3950.3950.2	3.4504	0.5229	100.0%	2310.0823	2309.064	6.5	1	9.373824	4.72	44.1%	1	R.LLEGEDAHLSSSQFSSGSQSSR.D
	Prx1m-03.3862.3862.3	3.1298	0.3824	96.8%	2309.0752	2309.064	4.9	1	6.0527945	4.72	57.4%	1	R.LLEGEDAHLSSSQFSSGSQSSR.D
	Prx1m-04.3889.3889.3	3.2696	0.3565	96.4%	2310.0664	2309.064	-0.4	1	5.496277	4.72	50.0%	1	R.LLEGEDAHLSSSQFSSGSQSSR.D
	Prx1m-05.3852.3852.3	3.3521	0.421	96.4%	2309.0608	2309.064	-1.4	1	6.456267	4.72	51.8%	1	R.LLEGEDAHLSSSQFSSGSQSSR.D
	Prx1m-06.3820.3820.3	3.6842	0.4328	97.7%	2310.0757	2309.064	3.6	1	6.4185567	4.72	56.7%	1	R.LLEGEDAHLSSSQFSSGSQSSR.D
U	sp|P08779|K1C16_HUMAN	28	53	30.2%	473	51268	5.0	0.0037853906	1.004472	Keratin, type I cytoskeletal 16 OS=Homo sapiens GN=KRT16 PE=1 SV=4
	Filename	XCorr	DeltCN	Conf%	ObsM+H+	CalcM+H+	PPM	SpR	Prob Score	pI	Ion%	#	Sequence
*	Prx1m-03.3192.3192.2	3.1563	0.4594	100.0%	1338.6718	1338.6648	5.2	1	6.6266723	9.08	73.9%	1	R.APSTYGGGLSVSSR.F
*	Prx1m-04.3333.3333.2	3.5111	0.4749	100.0%	1338.6681	1338.6648	2.5	1	7.9514694	9.08	82.6%	1	R.APSTYGGGLSVSSR.F
*	Prx1m-05.3292.3292.2	1.7953	0.0754	90.1%	1338.6658	1338.6648	0.7	12	4.8773737	9.08	47.8%	1	R.APSTYGGGLSVSSR.F
	Prx1m-03.2864.2864.2	1.791	0.1379	96.2%	1091.5339	1090.531	-0.4	14	3.9796114	6.56	66.7%	1	K.VTMQNLNDR.L
	Prx1m-03.3070.3070.2	2.0402	0.156	99.1%	809.4462	809.4403	7.3	3	4.580967	6.56	90.9%	1	R.LASYLDK.V
	Prx1m-08.3619.3619.2	2.6857	0.3458	100.0%	1301.66	1301.6583	1.3	1	5.393753	3.96	78.9%	1	R.ALEEANADLEVK.I
	Prx1m-06.3781.3781.2	2.0671	0.1203	98.4%	1036.5302	1036.5322	-2.0	4	3.7050912	9.08	90.9%	2	K.IRDWYQR.Q
	Prx1m-09.8652.8652.2	4.801	0.4966	100.0%	2065.1545	2064.1448	3.1	1	8.722232	4.46	60.0%	1	K.IIAATIENAQPILQIDNAR.L
	Prx1m-09.8676.8676.3	3.484	0.168	94.4%	2064.1526	2064.1448	3.8	2	5.6983156	4.46	49.1%	1	K.IIAATIENAQPILQIDNAR.L
	Prx1m-04.3417.3417.2	1.7192	0.1623	97.5%	807.4019	807.39954	2.9	4	4.584686	4.46	90.9%	1	R.LAADDFR.T
	Prx1m-06.3292.3292.2	1.7301	0.0911	93.9%	807.4023	807.39954	3.4	1	4.3052382	4.46	100.0%	1	R.LAADDFR.T
	Prx1m-08.3477.3477.2	1.8473	0.1321	97.5%	807.4024	807.39954	3.6	1	5.1724896	4.46	100.0%	1	R.LAADDFR.T
	Prx1m-09.3483.3483.2	1.7289	0.121	95.6%	807.4034	807.39954	4.8	1	4.1886063	4.46	100.0%	1	R.LAADDFR.T
*	Prx1m-08.2990.2990.2	1.8864	0.1492	97.3%	1259.6794	1259.6742	4.2	2	4.2817206	7.33	62.5%	1	R.TKYEHELALR.Q
*	Prx1m-09.2961.2961.2	2.6134	0.3547	100.0%	1259.6816	1259.6742	5.9	1	6.3151355	7.33	81.2%	3	R.TKYEHELALR.Q
	Prx1m-03.5062.5062.2	3.1899	0.2479	100.0%	1029.6042	1029.5939	10.1	1	6.049141	4.46	100.0%	1	R.VLDELTLAR.T
	Prx1m-04.5240.5240.2	2.8908	0.2613	100.0%	1029.6073	1029.5939	13.0	1	5.6906705	4.46	100.0%	2	R.VLDELTLAR.T
	Prx1m-05.5216.5216.2	2.5016	0.1873	99.9%	1029.6077	1029.5939	13.4	1	4.7428365	4.46	93.3%	1	R.VLDELTLAR.T
	Prx1m-05.4799.4799.2	2.5796	0.2874	100.0%	2087.9878	2087.9663	10.3	1	6.255441	3.96	55.9%	1	R.GQTGGDVNVEMDAAPGVDLSR.I
	Prx1m-06.4725.4725.2	3.7169	0.3874	100.0%	2088.9631	2087.9663	-3.1	1	6.608601	3.96	47.1%	1	R.GQTGGDVNVEMDAAPGVDLSR.I
	Prx1m-07.4698.4698.2	3.714	0.4554	100.0%	2088.967	2087.9663	-1.3	1	7.2827253	3.96	50.0%	1	R.GQTGGDVNVEMDAAPGVDLSR.I
	Prx1m-08.4970.4970.2	5.1491	0.4957	100.0%	2088.9722	2087.9663	1.2	1	8.673834	3.96	55.9%	1	R.GQTGGDVNVEMDAAPGVDLSR.I
	Prx1m-09.4959.4959.2	5.2614	0.5171	100.0%	2088.9705	2087.9663	0.4	1	8.886511	3.96	63.6%	1	R.GQTGGDVNVEMDAAPGVDLSR.I
	Prx1m-03.7184.7184.2	2.3781	0.1361	99.3%	1096.5323	1096.5309	1.3	2	5.0859933	4.46	78.6%	1	R.DAETWFLSK.T
	Prx1m-04.7478.7478.2	2.9047	0.291	100.0%	1096.532	1096.5309	1.0	1	5.9697556	4.46	92.9%	2	R.DAETWFLSK.T
	Prx1m-03.2752.2752.2	1.8829	0.0095	89.4%	989.5381	989.5374	0.7	1	2.606034	6.56	92.3%	1	R.SEVTELRR.V
	Prx1m-06.3248.3248.2	3.2886	0.2411	100.0%	1379.7336	1379.7277	4.3	1	5.0133343	6.56	77.8%	15	K.TRLEQEIATYR.R
	Prx1m-07.3244.3244.2	3.8276	0.338	100.0%	1379.7332	1379.7277	4.0	1	5.8144536	6.56	88.9%	7	K.TRLEQEIATYR.R
U	PF3D7_1355800	4	8	30.2%	86	10110	9.8	0.0031425883	1.004472	| organism=Plasmodium_falciparum_3D7 | product=splicing factor 3B subunit 5, putative (SF3B5) | location=Pf3D7_13_v3:2214445-2215085(+) | length=86 | sequence_SO=chromosome | SO=protein_coding
	Filename	XCorr	DeltCN	Conf%	ObsM+H+	CalcM+H+	PPM	SpR	Prob Score	pI	Ion%	#	Sequence
*	Prx1m-08.3137.3137.2	2.2778	0.3252	100.0%	1342.6561	1342.6498	4.7	1	5.0326047	7.41	68.4%	1	R.DTLASHVGHYSR.L
*	Prx1m-07.7371.7371.2	4.2565	0.4904	100.0%	1563.8472	1563.8417	3.5	1	8.822411	4.46	86.4%	2	R.LAYFAVVENEPIAK.I
*	Prx1m-08.7790.7790.2	4.2006	0.4695	100.0%	1563.8461	1563.8417	2.8	1	7.6870604	4.46	90.9%	3	R.LAYFAVVENEPIAK.I
*	Prx1m-09.7754.7754.2	4.5428	0.4894	100.0%	1563.8451	1563.8417	2.2	1	7.863716	4.46	90.9%	2	R.LAYFAVVENEPIAK.I
U	PF3D7_1357000	40	245	30.0%	443	48959	9.1	0.018683504	0.9952624	| organism=Plasmodium_falciparum_3D7 | product=elongation factor 1-alpha | location=Pf3D7_13_v3:2265817-2267148(-) | length=443 | sequence_SO=chromosome | SO=protein_coding
U	PF3D7_1357100	40	246	30.0%	443	48959	9.1	0.018759765	0.9952624	| organism=Plasmodium_falciparum_3D7 | product=elongation factor 1-alpha | location=Pf3D7_13_v3:2268901-2270232(+) | length=443 | sequence_SO=chromosome | SO=protein_coding
	Filename	XCorr	DeltCN	Conf%	ObsM+H+	CalcM+H+	PPM	SpR	Prob Score	pI	Ion%	#	Sequence
	Prx1m-06.3477.3477.2	2.5886	0.3551	91.1%	1084.5813	1084.5786	2.5	1	6.5079412	7.33	93.8%	1	F.FTVIDAPGHK.D
	Prx1m-07.3466.3466.2	2.6856	0.336	91.3%	1084.5734	1084.5786	-4.8	1	7.3779464	7.33	93.8%	1	F.FTVIDAPGHK.D
	Prx1m-06.6257.6257.2	3.1458	0.361	92.3%	1494.7769	1493.7634	6.7	1	5.5418773	4.46	72.0%	1	L.VVPAEVGGFEGAFSK.E
	Prx1m-07.6438.6438.2	3.348	0.3938	95.1%	1493.7675	1493.7634	2.7	1	6.725666	4.46	91.3%	2	L.VVPAEVGGFEGAFSK.E
	Prx1m-08.6656.6656.2	3.0252	0.4621	96.1%	1493.774	1493.7634	7.1	2	8.1915655	4.46	56.0%	1	L.VVPAEVGGFEGAFSK.E
	Prx1m-03.5434.5434.2	4.1293	0.4976	98.2%	1394.698	1394.6951	2.1	1	9.235899	4.46	100.0%	1	V.VPAEVGGFEGAFSK.E
	Prx1m-04.5575.5575.2	4.1043	0.5323	96.9%	1394.6996	1394.6951	3.2	1	9.829682	4.46	95.7%	2	V.VPAEVGGFEGAFSK.E
	Prx1m-05.5650.5650.2	3.4886	0.4944	97.8%	1394.6989	1394.6951	2.7	1	10.513006	4.46	78.3%	2	V.VPAEVGGFEGAFSK.E
	Prx1m-06.5490.5490.2	4.1813	0.507	97.8%	1394.7009	1394.6951	4.2	1	10.032587	4.46	91.3%	2	V.VPAEVGGFEGAFSK.E
	Prx1m-04.2197.2197.2	2.6056	0.207	99.9%	1459.7076	1459.7063	0.9	1	4.318212	4.89	64.7%	1	K.YSEDRYEEIKK.E
	Prx1m-08.11728.11728.2	3.4117	0.3766	100.0%	1892.9633	1892.964	-0.4	1	7.5849433	3.96	77.8%	3	K.VDFIPISGFEGDNLIEK.S
	Prx1m-09.12154.12154.2	4.6306	0.4907	100.0%	1893.9666	1892.964	-0.4	1	8.553425	3.96	82.1%	8	K.VDFIPISGFEGDNLIEK.S
	Prx1m-09.12075.12075.3	3.047	0.4565	97.9%	1893.9708	1892.964	1.8	1	6.8674374	3.96	51.0%	1	K.VDFIPISGFEGDNLIEK.S
	Prx1m-06.8639.8639.2	2.6767	0.3273	100.0%	1457.7649	1457.7556	6.4	1	5.979436	4.14	54.5%	1	R.TLIEALDTMEPPK.R
	Prx1m-07.8776.8776.2	4.3772	0.4932	100.0%	1457.7594	1457.7556	2.6	1	9.013408	4.14	90.9%	4	R.TLIEALDTMEPPK.R
	Prx1m-08.9122.9122.2	4.6622	0.507	100.0%	1457.7585	1457.7556	2.0	1	9.103014	4.14	95.5%	5	R.TLIEALDTMEPPK.R
	Prx1m-09.9126.9126.2	3.8664	0.4788	100.0%	1457.7585	1457.7556	2.0	1	8.4909725	4.14	90.9%	3	R.TLIEALDTMEPPK.R
	Prx1m-03.3720.3720.2	3.5148	0.3612	100.0%	1025.6132	1025.6102	2.9	1	6.8855333	10.06	94.7%	1	K.IGGIGTVPVGR.V
	Prx1m-05.3768.3768.2	3.2957	0.3919	100.0%	1025.6155	1025.6102	5.1	1	6.3579226	10.06	89.5%	1	K.IGGIGTVPVGR.V
	Prx1m-06.3738.3738.2	3.5263	0.4315	100.0%	1025.6135	1025.6102	3.2	1	6.5100985	10.06	100.0%	1	K.IGGIGTVPVGR.V
	Prx1m-07.3691.3691.2	3.1153	0.3697	100.0%	1025.6125	1025.6102	2.3	1	6.098798	10.06	89.5%	1	K.IGGIGTVPVGR.V
	Prx1m-04.5870.5870.2	4.5801	0.4267	97.4%	1545.7579	1545.7544	2.3	1	8.087987	3.96	79.2%	1	K.EVLEEARPGDNIGF.N
	Prx1m-03.4767.4767.2	2.7467	0.3729	91.4%	1659.7979	1659.7972	0.4	6	6.5592246	3.96	44.0%	1	K.EVLEEARPGDNIGFN.V
	Prx1m-04.4950.4950.2	3.2074	0.4613	96.2%	1659.7961	1659.7972	-0.7	1	7.5767407	3.96	56.0%	1	K.EVLEEARPGDNIGFN.V
	Prx1m-05.5164.5164.2	4.3916	0.405	100.0%	1887.9653	1886.9607	0.7	3	8.206405	4.4	50.0%	7	K.EVLEEARPGDNIGFNVK.N
	Prx1m-06.4953.4953.2	6.8419	0.4791	100.0%	1887.972	1886.9607	4.2	1	9.85167	4.4	77.8%	47	K.EVLEEARPGDNIGFNVK.N
	Prx1m-07.5585.5585.2	7.3548	0.4805	100.0%	1887.967	1886.9607	1.6	1	10.45702	4.4	85.7%	63	K.EVLEEARPGDNIGFNVK.N
	Prx1m-08.5304.5304.2	6.4757	0.534	100.0%	1886.9648	1886.9607	2.2	1	10.473544	4.4	89.3%	33	K.EVLEEARPGDNIGFNVK.N
	Prx1m-09.5201.5201.2	6.355	0.5107	100.0%	1886.9662	1886.9607	2.9	1	9.503896	4.4	82.1%	11	K.EVLEEARPGDNIGFNVK.N
	Prx1m-06.5809.5809.3	3.0192	0.3721	96.9%	1886.9661	1886.9607	2.8	1	6.066605	4.4	58.7%	12	K.EVLEEARPGDNIGFNVK.N
	Prx1m-07.4929.4929.3	3.2509	0.3482	96.9%	1886.971	1886.9607	5.4	1	5.786126	4.4	58.7%	9	K.EVLEEARPGDNIGFNVK.N
	Prx1m-08.5416.5416.3	2.8938	0.1944	93.4%	1887.9681	1886.9607	2.2	56	4.738868	4.4	39.6%	2	K.EVLEEARPGDNIGFNVK.N
	Prx1m-03.4416.4416.2	3.8947	0.2208	90.3%	1416.7261	1416.723	2.2	1	5.9934344	6.56	71.4%	1	E.EARPGDNIGFNVK.N
	Prx1m-04.3795.3795.2	4.1598	0.2908	94.2%	1416.7272	1416.723	2.9	1	6.8728623	6.56	80.0%	5	E.EARPGDNIGFNVK.N
	Prx1m-03.3708.3708.2	3.6145	0.3322	100.0%	1060.5431	1060.5422	0.8	1	9.824733	6.56	100.0%	1	R.PGDNIGFNVK.N
	Prx1m-05.2078.2078.2	1.7157	0.1067	93.4%	996.5116	996.51086	0.7	1	3.7116435	8.8	73.3%	1	K.RGYVASDTK.N
	Prx1m-09.4709.4709.2	4.171	0.3045	94.8%	1533.8925	1532.8795	6.2	1	6.7916307	7.33	69.6%	2	F.TAQVIILNHPGEIK.N
	Prx1m-09.5020.5020.2	3.9841	0.227	90.8%	1431.8372	1431.8318	3.8	1	6.269816	7.33	76.2%	3	T.AQVIILNHPGEIK.N
	Prx1m-03.3855.3855.2	2.5703	0.0939	99.6%	836.4531	836.45123	2.3	6	3.025333	6.56	91.7%	1	K.FLNIDSK.I
	Prx1m-04.4442.4442.2	1.7729	0.1058	94.2%	942.5997	942.5982	1.6	13	3.9713838	9.08	73.3%	1	R.QTIAVGIIK.S
U	PF3D7_0627500	10	22	28.6%	189	20292	7.4	0.0039323927	0.93196833	| organism=Plasmodium_falciparum_3D7 | product=protein DJ-1 (DJ1) | location=Pf3D7_06_v3:1101734-1102852(-) | length=189 | sequence_SO=chromosome | SO=protein_coding
	Filename	XCorr	DeltCN	Conf%	ObsM+H+	CalcM+H+	PPM	SpR	Prob Score	pI	Ion%	#	Sequence
*	Prx1m-09.2533.2533.2	2.5387	0.2432	99.9%	1354.7408	1354.7438	-2.2	1	5.765384	9.08	71.4%	1	R.RAGVHVTTASVEK.S
*	Prx1m-04.2773.2773.2	2.4197	0.1693	99.5%	1198.6458	1198.6426	2.6	2	6.1458435	7.33	73.7%	2	R.AGVHVTTASVEK.S
*	Prx1m-03.3620.3620.2	2.2478	0.2884	100.0%	1160.6562	1160.6521	3.6	1	5.795853	6.56	83.3%	1	K.NVVLADTTISK.V
*	Prx1m-05.10430.10430.2	2.5914	0.1925	99.8%	1533.7981	1532.8141	-12.6	4	4.997984	6.56	40.9%	2	R.NNIYDVLVIPGGMK.G
*	Prx1m-06.11074.11074.2	3.1274	0.1883	99.9%	1533.8035	1532.8141	-9.1	2	4.646043	6.56	61.9%	5	R.NNIYDVLVIPGGMK.G
*	Prx1m-07.11318.11318.2	3.2487	0.1812	99.9%	1533.8011	1532.8141	-10.6	17	4.136346	6.56	43.5%	2	R.NNIYDVLVIPGGMK.G
*	Prx1m-09.10822.10822.2	3.3421	0.2422	100.0%	1532.8251	1532.8141	7.2	1	4.920755	6.56	66.7%	4	R.NNIYDVLVIPGGMK.G
*	Prx1m-07.9632.9632.2	1.897	0.1103	93.8%	1830.82	1830.8248	-2.7	1	3.7979634	4.14	50.0%	1	K.GSNTISECSEFIDMLK.E
*	Prx1m-08.10130.10130.2	4.3725	0.4665	100.0%	1830.8287	1830.8248	2.1	1	7.9685845	4.14	68.0%	2	K.GSNTISECSEFIDMLK.E
*	Prx1m-09.10222.10222.2	5.2986	0.4263	100.0%	1831.829	1830.8248	0.4	1	8.3410225	4.14	80.0%	2	K.GSNTISECSEFIDMLK.E
U	PF3D7_1006200	8	10	27.1%	107	11977	9.3	0.0031572734	0.86637974	| organism=Plasmodium_falciparum_3D7 | product=DNA/RNA-binding protein Alba 3 (ALBA3) | location=Pf3D7_10_v3:262150-262997(-) | length=107 | sequence_SO=chromosome | SO=protein_coding
	Filename	XCorr	DeltCN	Conf%	ObsM+H+	CalcM+H+	PPM	SpR	Prob Score	pI	Ion%	#	Sequence
*	Prx1m-03.4681.4681.2	3.3445	0.3755	100.0%	1105.625	1103.6129	4.9	1	6.9174347	6.56	100.0%	1	K.IAIGAASIMEK.E
*	Prx1m-04.4859.4859.2	3.5502	0.3758	100.0%	1105.6218	1103.6129	2.0	1	7.801392	6.56	100.0%	1	K.IAIGAASIMEK.E
*	Prx1m-05.4813.4813.2	3.2095	0.2982	100.0%	1105.618	1103.6129	-1.4	3	6.1504807	6.56	83.3%	1	K.IAIGAASIMEK.E
*	Prx1m-06.4749.4749.2	3.0769	0.2208	100.0%	1103.6171	1103.6129	3.8	1	5.7589154	6.56	94.4%	1	K.IAIGAASIMEK.E
*	Prx1m-07.4815.4815.2	2.809	0.1449	99.8%	1103.6094	1103.6129	-3.2	1	6.0003705	6.56	88.9%	1	K.IAIGAASIMEK.E
*	Prx1m-03.3290.3290.2	1.7938	0.1276	95.3%	1173.556	1173.5535	2.2	3	3.581199	6.56	70.6%	1	K.VQTAYFSSDR.I
*	Prx1m-05.2768.2768.2	1.8818	0.05	92.5%	927.4699	927.4683	1.7	1	5.023128	7.33	100.0%	2	K.KHPDFVAN.-
*	Prx1m-06.2685.2685.2	2.0851	0.3242	100.0%	927.4712	927.4683	3.1	1	5.3174253	7.33	100.0%	2	K.KHPDFVAN.-
U	PF3D7_0512000	8	8	26.9%	119	13667	6.0	0.0022711144	0.8578044	| organism=Plasmodium_falciparum_3D7 | product=prefoldin subunit, putative | location=Pf3D7_05_v3:527639-528666(+) | length=119 | sequence_SO=chromosome | SO=protein_coding
	Filename	XCorr	DeltCN	Conf%	ObsM+H+	CalcM+H+	PPM	SpR	Prob Score	pI	Ion%	#	Sequence
*	Prx1m-05.5899.5899.2	4.0136	0.1311	100.0%	1403.7692	1401.7583	3.0	3	4.2671924	4.46	70.0%	1	K.LNSQLDELITQK.V
*	Prx1m-06.5851.5851.2	3.7249	0.2762	100.0%	1401.7635	1401.7583	3.7	1	5.1795793	4.46	90.0%	1	K.LNSQLDELITQK.V
*	Prx1m-06.6301.6301.2	2.4939	0.1793	99.9%	840.5943	840.5917	3.1	1	4.714024	9.08	100.0%	1	K.LVGLVLVK.E
*	Prx1m-07.6393.6393.2	2.695	0.2072	100.0%	840.594	840.5917	2.8	1	4.918352	9.08	92.3%	1	K.LVGLVLVK.E
*	Prx1m-08.6745.6745.2	2.3179	0.2209	99.9%	840.5933	840.5917	2.0	1	4.7880263	9.08	92.3%	1	K.LVGLVLVK.E
*	Prx1m-09.6676.6676.2	2.5221	0.156	99.8%	840.5927	840.5917	1.2	1	4.7098384	9.08	100.0%	1	K.LVGLVLVK.E
*	Prx1m-07.3921.3921.2	2.0914	0.1519	98.1%	1491.7925	1491.7914	0.7	17	4.104219	6.56	45.0%	1	R.RLQYITGEIENR.K
*	Prx1m-08.4192.4192.2	2.1803	0.0878	96.0%	1491.7979	1491.7914	4.3	4	3.9631426	6.56	60.0%	1	R.RLQYITGEIENR.K
U	sp|P32119|PRDX2_HUMAN	17	37	26.3%	198	21892	6.0	0.006312952	0.8323144	Peroxiredoxin-2 OS=Homo sapiens GN=PRDX2 PE=1 SV=5
	Filename	XCorr	DeltCN	Conf%	ObsM+H+	CalcM+H+	PPM	SpR	Prob Score	pI	Ion%	#	Sequence
*	Prx1m-06.2879.2879.2	2.4048	0.2973	100.0%	972.5541	972.5513	2.9	1	6.576873	8.8	100.0%	7	R.IGKPAPDFK.A
*	Prx1m-07.2808.2808.2	2.5195	0.3021	100.0%	972.5529	972.5513	1.7	1	5.1857977	8.8	100.0%	9	R.IGKPAPDFK.A
*	Prx1m-08.3027.3027.2	2.4359	0.2092	99.9%	972.5542	972.5513	3.0	1	4.6178703	8.8	86.7%	4	R.IGKPAPDFK.A
*	Prx1m-09.3059.3059.2	2.0221	0.109	96.9%	972.5506	972.5513	-0.7	4	3.8857262	8.8	80.0%	1	R.IGKPAPDFK.A
*	Prx1m-03.3365.3365.2	2.1189	0.1221	97.7%	978.5228	978.52545	-2.7	1	5.3862343	6.56	93.8%	1	K.ATAVVDGAFK.E
*	Prx1m-03.6625.6625.2	1.8874	0.1385	97.5%	862.5037	862.5033	0.5	2	5.0770535	6.56	84.6%	2	R.GLFIIDGK.G
*	Prx1m-04.6942.6942.2	1.91	0.0208	90.5%	863.5167	862.5033	11.7	1	5.065199	6.56	84.6%	1	R.GLFIIDGK.G
*	Prx1m-05.6939.6939.2	1.7947	0.0738	92.9%	862.5022	862.5033	-1.3	2	5.182233	6.56	84.6%	1	R.GLFIIDGK.G
*	Prx1m-06.6867.6867.2	1.7997	0.0502	91.1%	862.5007	862.5033	-3.0	1	4.28414	6.56	91.7%	1	R.GLFIIDGK.G
	Prx1m-03.4337.4337.2	3.3508	0.3476	100.0%	1211.6777	1211.6742	2.9	1	6.8131804	6.56	88.9%	2	R.QITVNDLPVGR.S
	Prx1m-04.4512.4512.2	3.1308	0.3496	100.0%	1211.6779	1211.6742	3.0	1	5.702122	6.56	89.5%	2	R.QITVNDLPVGR.S
	Prx1m-05.4468.4468.2	3.1354	0.2732	100.0%	1213.6846	1211.6742	3.0	1	5.1129017	6.56	77.8%	1	R.QITVNDLPVGR.S
	Prx1m-06.4447.4447.2	2.7654	0.2559	100.0%	1211.68	1211.6742	4.8	1	5.62303	6.56	77.8%	1	R.QITVNDLPVGR.S
*	Prx1m-03.4734.4734.2	3.5179	0.3927	95.1%	1635.7781	1635.7649	8.1	1	7.1674256	4.14	63.6%	1	R.LVQAFQYTDEHGEV.C
*	Prx1m-04.4980.4980.2	3.8346	0.2465	90.9%	1635.7635	1635.7649	-0.8	1	7.995551	4.14	77.3%	1	R.LVQAFQYTDEHGEV.C
*	Prx1m-05.4871.4871.2	4.1087	0.4983	98.2%	1635.7709	1635.7649	3.7	1	8.229452	4.14	78.3%	1	R.LVQAFQYTDEHGEV.C
*	Prx1m-06.4830.4830.2	3.1271	0.3535	92.1%	1636.776	1635.7649	4.7	1	6.9848056	4.14	60.9%	1	R.LVQAFQYTDEHGEV.C
U	PF3D7_0917900	39	101	25.9%	652	72388	5.3	0.005233229	0.81551564	| organism=Plasmodium_falciparum_3D7 | product=heat shock protein 70 (HSP70-2) | location=Pf3D7_09_v3:737985-740276(+) | length=652 | sequence_SO=chromosome | SO=protein_coding
	Filename	XCorr	DeltCN	Conf%	ObsM+H+	CalcM+H+	PPM	SpR	Prob Score	pI	Ion%	#	Sequence
	Prx1m-03.5955.5955.2	2.6966	0.3791	100.0%	1469.7294	1469.727	1.6	1	6.628096	4.46	63.6%	2	R.ITPSYVSFVDGER.K
	Prx1m-04.6047.6047.2	3.1105	0.2523	100.0%	1470.7349	1469.727	3.0	1	5.316439	4.46	77.3%	2	R.ITPSYVSFVDGER.K
	Prx1m-05.6060.6060.2	3.8743	0.5599	100.0%	1469.731	1469.727	2.7	1	8.889951	4.46	90.9%	1	R.ITPSYVSFVDGER.K
	Prx1m-06.6113.6113.2	1.9578	0.0713	92.3%	1470.7344	1469.727	2.7	18	4.013879	4.46	47.6%	1	R.ITPSYVSFVDGER.K
*	Prx1m-09.6118.6118.2	2.661	0.2688	100.0%	1699.9191	1698.9061	5.6	5	4.87752	5.63	48.0%	3	K.LEATLHPTQTVFDVK.R
	Prx1m-03.2669.2669.2	2.2638	0.2091	99.8%	1107.5646	1107.568	-3.1	1	4.981455	4.72	85.7%	1	R.KFDDQEVVK.D
	Prx1m-05.6568.6568.2	2.4043	0.1675	99.3%	1474.798	1474.79	5.4	1	4.178031	6.56	65.0%	1	R.SLLPYEIVNNQGK.P
	Prx1m-07.6550.6550.2	2.5962	0.0835	98.0%	1476.8062	1474.79	6.4	5	4.550012	6.56	65.0%	2	R.SLLPYEIVNNQGK.P
	Prx1m-08.6873.6873.2	3.1879	0.3194	100.0%	1474.8062	1474.79	10.9	1	6.048746	6.56	80.0%	2	R.SLLPYEIVNNQGK.P
	Prx1m-09.6842.6842.2	2.574	0.2826	100.0%	1474.803	1474.79	8.8	1	5.535609	6.56	75.0%	1	R.SLLPYEIVNNQGK.P
	Prx1m-06.10348.10348.2	1.6764	0.0811	88.8%	1779.8949	1779.8833	6.5	5	3.3340118	4.14	34.8%	1	K.DTTFAPEQISAMVLEK.M
	Prx1m-07.10571.10571.2	4.5255	0.425	100.0%	1779.8865	1779.8833	1.8	1	8.05661	4.14	85.2%	5	K.DTTFAPEQISAMVLEK.M
	Prx1m-08.11076.11076.2	5.1566	0.4542	100.0%	1779.8835	1779.8833	0.1	1	8.517802	4.14	88.9%	8	K.DTTFAPEQISAMVLEK.M
	Prx1m-09.11303.11303.2	4.9749	0.4281	100.0%	1779.8846	1779.8833	0.8	1	7.9828568	4.14	88.5%	4	K.DTTFAPEQISAMVLEK.M
	Prx1m-06.5234.5234.2	2.3042	0.0827	96.6%	1316.7634	1316.7572	4.7	7	3.3319468	8.8	60.0%	6	K.EIAQSFLGKPVK.N
	Prx1m-07.4707.4707.2	2.8147	0.1535	99.8%	1316.7604	1316.7572	2.4	1	3.584824	8.8	70.0%	9	K.EIAQSFLGKPVK.N
	Prx1m-03.5670.5670.2	3.6397	0.3905	100.0%	1664.8448	1664.8391	3.4	1	8.397194	6.56	80.0%	1	K.NAVVTVPAYFNDAQR.Q
	Prx1m-04.5759.5759.2	3.6913	0.234	100.0%	1665.8478	1664.8391	3.2	1	6.5877066	6.56	64.0%	2	K.NAVVTVPAYFNDAQR.Q
	Prx1m-05.5825.5825.2	3.4114	0.2698	100.0%	1664.8434	1664.8391	2.6	1	6.5970864	6.56	64.0%	2	K.NAVVTVPAYFNDAQR.Q
	Prx1m-06.5729.5729.2	3.8554	0.3448	100.0%	1664.8445	1664.8391	3.2	1	8.136266	6.56	88.0%	5	K.NAVVTVPAYFNDAQR.Q
	Prx1m-07.5842.5842.2	3.935	0.3465	100.0%	1664.8444	1664.8391	3.2	1	7.848835	6.56	88.0%	2	K.NAVVTVPAYFNDAQR.Q
	Prx1m-08.6152.6152.2	2.9217	0.2802	100.0%	1664.8431	1664.8391	2.4	1	6.2846293	6.56	56.0%	2	K.NAVVTVPAYFNDAQR.Q
	Prx1m-06.5693.5693.3	2.7865	0.1975	93.4%	1665.8488	1664.8391	3.8	2	5.297139	6.56	61.0%	1	K.NAVVTVPAYFNDAQR.Q
	Prx1m-07.5761.5761.3	2.4259	0.1813	89.7%	1664.8474	1664.8391	5.0	1	4.7777953	6.56	58.5%	1	K.NAVVTVPAYFNDAQR.Q
	Prx1m-03.5785.5785.2	3.1303	0.1342	99.9%	1199.6758	1199.6742	1.3	1	4.590818	6.56	76.2%	1	K.DAGTIAGLNIVR.I
	Prx1m-04.5975.5975.2	3.1601	0.1047	99.7%	1199.6783	1199.6742	3.5	1	4.6713777	6.56	81.0%	1	K.DAGTIAGLNIVR.I
	Prx1m-05.5930.5930.2	2.9469	0.0996	99.4%	1199.6807	1199.6742	5.4	1	3.7789652	6.56	76.2%	1	K.DAGTIAGLNIVR.I
	Prx1m-09.5196.5196.2	2.5063	0.2289	99.9%	1496.7546	1496.7379	11.2	1	6.2154465	4.4	73.7%	2	R.AKFEELNDDLFR.E
	Prx1m-04.7489.7489.2	3.3471	0.3625	100.0%	1297.6108	1297.6058	3.9	1	5.7484016	3.96	100.0%	1	K.FEELNDDLFR.E
	Prx1m-05.7502.7502.2	3.1838	0.2485	100.0%	1297.6127	1297.6058	5.3	1	5.251592	3.96	100.0%	2	K.FEELNDDLFR.E
	Prx1m-08.5377.5377.2	2.6591	0.1515	99.5%	1474.839	1473.8271	5.8	6	5.419424	6.56	52.2%	4	K.SKIDEIVLVGGSTR.I
	Prx1m-03.4504.4504.2	3.0664	0.3431	100.0%	1214.6558	1214.6528	2.4	1	6.644123	6.56	83.3%	4	K.FELSGIPPAQR.G
	Prx1m-04.4669.4669.2	2.7689	0.3207	100.0%	1214.6569	1214.6528	3.3	1	5.9941454	6.56	83.3%	6	K.FELSGIPPAQR.G
	Prx1m-05.4600.4600.2	3.2963	0.3203	100.0%	1214.6575	1214.6528	3.8	1	5.553662	6.56	94.7%	5	K.FELSGIPPAQR.G
	Prx1m-06.4640.4640.2	3.0714	0.2671	100.0%	1214.6584	1214.6528	4.6	1	6.160027	6.56	83.3%	5	K.FELSGIPPAQR.G
	Prx1m-06.4635.4635.2	2.4585	0.1392	99.5%	1051.5719	1051.567	4.6	2	4.8893557	4.46	85.7%	1	K.IEVTFTVDK.N
	Prx1m-07.4658.4658.2	2.3757	0.2563	100.0%	1051.5688	1051.567	1.7	1	5.059908	4.46	92.9%	1	K.IEVTFTVDK.N
	Prx1m-03.5408.5408.2	3.4034	0.4778	100.0%	2005.8625	2005.8734	-5.4	1	7.158887	3.86	73.3%	1	K.DAEDWLNNNSNADSEALK.Q
	Prx1m-04.5611.5611.2	3.9061	0.3992	100.0%	2006.8689	2005.8734	-3.9	1	7.627566	3.86	57.1%	1	K.DAEDWLNNNSNADSEALK.Q
U	PF3D7_1027300	16	26	25.7%	393	43930	9.7	0.002234996	0.8071741	| organism=Plasmodium_falciparum_3D7 | product=peroxiredoxin (nPrx) | location=Pf3D7_10_v3:1140589-1142602(-) | length=393 | sequence_SO=chromosome | SO=protein_coding
	Filename	XCorr	DeltCN	Conf%	ObsM+H+	CalcM+H+	PPM	SpR	Prob Score	pI	Ion%	#	Sequence
*	Prx1m-06.4872.4872.2	2.7452	0.2455	100.0%	2211.0364	2209.0408	-5.0	26	5.140965	4.4	35.7%	2	K.VEVLNHNGETTSFYNEVEK.H
*	Prx1m-07.4446.4446.2	4.0971	0.467	100.0%	2209.0552	2209.0408	6.5	1	8.26814	4.4	82.1%	3	K.VEVLNHNGETTSFYNEVEK.H
*	Prx1m-05.4891.4891.3	2.8179	0.2248	94.3%	2210.046	2209.0408	0.8	2	4.2903304	4.4	46.2%	1	K.VEVLNHNGETTSFYNEVEK.H
*	Prx1m-06.4483.4483.3	4.0167	0.2682	95.7%	2210.0518	2209.0408	3.5	1	6.0473914	4.4	47.2%	5	K.VEVLNHNGETTSFYNEVEK.H
*	Prx1m-03.6153.6153.2	2.6671	0.0976	98.5%	1509.7693	1509.7584	7.2	2	4.188263	4.46	59.1%	1	K.ENNEGIVVFTYPK.A
*	Prx1m-04.6388.6388.2	2.3435	0.2859	100.0%	1509.7687	1509.7584	6.8	1	5.316282	4.46	63.6%	1	K.ENNEGIVVFTYPK.A
*	Prx1m-05.6377.6377.2	3.1971	0.3256	100.0%	1509.7623	1509.7584	2.6	1	5.726802	4.46	72.7%	1	K.ENNEGIVVFTYPK.A
*	Prx1m-06.6348.6348.2	2.3139	0.2259	99.8%	1509.7642	1509.7584	3.8	1	4.243427	4.46	59.1%	1	K.ENNEGIVVFTYPK.A
*	Prx1m-03.2124.2124.2	2.0532	0.0318	92.0%	1273.6161	1273.6171	-0.8	4	3.3449173	5.8	56.2%	2	K.EKHEEFVNNK.Y
*	Prx1m-05.6033.6033.2	5.1884	0.5618	100.0%	1772.8816	1771.8749	1.9	1	9.915367	4.14	92.6%	1	K.YVVYGLSADTAEDQLK.W
*	Prx1m-06.5937.5937.2	6.058	0.5867	100.0%	1772.891	1771.8749	7.2	1	10.567054	4.14	92.9%	2	K.YVVYGLSADTAEDQLK.W
*	Prx1m-07.6003.6003.2	5.8608	0.5195	100.0%	1773.8907	1771.8749	5.2	1	11.229967	4.14	70.4%	2	K.YVVYGLSADTAEDQLK.W
*	Prx1m-08.6324.6324.2	5.638	0.5593	100.0%	1771.8823	1771.8749	4.2	1	10.308927	4.14	92.9%	1	K.YVVYGLSADTAEDQLK.W
*	Prx1m-09.6292.6292.2	5.0931	0.4953	100.0%	1772.8832	1771.8749	2.8	1	9.508195	4.14	70.4%	1	K.YVVYGLSADTAEDQLK.W
*	Prx1m-03.4195.4195.2	2.7353	0.3033	100.0%	1131.5917	1131.5891	2.3	1	6.0920677	4.14	87.5%	1	K.LLGLTNEEDK.T
*	Prx1m-09.10570.10570.3	2.7023	0.3071	95.8%	3611.505	3609.4968	0.4	2	5.4522552	3.51	18.4%	1	K.SATQVLNFLVNGDDGGDGNEEEENEENNNNEDK.D
U	PF3D7_1408600	14	42	25.7%	218	25051	10.0	0.006508618	0.8071741	| organism=Plasmodium_falciparum_3D7 | product=40S ribosomal protein S8e, putative | location=Pf3D7_14_v3:323317-324172(+) | length=218 | sequence_SO=chromosome | SO=protein_coding
	Filename	XCorr	DeltCN	Conf%	ObsM+H+	CalcM+H+	PPM	SpR	Prob Score	pI	Ion%	#	Sequence
*	Prx1m-09.11499.11499.2	3.6025	0.4121	100.0%	1629.7999	1628.7955	0.6	1	7.792048	6.56	60.0%	2	K.LDSGSFSWPTFGISK.N
*	Prx1m-08.10980.10980.2	4.2688	0.3016	95.0%	1516.7098	1515.7114	-3.3	1	6.4174523	6.56	87.0%	1	L.DSGSFSWPTFGISK.N
	Prx1m-06.6112.6112.2	4.2496	0.4077	100.0%	1719.9142	1718.9071	2.2	1	7.014336	4.46	68.0%	1	R.IIDVVYNASNNELVR.T
	Prx1m-07.6106.6106.2	6.3707	0.4947	100.0%	1719.9147	1718.9071	2.4	1	10.467757	4.46	96.0%	2	R.IIDVVYNASNNELVR.T
	Prx1m-08.6428.6428.2	5.8676	0.479	100.0%	1718.9109	1718.9071	2.2	1	8.784701	4.46	96.0%	3	R.IIDVVYNASNNELVR.T
	Prx1m-09.6448.6448.2	5.5623	0.5187	100.0%	1718.9108	1718.9071	2.1	1	9.285146	4.46	96.0%	3	R.IIDVVYNASNNELVR.T
	Prx1m-07.6127.6127.3	2.507	0.194	91.9%	1718.9141	1718.9071	4.0	1	4.796934	4.46	66.7%	1	R.IIDVVYNASNNELVR.T
	Prx1m-08.6416.6416.3	4.854	0.436	96.7%	1719.9185	1718.9071	4.7	1	7.2879868	4.46	65.9%	1	R.IIDVVYNASNNELVR.T
	Prx1m-09.6405.6405.3	4.58	0.3247	97.1%	1719.9156	1718.9071	3.0	1	6.251583	4.46	69.8%	1	R.IIDVVYNASNNELVR.T
*	Prx1m-07.9903.9903.2	2.715	0.2144	99.9%	1329.7452	1329.7412	3.0	1	5.136213	4.46	72.2%	2	K.NIDPLLLEQFK.Q
*	Prx1m-08.10339.10339.2	3.3512	0.3145	100.0%	1329.7437	1329.7412	1.8	1	6.1086035	4.46	88.9%	8	K.NIDPLLLEQFK.Q
*	Prx1m-09.10510.10510.2	3.6343	0.3644	100.0%	1329.743	1329.7412	1.4	1	6.2919426	4.46	94.4%	10	K.NIDPLLLEQFK.Q
*	Prx1m-08.11234.11234.2	3.8494	0.4056	100.0%	1745.8698	1745.8632	3.8	1	7.728784	3.96	75.0%	3	K.ADGYIIEGDELLFYK.R
*	Prx1m-09.11462.11462.2	4.8221	0.4212	100.0%	1745.8649	1745.8632	1.0	1	7.5182137	3.96	83.3%	4	K.ADGYIIEGDELLFYK.R
U	PF3D7_0515800	4	18	25.0%	84	9598	7.8	0.007239177	0.7782794	| organism=Plasmodium_falciparum_3D7 | product=BolA-like protein, putative | location=Pf3D7_05_v3:658423-658677(-) | length=84 | sequence_SO=chromosome | SO=protein_coding
	Filename	XCorr	DeltCN	Conf%	ObsM+H+	CalcM+H+	PPM	SpR	Prob Score	pI	Ion%	#	Sequence
*	Prx1m-06.8546.8546.2	2.9883	0.1437	99.9%	1062.5929	1061.5878	1.7	1	5.4846444	4.46	100.0%	1	K.PTFLELVDK.S
*	Prx1m-07.8682.8682.2	2.7728	0.2424	100.0%	1062.5927	1061.5878	1.4	1	4.662845	4.46	92.9%	2	K.PTFLELVDK.S
*	Prx1m-06.4762.4762.2	2.9059	0.2999	100.0%	1447.7153	1446.7046	5.1	1	6.3914695	5.63	75.0%	10	K.EELQNIHAFSMK.C
*	Prx1m-07.4966.4966.2	2.7645	0.4009	100.0%	1446.7098	1446.7046	3.6	1	6.674423	5.63	80.0%	5	K.EELQNIHAFSMK.C
U	PF3D7_0307100	15	33	24.8%	141	15396	5.0	0.0079066185	0.77010894	| organism=Plasmodium_falciparum_3D7 | product=40S ribosomal protein S12, putative | location=Pf3D7_03_v3:312693-313342(-) | length=141 | sequence_SO=chromosome | SO=protein_coding
	Filename	XCorr	DeltCN	Conf%	ObsM+H+	CalcM+H+	PPM	SpR	Prob Score	pI	Ion%	#	Sequence
*	Prx1m-05.2241.2241.2	1.8431	0.1186	95.8%	990.5116	990.51154	0.1	4	3.804439	7.41	73.3%	1	K.NAHVHDGLK.I
*	Prx1m-06.2268.2268.2	2.3013	0.3203	100.0%	990.5142	990.51154	2.7	2	5.230966	7.41	80.0%	2	K.NAHVHDGLK.I
*	Prx1m-07.2181.2181.2	2.6668	0.284	100.0%	990.5149	990.51154	3.4	1	6.0429573	7.41	86.7%	2	K.NAHVHDGLK.I
*	Prx1m-03.5641.5641.2	2.6976	0.2869	100.0%	1675.7292	1674.7501	-14.5	1	5.3473	4.46	62.5%	2	K.VCFLSDVCSEPAYK.K
*	Prx1m-04.5882.5882.2	3.7118	0.4095	100.0%	1675.7518	1674.7501	-1.0	1	6.9385557	4.46	82.6%	1	K.VCFLSDVCSEPAYK.K
*	Prx1m-05.5831.5831.2	3.92	0.3907	100.0%	1674.7443	1674.7501	-3.5	1	6.670624	4.46	83.3%	1	K.VCFLSDVCSEPAYK.K
*	Prx1m-06.5751.5751.2	4.5702	0.4184	100.0%	1675.7677	1674.7501	8.5	1	7.679255	4.46	83.3%	2	K.VCFLSDVCSEPAYK.K
*	Prx1m-07.5847.5847.2	4.4906	0.3633	100.0%	1675.7773	1674.7501	14.2	1	7.0070176	4.46	87.0%	1	K.VCFLSDVCSEPAYK.K
*	Prx1m-03.7204.7204.2	2.6717	0.1841	99.9%	1405.7198	1405.7144	3.9	1	6.8608537	6.56	85.0%	4	K.NIPLFMVQNDSK.D
*	Prx1m-04.7551.7551.2	2.5579	0.2708	100.0%	1405.7203	1405.7144	4.3	1	6.2051067	6.56	90.0%	3	K.NIPLFMVQNDSK.D
*	Prx1m-05.7487.7487.2	3.1217	0.2341	100.0%	1405.7164	1405.7144	1.5	1	7.618318	6.56	95.0%	4	K.NIPLFMVQNDSK.D
*	Prx1m-06.7430.7430.2	3.761	0.2267	100.0%	1405.7203	1405.7144	4.3	1	7.965894	6.56	100.0%	3	K.NIPLFMVQNDSK.D
*	Prx1m-07.7544.7544.2	3.1749	0.2027	100.0%	1405.719	1405.7144	3.3	1	7.595059	6.56	95.0%	3	K.NIPLFMVQNDSK.D
*	Prx1m-08.7898.7898.2	2.8025	0.3018	100.0%	1405.7205	1405.7144	4.3	1	6.069812	6.56	85.0%	3	K.NIPLFMVQNDSK.D
*	Prx1m-09.7903.7903.2	2.3072	0.2435	99.9%	1405.7166	1405.7144	1.6	1	5.511257	6.56	70.0%	1	K.NIPLFMVQNDSK.D
U	PF3D7_0323000	2	2	24.1%	54	6065	9.8	0.0012512158	0.74180686	| organism=Plasmodium_falciparum_3D7 | product=translation machinery-associated protein 7, putative (TMA7) | location=Pf3D7_03_v3:968675-969202(-) | length=54 | sequence_SO=chromosome | SO=protein_coding
	Filename	XCorr	DeltCN	Conf%	ObsM+H+	CalcM+H+	PPM	SpR	Prob Score	pI	Ion%	#	Sequence
*	Prx1m-05.6741.6741.2	3.8248	0.4879	100.0%	1447.7332	1447.7314	1.2	1	7.8703713	3.96	81.0%	1	K.GPVELTEEDIAFK.K
*	Prx1m-06.6685.6685.2	4.0004	0.3905	100.0%	1447.7343	1447.7314	1.9	1	7.0125074	3.96	81.0%	1	K.GPVELTEEDIAFK.K
U	sp|Q9NZT1|CALL5_HUMAN	5	12	23.3%	146	15892	4.4	0.0027766705	0.7100153	Calmodulin-like protein 5 OS=Homo sapiens GN=CALML5 PE=1 SV=2
	Filename	XCorr	DeltCN	Conf%	ObsM+H+	CalcM+H+	PPM	SpR	Prob Score	pI	Ion%	#	Sequence
*	Prx1m-06.8246.8246.2	2.3533	0.1174	97.6%	2265.1184	2263.12	-3.7	19	5.4609838	4.14	23.5%	1	K.AFSAVDTDGNGTINAQELGAALK.A
*	Prx1m-07.8410.8410.2	4.7805	0.4746	100.0%	2265.1228	2263.12	-1.8	12	8.369171	4.14	35.3%	2	K.AFSAVDTDGNGTINAQELGAALK.A
*	Prx1m-08.8373.8373.2	5.8561	0.4791	100.0%	2264.1487	2263.12	11.1	1	7.957187	4.14	58.8%	4	K.AFSAVDTDGNGTINAQELGAALK.A
*	Prx1m-09.8204.8204.2	6.5961	0.5304	100.0%	2264.142	2263.12	8.2	1	10.191215	4.14	73.5%	4	K.AFSAVDTDGNGTINAQELGAALK.A
*	Prx1m-08.8613.8613.2	2.1473	0.073	95.3%	1218.6501	1218.6477	2.0	1	4.1168365	4.46	88.2%	1	R.AGLEDLQVAFR.A
U	PF3D7_0416800	5	11	22.9%	192	22020	7.3	0.0019354745	0.69433784	| organism=Plasmodium_falciparum_3D7 | product=small GTP-binding protein sar1 (SAR1) | location=Pf3D7_04_v3:729962-731223(+) | length=192 | sequence_SO=chromosome | SO=protein_coding
	Filename	XCorr	DeltCN	Conf%	ObsM+H+	CalcM+H+	PPM	SpR	Prob Score	pI	Ion%	#	Sequence
*	Prx1m-08.9261.9261.2	3.1377	0.2549	100.0%	1160.6685	1160.6674	0.9	1	4.7793612	6.56	77.8%	3	R.ILFLGLDNAGK.T
*	Prx1m-09.9274.9274.2	3.317	0.235	100.0%	1160.6696	1160.6674	1.9	1	4.705474	6.56	100.0%	2	R.ILFLGLDNAGK.T
*	Prx1m-03.3625.3625.2	2.7001	0.3066	100.0%	1203.5789	1203.5753	2.9	1	6.8745193	5.63	100.0%	4	K.TFDLGGHETAR.R
*	Prx1m-03.2866.2866.2	2.1181	0.0889	96.8%	1164.5618	1164.5643	-2.2	5	3.5125842	4.4	71.4%	1	R.FDEAREELR.H
*	Prx1m-03.2804.2804.2	2.2006	0.0503	93.6%	1459.7155	1458.707	3.5	3	3.4476986	4.25	59.1%	1	K.IDKPDAASEDELR.Q
U	sp|P10599|THIO_HUMAN	4	6	22.9%	105	11737	4.9	0.0019304472	0.69433784	Thioredoxin OS=Homo sapiens GN=TXN PE=1 SV=3
	Filename	XCorr	DeltCN	Conf%	ObsM+H+	CalcM+H+	PPM	SpR	Prob Score	pI	Ion%	#	Sequence
*	Prx1m-04.5182.5182.2	3.6169	0.3631	100.0%	1337.649	1336.638	5.8	1	7.3846254	4.14	85.7%	1	K.TAFQEALDAAGDK.L
*	Prx1m-05.7653.7653.2	4.0303	0.3125	100.0%	1258.6917	1258.6888	2.2	1	5.8765206	4.14	88.9%	1	K.EKLEATINELV.-
*	Prx1m-06.7625.7625.2	3.571	0.2763	100.0%	1258.6945	1258.6888	4.5	1	6.4958653	4.14	94.4%	2	K.EKLEATINELV.-
*	Prx1m-07.7646.7646.2	3.1985	0.3198	100.0%	1259.7002	1258.6888	6.3	1	6.868586	4.14	94.4%	2	K.EKLEATINELV.-
U	PF3D7_1424100	9	11	22.8%	294	33998	9.8	0.0012639832	0.6904409	| organism=Plasmodium_falciparum_3D7 | product=60S ribosomal protein L5, putative | location=Pf3D7_14_v3:973853-975543(-) | length=294 | sequence_SO=chromosome | SO=protein_coding
	Filename	XCorr	DeltCN	Conf%	ObsM+H+	CalcM+H+	PPM	SpR	Prob Score	pI	Ion%	#	Sequence
*	Prx1m-08.8240.8240.2	2.9947	0.1749	99.9%	1463.7822	1463.774	5.6	1	5.5205374	4.46	76.2%	1	K.SLNLDTQFLGVEK.V
*	Prx1m-03.2320.2320.3	2.8844	0.2067	92.9%	2430.1848	2429.179	1.0	42	4.83006	4.42	29.5%	1	K.VTGEIENNEDKEDEEGRKPIK.A
*	Prx1m-03.5947.5947.2	2.0459	0.1003	96.8%	991.5571	991.5571	0.0	1	3.920266	6.56	86.7%	1	K.AFLDVGITR.T
*	Prx1m-04.6157.6157.2	2.3063	0.2089	99.9%	991.5573	991.5571	0.2	3	5.0442863	6.56	80.0%	1	K.AFLDVGITR.T
*	Prx1m-05.6123.6123.2	2.5693	0.156	99.8%	991.5595	991.5571	2.4	1	5.027964	6.56	86.7%	1	K.AFLDVGITR.T
*	Prx1m-06.6042.6042.2	2.5353	0.2026	99.9%	991.5595	991.5571	2.4	1	5.2465763	6.56	86.7%	1	K.AFLDVGITR.T
*	Prx1m-05.3417.3417.2	2.7599	0.2705	100.0%	1551.7156	1551.7081	4.8	5	5.4422073	7.11	54.2%	2	K.GACDGGLNIPHGNNR.F
*	Prx1m-06.3302.3302.2	3.4752	0.4498	100.0%	1552.7126	1551.7081	0.7	1	6.8049273	7.11	72.0%	2	K.GACDGGLNIPHGNNR.F
*	Prx1m-03.3694.3694.2	2.46	0.0274	96.5%	1146.5557	1146.5538	1.6	1	4.7169023	4.46	93.3%	1	K.NEFNPEQLR.K
U	PF3D7_0817900	4	7	22.2%	99	11535	10.0	0.0023886845	0.6672472	| organism=Plasmodium_falciparum_3D7 | product=high mobility group protein B2 (HMGB2) | location=Pf3D7_08_v3:816803-817102(-) | length=99 | sequence_SO=chromosome | SO=protein_coding
	Filename	XCorr	DeltCN	Conf%	ObsM+H+	CalcM+H+	PPM	SpR	Prob Score	pI	Ion%	#	Sequence
*	Prx1m-09.2293.2293.2	2.0196	0.0775	96.0%	896.5583	896.55634	2.2	2	2.882207	9.68	78.6%	2	K.KKDPLAPK.R
*	Prx1m-07.6087.6087.2	3.608	0.2734	100.0%	1497.8221	1497.806	10.8	5	5.4090934	6.56	60.9%	1	K.LIGEAWGQLSPAQK.A
*	Prx1m-08.6368.6368.2	4.538	0.4569	100.0%	1497.8119	1497.806	3.9	1	7.8288965	6.56	78.3%	3	K.LIGEAWGQLSPAQK.A
*	Prx1m-09.6358.6358.2	4.8282	0.4868	100.0%	1497.8097	1497.806	2.4	1	7.7635994	6.56	91.7%	1	K.LIGEAWGQLSPAQK.A
U	PF3D7_0904500	7	7	21.7%	129	15325	5.0	0.0018331766	0.64816236	| organism=Plasmodium_falciparum_3D7 | product=prefoldin subunit, putative | location=Pf3D7_09_v3:210077-210609(+) | length=129 | sequence_SO=chromosome | SO=protein_coding
	Filename	XCorr	DeltCN	Conf%	ObsM+H+	CalcM+H+	PPM	SpR	Prob Score	pI	Ion%	#	Sequence
*	Prx1m-05.6504.6504.2	3.6466	0.4522	100.0%	1512.6923	1512.6886	2.4	1	6.8495827	3.96	86.4%	1	K.YDLGLDMTVDDQK.K
*	Prx1m-06.6408.6408.2	4.5064	0.4716	100.0%	1513.6984	1512.6886	4.2	1	7.5950165	3.96	90.9%	1	K.YDLGLDMTVDDQK.K
*	Prx1m-07.6472.6472.2	4.2706	0.457	100.0%	1512.696	1512.6886	4.9	1	7.5621805	3.96	90.9%	1	K.YDLGLDMTVDDQK.K
*	Prx1m-08.6780.6780.2	4.4796	0.4356	100.0%	1513.6874	1512.6886	-3.0	1	7.8340697	3.96	77.3%	1	K.YDLGLDMTVDDQK.K
*	Prx1m-09.6826.6826.2	3.2906	0.3205	100.0%	1512.6908	1512.6886	1.5	1	6.770302	3.96	72.7%	1	K.YDLGLDMTVDDQK.K
*	Prx1m-05.7241.7241.2	3.9261	0.3441	100.0%	1813.8271	1811.8367	-8.9	17	6.824038	3.86	45.8%	1	K.SEELANLNEMELEYK.T
*	Prx1m-06.7226.7226.2	5.6025	0.4576	100.0%	1812.837	1811.8367	-1.6	1	8.579924	3.86	92.0%	1	K.SEELANLNEMELEYK.T
U	PF3D7_1008900	12	17	21.5%	242	27611	8.9	0.0023731736	0.64058983	| organism=Plasmodium_falciparum_3D7 | product=adenylate kinase (AK1) | location=Pf3D7_10_v3:369199-370225(-) | length=242 | sequence_SO=chromosome | SO=protein_coding
	Filename	XCorr	DeltCN	Conf%	ObsM+H+	CalcM+H+	PPM	SpR	Prob Score	pI	Ion%	#	Sequence
*	Prx1m-05.2689.2689.2	1.6724	0.1055	92.1%	1166.5635	1166.5623	1.0	1	4.123561	8.26	68.8%	1	R.YACLSKPDGR.Y
*	Prx1m-03.5152.5152.2	2.3514	0.3018	100.0%	1110.6075	1109.599	4.7	9	5.6609664	8.8	66.7%	1	R.YIFLGAPGSGK.G
*	Prx1m-04.5310.5310.2	2.4454	0.2911	100.0%	1109.601	1109.599	1.8	1	6.91235	8.8	72.2%	1	R.YIFLGAPGSGK.G
*	Prx1m-05.5268.5268.2	2.0571	0.2048	99.3%	1110.6038	1109.599	1.3	2	5.058922	8.8	72.2%	1	R.YIFLGAPGSGK.G
*	Prx1m-06.5240.5240.2	2.3215	0.1497	99.0%	1109.6025	1109.599	3.2	2	5.168109	8.8	72.2%	1	R.YIFLGAPGSGK.G
*	Prx1m-07.5313.5313.2	2.7069	0.3136	100.0%	1109.6027	1109.599	3.3	1	6.1521454	8.8	73.7%	1	R.YIFLGAPGSGK.G
*	Prx1m-07.10194.10194.2	3.057	0.3021	100.0%	1603.8293	1603.8247	2.9	1	6.7878456	3.96	56.5%	1	K.LVDDQMVLSLVDEK.L
*	Prx1m-08.10635.10635.2	4.6878	0.4584	100.0%	1603.8333	1603.8247	5.3	1	8.5739975	3.96	87.0%	2	K.LVDDQMVLSLVDEK.L
*	Prx1m-09.10739.10739.2	5.6686	0.4437	100.0%	1604.8372	1603.8247	5.7	1	8.09021	3.96	91.3%	3	K.LVDDQMVLSLVDEK.L
*	Prx1m-07.8382.8382.2	3.2624	0.1976	100.0%	1882.0093	1881.9916	9.4	1	5.586458	4.14	58.6%	1	K.NLLINLDATQPANDLEK.K
*	Prx1m-08.8775.8775.2	4.8702	0.3529	100.0%	1881.9965	1881.9916	2.6	1	7.816525	4.14	85.7%	2	K.NLLINLDATQPANDLEK.K
*	Prx1m-09.8765.8765.2	6.1812	0.343	100.0%	1882.9966	1881.9916	0.9	1	8.301296	4.14	85.7%	2	K.NLLINLDATQPANDLEK.K
U	sp|P02538|K2C6A_HUMAN	34	201	21.1%	564	60045	8.0	0.012039623	0.62554884	Keratin, type II cytoskeletal 6A OS=Homo sapiens GN=KRT6A PE=1 SV=3
	Filename	XCorr	DeltCN	Conf%	ObsM+H+	CalcM+H+	PPM	SpR	Prob Score	pI	Ion%	#	Sequence
*	Prx1m-08.3412.3412.2	2.5946	0.2073	99.9%	1012.5051	1012.5058	-0.7	1	4.933927	10.06	87.5%	1	R.SGFSSVSVSR.S
*	Prx1m-09.3427.3427.2	2.3053	0.1997	99.7%	1012.5104	1012.5058	4.5	3	4.7970104	10.06	75.0%	1	R.SGFSSVSVSR.S
	Prx1m-03.4156.4156.2	2.666	0.1097	99.8%	828.4324	827.4298	-1.0	3	5.1361217	6.56	91.7%	1	K.FASFIDK.V
	Prx1m-04.4350.4350.2	2.4919	0.116	99.7%	828.4328	827.4298	-0.4	4	5.6470413	6.56	91.7%	1	K.FASFIDK.V
	Prx1m-03.4997.4997.2	3.1699	0.0965	99.8%	1203.6407	1203.6368	3.2	1	6.368346	6.56	88.2%	1	K.WTLLQEQGTK.T
	Prx1m-04.5097.5097.2	3.3162	0.072	99.7%	1203.6406	1203.6368	3.1	1	6.3862925	6.56	88.2%	1	K.WTLLQEQGTK.T
	Prx1m-04.3314.3314.2	2.0857	0.0686	96.1%	945.5177	945.51117	6.9	6	3.1073053	6.56	84.6%	1	R.GRLDSELR.G
	Prx1m-03.7254.7254.2	3.199	0.3988	100.0%	1181.5549	1181.5507	3.6	1	6.5367403	4.14	93.8%	1	R.GMQDLVEDFK.N
	Prx1m-04.7680.7680.2	3.1689	0.3268	100.0%	1181.5549	1181.5507	3.6	1	6.6991396	4.14	87.5%	2	R.GMQDLVEDFK.N
	Prx1m-05.7717.7717.2	3.697	0.4288	100.0%	1181.5529	1181.5507	1.9	1	7.7446737	4.14	93.8%	3	R.GMQDLVEDFK.N
	Prx1m-06.7602.7602.2	3.3184	0.3914	100.0%	1181.5552	1181.5507	3.8	1	6.9769945	4.14	93.8%	2	R.GMQDLVEDFK.N
	Prx1m-03.2545.2545.2	2.383	0.1206	98.8%	1309.6454	1308.6542	-9.3	7	4.041333	6.56	62.5%	1	K.NKYEDEINKR.T
	Prx1m-04.2593.2593.2	3.3204	0.3088	100.0%	1308.657	1308.6542	2.1	1	5.297458	6.56	81.2%	10	K.NKYEDEINKR.T
	Prx1m-05.2094.2094.2	3.2011	0.3243	100.0%	1308.6556	1308.6542	1.1	1	5.6663327	6.56	87.5%	12	K.NKYEDEINKR.T
	Prx1m-03.2310.2310.2	3.3849	0.2553	100.0%	1194.6143	1194.6113	2.5	1	5.2647142	6.56	100.0%	8	N.KYEDEINKR.T
	Prx1m-04.2170.2170.2	3.1134	0.2408	100.0%	1194.6183	1194.6113	5.8	1	5.2166142	6.56	100.0%	7	N.KYEDEINKR.T
	Prx1m-05.1922.1922.2	2.0051	0.1246	97.5%	1194.615	1194.6113	3.1	1	4.9788775	6.56	80.0%	1	N.KYEDEINKR.T
	Prx1m-06.9506.9506.2	3.578	0.3419	100.0%	1407.7166	1407.7114	3.6	1	4.9874454	4.14	89.5%	3	K.ADTLTDEINFLR.A
	Prx1m-07.9706.9706.2	4.019	0.3499	100.0%	1407.7177	1407.7114	4.4	1	5.3273625	4.14	94.7%	6	K.ADTLTDEINFLR.A
	Prx1m-08.10151.10151.2	4.0204	0.3228	100.0%	1407.716	1407.7114	3.2	1	5.6045227	4.14	94.7%	4	K.ADTLTDEINFLR.A
	Prx1m-09.10173.10173.2	3.4021	0.2885	100.0%	1407.7179	1407.7114	4.6	1	5.3436656	4.14	94.7%	2	K.ADTLTDEINFLR.A
	Prx1m-04.11219.11219.2	2.4447	0.1235	98.6%	1330.7148	1329.726	-10.9	5	4.3170676	4.14	55.0%	1	R.NLDLDSIIAEVK.A
	Prx1m-05.11045.11045.2	3.4517	0.1468	100.0%	1330.712	1329.726	-13.0	3	4.27762	4.14	70.0%	5	R.NLDLDSIIAEVK.A
	Prx1m-06.7560.7560.2	3.645	0.3847	100.0%	1329.7365	1329.726	7.9	1	6.058709	4.14	90.0%	3	R.NLDLDSIIAEVK.A
	Prx1m-07.11262.11262.2	3.7949	0.3733	100.0%	1329.7278	1329.726	1.4	1	6.36595	4.14	70.0%	6	R.NLDLDSIIAEVK.A
	Prx1m-08.11841.11841.2	4.3478	0.4044	100.0%	1329.727	1329.726	0.8	1	6.2204165	4.14	100.0%	21	R.NLDLDSIIAEVK.A
	Prx1m-09.12663.12663.2	4.3959	0.4259	100.0%	1329.7253	1329.726	-0.5	1	7.035976	4.14	95.0%	86	R.NLDLDSIIAEVK.A
	Prx1m-09.12162.12162.2	4.5536	0.2954	96.0%	1215.688	1215.6831	4.0	1	6.64813	4.14	100.0%	1	N.LDLDSIIAEVK.A
	Prx1m-04.8956.8956.2	2.7945	0.289	89.7%	1102.6012	1102.599	2.0	1	5.746535	4.14	93.8%	1	L.DLDSIIAEVK.A
	Prx1m-05.8948.8948.2	3.1448	0.3679	95.4%	1102.5999	1102.599	0.8	1	6.5621724	4.14	100.0%	1	L.DLDSIIAEVK.A
	Prx1m-05.5914.5914.2	1.7711	0.0841	91.1%	1357.7211	1357.7322	-8.2	7	3.3318307	4.72	55.0%	1	K.NKLEGLEDALQK.A
	Prx1m-06.5099.5099.2	2.5796	0.142	99.4%	1357.731	1357.7322	-0.9	1	3.6800845	4.72	75.0%	4	K.NKLEGLEDALQK.A
	Prx1m-09.7612.7612.2	2.7873	0.2982	100.0%	1263.7028	1263.6943	6.7	1	6.2095423	4.46	88.2%	1	K.LALDVEIATYR.K
	Prx1m-05.3670.3670.2	2.5047	0.1728	99.4%	1449.7775	1447.7751	-3.0	24	4.2627068	9.08	42.9%	1	R.AIGGGLSSVGGGSSTIK.Y
U	sp|P48668|K2C6C_HUMAN	30	193	21.1%	564	60025	8.0	0.0115604345	0.62554884	Keratin, type II cytoskeletal 6C OS=Homo sapiens GN=KRT6C PE=1 SV=3
	Filename	XCorr	DeltCN	Conf%	ObsM+H+	CalcM+H+	PPM	SpR	Prob Score	pI	Ion%	#	Sequence
	Prx1m-06.3612.3612.2	2.8421	0.345	100.0%	1026.5215	1026.5215	0.0	1	6.341578	10.06	87.5%	1	R.SGFSSISVSR.S
	Prx1m-03.4156.4156.2	2.666	0.1097	99.8%	828.4324	827.4298	-1.0	3	5.1361217	6.56	91.7%	1	K.FASFIDK.V
	Prx1m-04.4350.4350.2	2.4919	0.116	99.7%	828.4328	827.4298	-0.4	4	5.6470413	6.56	91.7%	1	K.FASFIDK.V
	Prx1m-03.4997.4997.2	3.1699	0.0965	99.8%	1203.6407	1203.6368	3.2	1	6.368346	6.56	88.2%	1	K.WTLLQEQGTK.T
	Prx1m-04.5097.5097.2	3.3162	0.072	99.7%	1203.6406	1203.6368	3.1	1	6.3862925	6.56	88.2%	1	K.WTLLQEQGTK.T
	Prx1m-04.3314.3314.2	2.0857	0.0686	96.1%	945.5177	945.51117	6.9	6	3.1073053	6.56	84.6%	1	R.GRLDSELR.N
	Prx1m-05.7412.7412.2	3.0675	0.2131	100.0%	1204.5905	1204.5878	2.2	1	4.6196556	4.14	87.5%	1	R.NMQDLVEDLK.N
	Prx1m-03.2545.2545.2	2.383	0.1206	98.8%	1309.6454	1308.6542	-9.3	7	4.041333	6.56	62.5%	1	K.NKYEDEINKR.T
	Prx1m-04.2593.2593.2	3.3204	0.3088	100.0%	1308.657	1308.6542	2.1	1	5.297458	6.56	81.2%	10	K.NKYEDEINKR.T
	Prx1m-05.2094.2094.2	3.2011	0.3243	100.0%	1308.6556	1308.6542	1.1	1	5.6663327	6.56	87.5%	12	K.NKYEDEINKR.T
	Prx1m-03.2310.2310.2	3.3849	0.2553	100.0%	1194.6143	1194.6113	2.5	1	5.2647142	6.56	100.0%	8	N.KYEDEINKR.T
	Prx1m-04.2170.2170.2	3.1134	0.2408	100.0%	1194.6183	1194.6113	5.8	1	5.2166142	6.56	100.0%	7	N.KYEDEINKR.T
	Prx1m-05.1922.1922.2	2.0051	0.1246	97.5%	1194.615	1194.6113	3.1	1	4.9788775	6.56	80.0%	1	N.KYEDEINKR.T
	Prx1m-06.9506.9506.2	3.578	0.3419	100.0%	1407.7166	1407.7114	3.6	1	4.9874454	4.14	89.5%	3	K.ADTLTDEINFLR.A
	Prx1m-07.9706.9706.2	4.019	0.3499	100.0%	1407.7177	1407.7114	4.4	1	5.3273625	4.14	94.7%	6	K.ADTLTDEINFLR.A
	Prx1m-08.10151.10151.2	4.0204	0.3228	100.0%	1407.716	1407.7114	3.2	1	5.6045227	4.14	94.7%	4	K.ADTLTDEINFLR.A
	Prx1m-09.10173.10173.2	3.4021	0.2885	100.0%	1407.7179	1407.7114	4.6	1	5.3436656	4.14	94.7%	2	K.ADTLTDEINFLR.A
	Prx1m-04.11219.11219.2	2.4447	0.1235	98.6%	1330.7148	1329.726	-10.9	5	4.3170676	4.14	55.0%	1	R.NLDLDSIIAEVK.A
	Prx1m-05.11045.11045.2	3.4517	0.1468	100.0%	1330.712	1329.726	-13.0	3	4.27762	4.14	70.0%	5	R.NLDLDSIIAEVK.A
	Prx1m-06.7560.7560.2	3.645	0.3847	100.0%	1329.7365	1329.726	7.9	1	6.058709	4.14	90.0%	3	R.NLDLDSIIAEVK.A
	Prx1m-07.11262.11262.2	3.7949	0.3733	100.0%	1329.7278	1329.726	1.4	1	6.36595	4.14	70.0%	6	R.NLDLDSIIAEVK.A
	Prx1m-08.11841.11841.2	4.3478	0.4044	100.0%	1329.727	1329.726	0.8	1	6.2204165	4.14	100.0%	21	R.NLDLDSIIAEVK.A
	Prx1m-09.12663.12663.2	4.3959	0.4259	100.0%	1329.7253	1329.726	-0.5	1	7.035976	4.14	95.0%	86	R.NLDLDSIIAEVK.A
	Prx1m-09.12162.12162.2	4.5536	0.2954	96.0%	1215.688	1215.6831	4.0	1	6.64813	4.14	100.0%	1	N.LDLDSIIAEVK.A
	Prx1m-04.8956.8956.2	2.7945	0.289	89.7%	1102.6012	1102.599	2.0	1	5.746535	4.14	93.8%	1	L.DLDSIIAEVK.A
	Prx1m-05.8948.8948.2	3.1448	0.3679	95.4%	1102.5999	1102.599	0.8	1	6.5621724	4.14	100.0%	1	L.DLDSIIAEVK.A
	Prx1m-05.5914.5914.2	1.7711	0.0841	91.1%	1357.7211	1357.7322	-8.2	7	3.3318307	4.72	55.0%	1	K.NKLEGLEDALQK.A
	Prx1m-06.5099.5099.2	2.5796	0.142	99.4%	1357.731	1357.7322	-0.9	1	3.6800845	4.72	75.0%	4	K.NKLEGLEDALQK.A
	Prx1m-09.7612.7612.2	2.7873	0.2982	100.0%	1263.7028	1263.6943	6.7	1	6.2095423	4.46	88.2%	1	K.LALDVEIATYR.K
	Prx1m-05.3670.3670.2	2.5047	0.1728	99.4%	1449.7775	1447.7751	-3.0	24	4.2627068	9.08	42.9%	1	R.AIGGGLSSVGGGSSTIK.Y
U	contaminant_UBIQUITIN08	6	9	21.1%	76	8565	7.2	0.0040005976	0.62554884	no description
U	sp|P62987|RL40_HUMAN	6	9	12.5%	128	14728	9.8	0.002375355	0.3335215	Ubiquitin-60S ribosomal protein L40 OS=Homo sapiens GN=UBA52 PE=1 SV=2
U	sp|P62979|RS27A_HUMAN	6	9	10.3%	156	17965	9.6	0.0019490091	0.26765192	Ubiquitin-40S ribosomal protein S27a OS=Homo sapiens GN=RPS27A PE=1 SV=2
U	sp|P0CG48|UBC_HUMAN	6	9	2.3%	685	77039	7.7	4.4386194E-4	0.054386854	Polyubiquitin-C OS=Homo sapiens GN=UBC PE=1 SV=3
U	sp|P0CG47|UBB_HUMAN	6	9	7.0%	229	25762	7.4	0.0013277093	0.17489755	Polyubiquitin-B OS=Homo sapiens GN=UBB PE=1 SV=1
	Filename	XCorr	DeltCN	Conf%	ObsM+H+	CalcM+H+	PPM	SpR	Prob Score	pI	Ion%	#	Sequence
	Prx1m-04.6038.6038.2	3.9355	0.2027	100.0%	1788.935	1787.9272	2.5	1	5.2330165	3.96	61.5%	1	K.TITLEVEPSDTIENVK.A
	Prx1m-05.6077.6077.2	4.9537	0.4322	100.0%	1788.9321	1787.9272	0.9	1	7.2243586	3.96	73.1%	2	K.TITLEVEPSDTIENVK.A
	Prx1m-06.6000.6000.2	5.0535	0.4193	100.0%	1787.9324	1787.9272	2.9	1	7.927971	3.96	96.2%	2	K.TITLEVEPSDTIENVK.A
	Prx1m-07.5947.5947.2	4.5761	0.3613	100.0%	1788.9388	1787.9272	4.6	1	6.975671	3.96	69.2%	2	K.TITLEVEPSDTIENVK.A
	Prx1m-08.6281.6281.2	4.2622	0.3305	100.0%	1788.9391	1787.9272	4.7	1	6.4186735	3.96	61.5%	1	K.TITLEVEPSDTIENVK.A
	Prx1m-09.6259.6259.2	3.0761	0.2857	100.0%	1787.933	1787.9272	3.2	1	5.260724	3.96	53.8%	1	K.TITLEVEPSDTIENVK.A
U	PF3D7_0626800	20	31	20.7%	511	55661	7.6	0.0020494473	0.61064565	| organism=Plasmodium_falciparum_3D7 | product=pyruvate kinase (PyrK) | location=Pf3D7_06_v3:1078995-1081320(+) | length=511 | sequence_SO=chromosome | SO=protein_coding
	Filename	XCorr	DeltCN	Conf%	ObsM+H+	CalcM+H+	PPM	SpR	Prob Score	pI	Ion%	#	Sequence
*	Prx1m-04.4079.4079.2	2.137	0.1759	98.9%	1309.7261	1309.7223	2.9	1	3.4753506	6.56	66.7%	1	R.QILEPNNVNLR.S
*	Prx1m-04.4831.4831.2	2.1065	0.125	98.4%	994.5086	994.5026	6.0	4	3.6821256	6.56	84.6%	1	K.EMFNNVLK.A
*	Prx1m-07.5413.5413.2	2.9826	0.4036	93.9%	1747.8997	1747.8861	7.8	1	6.6613092	4.4	62.5%	1	K.VLETHEDHVITEVLN.S
*	Prx1m-08.6227.6227.2	3.2528	0.3086	90.8%	1747.8906	1747.8861	2.6	1	5.56617	4.4	62.5%	1	K.VLETHEDHVITEVLN.S
*	Prx1m-03.5608.5608.2	2.5784	0.2326	100.0%	1013.5896	1013.5877	1.9	1	4.55889	4.46	100.0%	2	K.VDLPIISEK.D
*	Prx1m-04.5807.5807.2	2.5568	0.1278	99.5%	1013.5877	1013.5877	0.0	1	3.7786186	4.46	100.0%	1	K.VDLPIISEK.D
*	Prx1m-09.8286.8286.2	3.4921	0.4264	96.2%	1539.7809	1539.7802	0.5	1	8.065684	4.46	75.0%	1	N.FIAASFIQSADDVR.L
*	Prx1m-03.6156.6156.2	2.3681	0.4011	100.0%	1221.6617	1221.6548	5.7	1	6.465115	6.56	88.9%	1	K.FPVEAVTIMSK.I
*	Prx1m-04.6468.6468.2	2.7079	0.4759	100.0%	1221.6593	1221.6548	3.7	1	7.815758	6.56	100.0%	2	K.FPVEAVTIMSK.I
*	Prx1m-05.6419.6419.2	2.6918	0.4908	100.0%	1221.6593	1221.6548	3.7	1	8.20278	6.56	100.0%	2	K.FPVEAVTIMSK.I
*	Prx1m-06.6338.6338.2	3.1644	0.4511	100.0%	1221.6602	1221.6548	4.4	1	7.4419413	6.56	100.0%	2	K.FPVEAVTIMSK.I
*	Prx1m-07.6422.6422.2	3.1759	0.4543	100.0%	1221.6583	1221.6548	2.9	1	7.60667	6.56	100.0%	2	K.FPVEAVTIMSK.I
*	Prx1m-08.6640.6640.2	2.9802	0.4677	100.0%	1221.6581	1221.6548	2.7	1	8.220325	6.56	100.0%	2	K.FPVEAVTIMSK.I
*	Prx1m-09.6636.6636.2	2.7106	0.46	100.0%	1221.6576	1221.6548	2.3	1	7.3134584	6.56	94.4%	1	K.FPVEAVTIMSK.I
*	Prx1m-03.4850.4850.2	2.9386	0.3714	92.2%	1483.8143	1483.8115	1.9	1	6.4847827	4.46	78.3%	1	N.AIETPISVQEAVAR.S
*	Prx1m-04.5027.5027.2	2.1607	0.0913	96.1%	1291.701	1291.7004	0.5	2	4.070973	6.56	63.2%	1	K.VGSFQGTDIVIR.N
*	Prx1m-05.5081.5081.2	2.2798	0.1273	98.2%	1291.706	1291.7004	4.3	1	4.018283	6.56	78.9%	1	K.VGSFQGTDIVIR.N
*	Prx1m-06.4195.4195.2	2.8948	0.3072	100.0%	1208.7051	1208.6997	4.4	1	6.1858397	7.33	84.2%	1	K.VGDSVIAIHGIK.E
*	Prx1m-07.4108.4108.2	3.5425	0.4754	100.0%	1208.7029	1208.6997	2.6	1	8.012855	7.33	84.2%	5	K.VGDSVIAIHGIK.E
*	Prx1m-08.4630.4630.2	2.8655	0.3963	100.0%	1208.7112	1208.6997	9.5	1	6.662238	7.33	78.9%	2	K.VGDSVIAIHGIK.E
U	sp|Q30KQ2|DB130_HUMAN	3	6	20.3%	79	8736	9.3	0.0025657841	0.5958791	Beta-defensin 130 OS=Homo sapiens GN=DEFB130 PE=2 SV=1
	Filename	XCorr	DeltCN	Conf%	ObsM+H+	CalcM+H+	PPM	SpR	Prob Score	pI	Ion%	#	Sequence
*	Prx1m-03.11134.11134.2	2.5231	0.0049	92.6%	1797.8245	1795.8201	-1.3	37	3.1474674	4.14	37.0%	2	K.LCSTLDDTIGICNEGK.K
*	Prx1m-05.12680.12680.2	2.6225	0.0423	95.7%	1797.8141	1795.8201	-7.1	32	3.0070055	4.14	38.5%	1	K.LCSTLDDTIGICNEGK.K
*	Prx1m-09.13357.13357.2	2.5893	0.0788	97.3%	1797.82	1795.8201	-3.8	3	3.4322898	4.14	52.0%	3	K.LCSTLDDTIGICNEGK.K
U	sp|P04259|K2C6B_HUMAN	35	198	19.9%	564	60067	8.0	0.011859927	0.58124804	Keratin, type II cytoskeletal 6B OS=Homo sapiens GN=KRT6B PE=1 SV=5
	Filename	XCorr	DeltCN	Conf%	ObsM+H+	CalcM+H+	PPM	SpR	Prob Score	pI	Ion%	#	Sequence
	Prx1m-06.3612.3612.2	2.8421	0.345	100.0%	1026.5215	1026.5215	0.0	1	6.341578	10.06	87.5%	1	R.SGFSSISVSR.S
	Prx1m-03.4156.4156.2	2.666	0.1097	99.8%	828.4324	827.4298	-1.0	3	5.1361217	6.56	91.7%	1	K.FASFIDK.V
	Prx1m-04.4350.4350.2	2.4919	0.116	99.7%	828.4328	827.4298	-0.4	4	5.6470413	6.56	91.7%	1	K.FASFIDK.V
	Prx1m-03.4997.4997.2	3.1699	0.0965	99.8%	1203.6407	1203.6368	3.2	1	6.368346	6.56	88.2%	1	K.WTLLQEQGTK.T
	Prx1m-04.5097.5097.2	3.3162	0.072	99.7%	1203.6406	1203.6368	3.1	1	6.3862925	6.56	88.2%	1	K.WTLLQEQGTK.T
	Prx1m-04.3314.3314.2	2.0857	0.0686	96.1%	945.5177	945.51117	6.9	6	3.1073053	6.56	84.6%	1	R.GRLDSELR.N
	Prx1m-05.7412.7412.2	3.0675	0.2131	100.0%	1204.5905	1204.5878	2.2	1	4.6196556	4.14	87.5%	1	R.NMQDLVEDLK.N
	Prx1m-03.2545.2545.2	2.383	0.1206	98.8%	1309.6454	1308.6542	-9.3	7	4.041333	6.56	62.5%	1	K.NKYEDEINKR.T
	Prx1m-04.2593.2593.2	3.3204	0.3088	100.0%	1308.657	1308.6542	2.1	1	5.297458	6.56	81.2%	10	K.NKYEDEINKR.T
	Prx1m-05.2094.2094.2	3.2011	0.3243	100.0%	1308.6556	1308.6542	1.1	1	5.6663327	6.56	87.5%	12	K.NKYEDEINKR.T
	Prx1m-03.2310.2310.2	3.3849	0.2553	100.0%	1194.6143	1194.6113	2.5	1	5.2647142	6.56	100.0%	8	N.KYEDEINKR.T
	Prx1m-04.2170.2170.2	3.1134	0.2408	100.0%	1194.6183	1194.6113	5.8	1	5.2166142	6.56	100.0%	7	N.KYEDEINKR.T
	Prx1m-05.1922.1922.2	2.0051	0.1246	97.5%	1194.615	1194.6113	3.1	1	4.9788775	6.56	80.0%	1	N.KYEDEINKR.T
	Prx1m-06.9506.9506.2	3.578	0.3419	100.0%	1407.7166	1407.7114	3.6	1	4.9874454	4.14	89.5%	3	K.ADTLTDEINFLR.A
	Prx1m-07.9706.9706.2	4.019	0.3499	100.0%	1407.7177	1407.7114	4.4	1	5.3273625	4.14	94.7%	6	K.ADTLTDEINFLR.A
	Prx1m-08.10151.10151.2	4.0204	0.3228	100.0%	1407.716	1407.7114	3.2	1	5.6045227	4.14	94.7%	4	K.ADTLTDEINFLR.A
	Prx1m-09.10173.10173.2	3.4021	0.2885	100.0%	1407.7179	1407.7114	4.6	1	5.3436656	4.14	94.7%	2	K.ADTLTDEINFLR.A
	Prx1m-04.11219.11219.2	2.4447	0.1235	98.6%	1330.7148	1329.726	-10.9	5	4.3170676	4.14	55.0%	1	R.NLDLDSIIAEVK.A
	Prx1m-05.11045.11045.2	3.4517	0.1468	100.0%	1330.712	1329.726	-13.0	3	4.27762	4.14	70.0%	5	R.NLDLDSIIAEVK.A
	Prx1m-06.7560.7560.2	3.645	0.3847	100.0%	1329.7365	1329.726	7.9	1	6.058709	4.14	90.0%	3	R.NLDLDSIIAEVK.A
	Prx1m-07.11262.11262.2	3.7949	0.3733	100.0%	1329.7278	1329.726	1.4	1	6.36595	4.14	70.0%	6	R.NLDLDSIIAEVK.A
	Prx1m-08.11841.11841.2	4.3478	0.4044	100.0%	1329.727	1329.726	0.8	1	6.2204165	4.14	100.0%	21	R.NLDLDSIIAEVK.A
	Prx1m-09.12663.12663.2	4.3959	0.4259	100.0%	1329.7253	1329.726	-0.5	1	7.035976	4.14	95.0%	86	R.NLDLDSIIAEVK.A
	Prx1m-09.12162.12162.2	4.5536	0.2954	96.0%	1215.688	1215.6831	4.0	1	6.64813	4.14	100.0%	1	N.LDLDSIIAEVK.A
	Prx1m-04.8956.8956.2	2.7945	0.289	89.7%	1102.6012	1102.599	2.0	1	5.746535	4.14	93.8%	1	L.DLDSIIAEVK.A
	Prx1m-05.8948.8948.2	3.1448	0.3679	95.4%	1102.5999	1102.599	0.8	1	6.5621724	4.14	100.0%	1	L.DLDSIIAEVK.A
	Prx1m-03.3734.3734.2	3.8245	0.251	100.0%	1179.6038	1179.6003	2.9	1	5.6068754	4.46	100.0%	1	K.YEELQITAGR.H
	Prx1m-05.3849.3849.2	3.8276	0.247	100.0%	1179.6034	1179.6003	2.6	1	5.3590107	4.46	100.0%	1	K.YEELQITAGR.H
	Prx1m-06.3785.3785.2	3.8612	0.2566	100.0%	1179.6053	1179.6003	4.2	1	5.6065946	4.46	100.0%	1	K.YEELQITAGR.H
	Prx1m-07.3741.3741.2	3.5831	0.2374	100.0%	1179.6023	1179.6003	1.7	1	5.6485887	4.46	93.8%	1	K.YEELQITAGR.H
	Prx1m-08.4003.4003.2	3.4099	0.2016	100.0%	1179.6044	1179.6003	3.4	1	5.097896	4.46	93.8%	1	K.YEELQITAGR.H
	Prx1m-09.3995.3995.2	3.3592	0.2644	100.0%	1179.6025	1179.6003	1.9	1	5.619437	4.46	100.0%	1	K.YEELQITAGR.H
	Prx1m-05.5914.5914.2	1.7711	0.0841	91.1%	1357.7211	1357.7322	-8.2	7	3.3318307	4.72	55.0%	1	K.NKLEGLEDALQK.A
	Prx1m-06.5099.5099.2	2.5796	0.142	99.4%	1357.731	1357.7322	-0.9	1	3.6800845	4.72	75.0%	4	K.NKLEGLEDALQK.A
	Prx1m-09.7612.7612.2	2.7873	0.2982	100.0%	1263.7028	1263.6943	6.7	1	6.2095423	4.46	88.2%	1	K.LALDVEIATYR.K
U	PF3D7_0819900	8	10	19.8%	91	10701	5.3	0.0037123985	0.5776112	| organism=Plasmodium_falciparum_3D7 | product=U6 snRNA-associated Sm-like protein LSm3, putative (LSM3) | location=Pf3D7_08_v3:899004-899657(-) | length=91 | sequence_SO=chromosome | SO=protein_coding
	Filename	XCorr	DeltCN	Conf%	ObsM+H+	CalcM+H+	PPM	SpR	Prob Score	pI	Ion%	#	Sequence
*	Prx1m-06.8266.8266.2	2.0039	0.1616	98.3%	1265.6497	1265.6445	4.1	2	4.606819	4.14	68.8%	1	R.LNMEEEIFLK.C
*	Prx1m-07.8287.8287.2	3.7591	0.2661	100.0%	1265.6539	1265.6445	7.4	1	6.295079	4.14	93.8%	2	R.LNMEEEIFLK.C
*	Prx1m-08.8657.8657.2	3.9428	0.186	100.0%	1266.653	1265.6445	4.0	1	5.85126	4.14	100.0%	1	R.LNMEEEIFLK.C
*	Prx1m-09.8587.8587.2	3.2056	0.1579	100.0%	1266.653	1265.6445	4.0	1	5.47784	4.14	100.0%	2	R.LNMEEEIFLK.C
*	Prx1m-03.6376.6376.2	1.957	0.2439	99.8%	993.519	993.5186	0.4	5	4.7608714	6.56	76.9%	1	R.NLDMVFVR.G
*	Prx1m-04.6629.6629.2	1.8084	0.2531	99.6%	993.5212	993.5186	2.6	12	4.260452	6.56	69.2%	1	R.NLDMVFVR.G
*	Prx1m-05.6620.6620.2	2.3318	0.3136	100.0%	993.5195	993.5186	0.9	1	5.4504	6.56	84.6%	1	R.NLDMVFVR.G
*	Prx1m-06.6554.6554.2	2.5422	0.3208	100.0%	993.5253	993.5186	6.8	1	5.6926727	6.56	92.3%	1	R.NLDMVFVR.G
U	PF3D7_1006800	11	18	19.5%	246	29530	9.1	0.002471914	0.566751	| organism=Plasmodium_falciparum_3D7 | product=RNA-binding protein, putative | location=Pf3D7_10_v3:277621-279168(+) | length=246 | sequence_SO=chromosome | SO=protein_coding
	Filename	XCorr	DeltCN	Conf%	ObsM+H+	CalcM+H+	PPM	SpR	Prob Score	pI	Ion%	#	Sequence
*	Prx1m-03.5879.5879.2	2.2315	0.3161	100.0%	1075.5978	1075.5935	4.0	4	6.07103	8.8	78.6%	2	R.VYVGNLPWK.V
*	Prx1m-04.6061.6061.2	2.2711	0.2005	99.8%	1075.5966	1075.5935	2.8	3	5.65593	8.8	85.7%	2	R.VYVGNLPWK.V
*	Prx1m-05.5897.5897.2	2.2038	0.2557	99.9%	1075.5968	1075.5935	3.1	4	4.9425907	8.8	78.6%	2	R.VYVGNLPWK.V
*	Prx1m-06.5941.5941.2	2.4505	0.2843	100.0%	1075.5966	1075.5935	2.8	1	6.206007	8.8	85.7%	2	R.VYVGNLPWK.V
*	Prx1m-07.6032.6032.2	2.5902	0.3227	100.0%	1075.596	1075.5935	2.3	1	7.3541827	8.8	92.9%	2	R.VYVGNLPWK.V
*	Prx1m-08.6367.6367.2	2.5195	0.2839	100.0%	1075.5947	1075.5935	1.1	1	6.3980284	8.8	85.7%	2	R.VYVGNLPWK.V
*	Prx1m-09.6333.6333.2	2.0973	0.3333	100.0%	1075.5948	1075.5935	1.2	3	6.8561425	8.8	85.7%	2	R.VYVGNLPWK.V
*	Prx1m-06.6622.6622.2	1.627	0.0886	91.9%	856.5326	856.5291	4.1	2	4.173071	9.08	90.9%	1	K.VTWPILK.N
*	Prx1m-05.5665.5665.2	3.5452	0.363	94.8%	1855.8705	1855.8556	8.0	1	6.5760317	3.96	59.3%	1	Y.ATYEEAQEAISSLNDSK.L
*	Prx1m-06.5632.5632.2	3.7199	0.3927	95.7%	1855.867	1855.8556	6.1	1	6.8246408	3.96	63.0%	1	Y.ATYEEAQEAISSLNDSK.L
*	Prx1m-09.11239.11239.2	2.6886	0.3897	100.0%	1736.8848	1736.8774	4.2	1	6.3300443	3.96	62.5%	1	K.ELIGVVIMENEYEAK.N
U	PF3D7_0929200	6	7	19.4%	289	33598	9.1	8.1826915E-4	0.56314766	| organism=Plasmodium_falciparum_3D7 | product=RNA-binding protein, putative | location=Pf3D7_09_v3:1167842-1169577(+) | length=289 | sequence_SO=chromosome | SO=protein_coding
	Filename	XCorr	DeltCN	Conf%	ObsM+H+	CalcM+H+	PPM	SpR	Prob Score	pI	Ion%	#	Sequence
*	Prx1m-03.2393.2393.2	1.8018	0.028	90.2%	890.4368	890.43665	0.2	1	3.0986705	7.33	90.9%	1	K.NIYDTHK.N
*	Prx1m-04.2574.2574.2	1.9563	0.1894	99.4%	890.4385	890.43665	2.1	1	4.3451595	7.33	100.0%	1	K.NIYDTHK.N
*	Prx1m-08.13687.13687.3	2.5409	0.3062	96.0%	3001.4824	2999.4998	-8.0	8	5.883834	4.14	20.0%	1	K.NNTIIVTNVPTYLNAEDIFSAFQETGK.I
*	Prx1m-09.8993.8993.2	3.375	0.3619	100.0%	1315.7316	1315.729	1.9	1	6.5315046	4.46	88.9%	1	K.IIDVQILMNEK.R
*	Prx1m-08.5448.5448.2	2.167	0.1443	98.4%	1252.6927	1251.6831	5.0	1	3.8162751	4.46	72.2%	1	K.LTGIVSIEYEK.N
*	Prx1m-09.5432.5432.2	3.3232	0.2612	100.0%	1253.6901	1251.6831	0.2	1	4.919518	4.46	77.8%	2	K.LTGIVSIEYEK.N
U	PF3D7_1020900	9	18	19.3%	181	20912	6.2	0.003359618	0.55955243	| organism=Plasmodium_falciparum_3D7 | product=ADP-ribosylation factor (ARF1) | location=Pf3D7_10_v3:845086-846192(-) | length=181 | sequence_SO=chromosome | SO=protein_coding
	Filename	XCorr	DeltCN	Conf%	ObsM+H+	CalcM+H+	PPM	SpR	Prob Score	pI	Ion%	#	Sequence
	Prx1m-03.5616.5616.2	2.2408	0.0944	97.1%	1087.6276	1087.6179	8.9	6	4.8873405	6.56	72.2%	1	R.ILMVGLDAAGK.T
	Prx1m-04.5802.5802.2	2.4838	0.128	99.0%	1087.622	1087.6179	3.7	1	4.800288	6.56	88.9%	1	R.ILMVGLDAAGK.T
	Prx1m-06.5709.5709.2	2.4567	0.0098	94.2%	1087.6285	1087.6179	9.8	6	3.8392427	6.56	77.8%	1	R.ILMVGLDAAGK.T
	Prx1m-08.9416.9416.2	1.8129	0.106	92.8%	1565.7579	1565.7594	-0.9	30	3.714667	4.46	37.5%	1	R.NISFTVWDVGGQDK.I
	Prx1m-09.9506.9506.2	4.2774	0.4775	100.0%	1565.7662	1565.7594	4.4	1	8.7624655	4.46	78.3%	2	R.NISFTVWDVGGQDK.I
*	Prx1m-06.8801.8801.2	2.2634	0.1195	98.3%	1103.651	1103.6459	4.6	1	5.2766333	6.56	62.5%	1	K.DAIILVFANK.Q
*	Prx1m-07.8941.8941.2	1.9817	0.273	99.9%	1103.6512	1103.6459	4.9	1	5.667138	6.56	68.8%	1	K.DAIILVFANK.Q
*	Prx1m-08.9394.9394.2	2.9348	0.3237	100.0%	1103.6498	1103.6459	3.5	1	6.06957	6.56	93.8%	5	K.DAIILVFANK.Q
*	Prx1m-09.9383.9383.2	3.6922	0.2556	100.0%	1103.6482	1103.6459	2.1	1	6.0385137	6.56	100.0%	5	K.DAIILVFANK.Q
U	sp|P26447|S10A4_HUMAN	3	6	18.8%	101	11728	6.1	0.0020069005	0.5417005	Protein S100-A4 OS=Homo sapiens GN=S100A4 PE=1 SV=1
	Filename	XCorr	DeltCN	Conf%	ObsM+H+	CalcM+H+	PPM	SpR	Prob Score	pI	Ion%	#	Sequence
*	Prx1m-09.5392.5392.2	2.2246	0.1065	97.5%	1247.6572	1247.6453	9.6	1	4.3682637	7.33	66.7%	4	K.ALDVMVSTFHK.Y
*	Prx1m-03.5645.5645.2	1.808	0.0694	92.8%	890.5016	890.49817	3.8	9	3.2273948	6.56	76.9%	1	R.ELPSFLGK.R
*	Prx1m-04.5860.5860.2	1.6606	0.1518	96.0%	890.5012	890.49817	3.4	1	3.2436945	6.56	84.6%	1	R.ELPSFLGK.R
U	sp|P13647|K2C5_HUMAN	30	193	18.5%	590	62378	7.8	0.011050992	0.5310875	Keratin, type II cytoskeletal 5 OS=Homo sapiens GN=KRT5 PE=1 SV=3
	Filename	XCorr	DeltCN	Conf%	ObsM+H+	CalcM+H+	PPM	SpR	Prob Score	pI	Ion%	#	Sequence
*	Prx1m-04.3830.3830.2	1.8559	0.1951	98.3%	1111.5743	1111.5742	0.1	1	4.6077642	10.06	78.9%	1	R.ISISTSGGSFR.N
	Prx1m-03.4156.4156.2	2.666	0.1097	99.8%	828.4324	827.4298	-1.0	3	5.1361217	6.56	91.7%	1	K.FASFIDK.V
	Prx1m-04.4350.4350.2	2.4919	0.116	99.7%	828.4328	827.4298	-0.4	4	5.6470413	6.56	91.7%	1	K.FASFIDK.V
	Prx1m-03.4997.4997.2	3.1699	0.0965	99.8%	1203.6407	1203.6368	3.2	1	6.368346	6.56	88.2%	1	K.WTLLQEQGTK.T
	Prx1m-04.5097.5097.2	3.3162	0.072	99.7%	1203.6406	1203.6368	3.1	1	6.3862925	6.56	88.2%	1	K.WTLLQEQGTK.T
	Prx1m-04.3314.3314.2	2.0857	0.0686	96.1%	945.5177	945.51117	6.9	6	3.1073053	6.56	84.6%	1	R.GRLDSELR.N
	Prx1m-04.7730.7730.2	3.2641	0.2099	100.0%	1238.5746	1238.5721	2.0	1	5.877362	4.14	93.8%	4	R.NMQDLVEDFK.N
	Prx1m-05.7864.7864.2	3.6896	0.1986	100.0%	1238.5754	1238.5721	2.7	1	6.5465136	4.14	100.0%	5	R.NMQDLVEDFK.N
	Prx1m-06.7729.7729.2	3.5751	0.1972	100.0%	1238.5771	1238.5721	4.0	1	6.085078	4.14	93.8%	3	R.NMQDLVEDFK.N
	Prx1m-03.2545.2545.2	2.383	0.1206	98.8%	1309.6454	1308.6542	-9.3	7	4.041333	6.56	62.5%	1	K.NKYEDEINKR.T
	Prx1m-04.2593.2593.2	3.3204	0.3088	100.0%	1308.657	1308.6542	2.1	1	5.297458	6.56	81.2%	10	K.NKYEDEINKR.T
	Prx1m-05.2094.2094.2	3.2011	0.3243	100.0%	1308.6556	1308.6542	1.1	1	5.6663327	6.56	87.5%	12	K.NKYEDEINKR.T
	Prx1m-03.2310.2310.2	3.3849	0.2553	100.0%	1194.6143	1194.6113	2.5	1	5.2647142	6.56	100.0%	8	N.KYEDEINKR.T
	Prx1m-04.2170.2170.2	3.1134	0.2408	100.0%	1194.6183	1194.6113	5.8	1	5.2166142	6.56	100.0%	7	N.KYEDEINKR.T
	Prx1m-05.1922.1922.2	2.0051	0.1246	97.5%	1194.615	1194.6113	3.1	1	4.9788775	6.56	80.0%	1	N.KYEDEINKR.T
	Prx1m-08.10691.10691.2	4.567	0.4423	100.0%	1425.679	1425.6752	2.7	1	7.9458284	4.14	95.0%	2	K.VDALMDEINFMK.M
	Prx1m-09.10915.10915.2	4.7881	0.5108	100.0%	1425.6791	1425.6752	2.7	1	8.977846	4.14	100.0%	2	K.VDALMDEINFMK.M
	Prx1m-04.11219.11219.2	2.4447	0.1235	98.6%	1330.7148	1329.726	-10.9	5	4.3170676	4.14	55.0%	1	R.NLDLDSIIAEVK.A
	Prx1m-05.11045.11045.2	3.4517	0.1468	100.0%	1330.712	1329.726	-13.0	3	4.27762	4.14	70.0%	5	R.NLDLDSIIAEVK.A
	Prx1m-06.7560.7560.2	3.645	0.3847	100.0%	1329.7365	1329.726	7.9	1	6.058709	4.14	90.0%	3	R.NLDLDSIIAEVK.A
	Prx1m-07.11262.11262.2	3.7949	0.3733	100.0%	1329.7278	1329.726	1.4	1	6.36595	4.14	70.0%	6	R.NLDLDSIIAEVK.A
	Prx1m-08.11841.11841.2	4.3478	0.4044	100.0%	1329.727	1329.726	0.8	1	6.2204165	4.14	100.0%	21	R.NLDLDSIIAEVK.A
	Prx1m-09.12663.12663.2	4.3959	0.4259	100.0%	1329.7253	1329.726	-0.5	1	7.035976	4.14	95.0%	86	R.NLDLDSIIAEVK.A
	Prx1m-09.12162.12162.2	4.5536	0.2954	96.0%	1215.688	1215.6831	4.0	1	6.64813	4.14	100.0%	1	N.LDLDSIIAEVK.A
	Prx1m-04.8956.8956.2	2.7945	0.289	89.7%	1102.6012	1102.599	2.0	1	5.746535	4.14	93.8%	1	L.DLDSIIAEVK.A
	Prx1m-05.8948.8948.2	3.1448	0.3679	95.4%	1102.5999	1102.599	0.8	1	6.5621724	4.14	100.0%	1	L.DLDSIIAEVK.A
*	Prx1m-03.2335.2335.2	2.2641	0.2828	100.0%	1015.4614	1015.4625	-1.1	1	6.4713883	5.63	84.6%	2	K.HEISEMNR.M
	Prx1m-04.2982.2982.2	2.0064	0.036	92.4%	1057.6089	1057.6	8.4	11	3.4531872	6.56	71.4%	3	R.LRAEIDNVK.K
	Prx1m-07.2441.2441.2	1.9405	0.0233	89.8%	1185.6978	1185.695	2.4	8	2.7066264	8.8	56.2%	1	R.LRAEIDNVKK.Q
	Prx1m-09.7612.7612.2	2.7873	0.2982	100.0%	1263.7028	1263.6943	6.7	1	6.2095423	4.46	88.2%	1	K.LALDVEIATYR.K
U	PF3D7_0415900	15	37	18.5%	205	24134	11.3	0.0060973885	0.5310875	| organism=Plasmodium_falciparum_3D7 | product=60S ribosomal protein L15, putative | location=Pf3D7_04_v3:697918-698768(-) | length=205 | sequence_SO=chromosome | SO=protein_coding
	Filename	XCorr	DeltCN	Conf%	ObsM+H+	CalcM+H+	PPM	SpR	Prob Score	pI	Ion%	#	Sequence
*	Prx1m-03.5652.5652.2	2.5849	0.255	100.0%	1066.6073	1066.6044	2.7	1	5.756456	9.08	93.3%	2	K.AIQGFVIYR.V
*	Prx1m-04.5848.5848.2	2.7208	0.387	100.0%	1066.6062	1066.6044	1.7	1	7.0819263	9.08	86.7%	1	K.AIQGFVIYR.V
*	Prx1m-05.5814.5814.2	2.5184	0.3458	100.0%	1066.6086	1066.6044	4.0	1	5.7914686	9.08	86.7%	1	K.AIQGFVIYR.V
*	Prx1m-06.5749.5749.2	2.8536	0.3638	100.0%	1066.6093	1066.6044	4.6	1	6.2235336	9.08	93.3%	1	K.AIQGFVIYR.V
*	Prx1m-07.5800.5800.2	2.3699	0.2789	100.0%	1066.6082	1066.6044	3.5	1	5.812274	9.08	86.7%	2	K.AIQGFVIYR.V
*	Prx1m-08.6140.6140.2	2.4076	0.2233	99.9%	1066.6069	1066.6044	2.4	1	5.6982913	9.08	93.3%	1	K.AIQGFVIYR.V
*	Prx1m-09.6169.6169.2	2.6289	0.2918	100.0%	1066.6067	1066.6044	2.2	1	6.1830025	9.08	93.3%	1	K.AIQGFVIYR.V
*	Prx1m-03.6020.6020.2	2.9202	0.2674	100.0%	1641.8306	1641.8271	2.1	1	7.503525	6.56	69.6%	1	R.VLNSYWVGQDAVYK.Y
*	Prx1m-04.6230.6230.2	4.0616	0.4006	100.0%	1642.836	1641.8271	3.4	1	8.819691	6.56	73.9%	2	R.VLNSYWVGQDAVYK.Y
*	Prx1m-05.6317.6317.2	4.6875	0.476	100.0%	1642.8389	1641.8271	5.1	1	9.048964	6.56	91.3%	2	R.VLNSYWVGQDAVYK.Y
*	Prx1m-06.6225.6225.2	5.3653	0.5335	100.0%	1641.8331	1641.8271	3.6	1	9.764533	6.56	95.7%	2	R.VLNSYWVGQDAVYK.Y
*	Prx1m-07.6287.6287.2	5.2856	0.5133	100.0%	1641.831	1641.8271	2.4	1	9.1612215	6.56	95.7%	5	R.VLNSYWVGQDAVYK.Y
*	Prx1m-08.6639.6639.2	5.2552	0.5142	100.0%	1641.8302	1641.8271	1.9	1	9.561567	6.56	95.7%	4	R.VLNSYWVGQDAVYK.Y
*	Prx1m-09.6485.6485.2	4.7177	0.4944	100.0%	1642.8306	1641.8271	0.0	1	9.086549	6.56	87.0%	2	R.VLNSYWVGQDAVYK.Y
*	Prx1m-09.6089.6089.2	3.765	0.4589	100.0%	1802.9377	1801.9231	6.3	1	6.9788165	5.63	60.0%	10	K.YYEVILVDPNHNAVR.N
U	PF3D7_1421200	3	6	18.1%	105	11664	10.1	0.0019304472	0.5170504	| organism=Plasmodium_falciparum_3D7 | product=40S ribosomal protein S25 (RPS25) | location=Pf3D7_14_v3:875687-876385(-) | length=105 | sequence_SO=chromosome | SO=protein_coding
	Filename	XCorr	DeltCN	Conf%	ObsM+H+	CalcM+H+	PPM	SpR	Prob Score	pI	Ion%	#	Sequence
*	Prx1m-03.3280.3280.2	2.0638	0.2215	99.6%	1028.6001	1028.5986	1.4	1	5.3186417	6.56	82.4%	1	K.VITPSAIAEK.Y
*	Prx1m-04.3059.3059.2	2.5375	0.1645	99.8%	980.5543	980.55237	2.0	1	5.9014354	7.33	93.3%	3	R.AVINHLADK.K
*	Prx1m-05.3020.3020.2	2.4888	0.2844	100.0%	980.5533	980.55237	0.9	1	5.819013	7.33	86.7%	2	R.AVINHLADK.K
U	PF3D7_1408100	24	70	17.7%	451	51693	8.0	0.005243454	0.503142	| organism=Plasmodium_falciparum_3D7 | product=plasmepsin III,histo-aspartic protease (HAP) | location=Pf3D7_14_v3:297468-298823(+) | length=451 | sequence_SO=chromosome | SO=protein_coding
	Filename	XCorr	DeltCN	Conf%	ObsM+H+	CalcM+H+	PPM	SpR	Prob Score	pI	Ion%	#	Sequence
*	Prx1m-05.9222.9222.2	3.3127	0.3287	100.0%	1265.6653	1263.658	0.5	1	6.1753182	4.46	75.0%	1	K.DLANVLSFGEAK.L
*	Prx1m-06.9641.9641.2	4.2185	0.3661	100.0%	1263.6624	1263.658	3.5	1	7.90662	4.46	90.0%	11	K.DLANVLSFGEAK.L
*	Prx1m-07.9741.9741.2	4.1731	0.3704	100.0%	1263.6622	1263.658	3.4	1	7.8440266	4.46	90.0%	8	K.DLANVLSFGEAK.L
*	Prx1m-08.10235.10235.2	4.2721	0.405	100.0%	1263.6602	1263.658	1.7	1	8.347043	4.46	90.0%	3	K.DLANVLSFGEAK.L
*	Prx1m-09.10302.10302.2	1.957	0.1458	97.1%	1264.6716	1263.658	8.2	8	4.3685155	4.46	50.0%	1	K.DLANVLSFGEAK.L
*	Prx1m-03.4622.4622.2	2.8121	0.2141	100.0%	980.5421	980.54114	1.0	3	5.9181356	9.08	75.0%	1	K.AGTISGIFSK.D
*	Prx1m-04.4786.4786.2	2.2689	0.1836	99.6%	980.5436	980.54114	2.5	5	4.654304	9.08	81.2%	1	K.AGTISGIFSK.D
*	Prx1m-05.4755.4755.2	2.3482	0.2669	100.0%	980.542	980.54114	0.9	1	5.085657	9.08	86.7%	1	K.AGTISGIFSK.D
*	Prx1m-08.12282.12282.2	4.5117	0.4176	100.0%	1661.9015	1661.8995	1.2	1	7.560817	4.14	80.0%	6	K.DLSIGSIDPYIVELK.T
*	Prx1m-09.12701.12701.2	5.2339	0.4024	100.0%	1661.9006	1661.8995	0.7	1	7.9063025	4.14	92.0%	9	K.DLSIGSIDPYIVELK.T
*	Prx1m-03.6328.6328.2	3.5574	0.3465	100.0%	1764.945	1763.9214	11.4	1	6.036605	4.46	79.2%	2	K.IEQAVYSIYLPPENK.N
*	Prx1m-04.6714.6714.2	2.7848	0.3179	100.0%	1764.9393	1763.9214	8.3	1	5.29246	4.46	54.2%	1	K.IEQAVYSIYLPPENK.N
*	Prx1m-05.6637.6637.2	3.0043	0.1755	99.9%	1765.952	1763.9214	13.6	1	4.521852	4.46	60.9%	3	K.IEQAVYSIYLPPENK.N
*	Prx1m-06.6681.6681.2	4.6469	0.4365	100.0%	1764.938	1763.9214	7.5	1	7.601473	4.46	87.0%	3	K.IEQAVYSIYLPPENK.N
*	Prx1m-07.6466.6466.2	4.4467	0.3801	100.0%	1765.9373	1763.9214	5.2	1	6.3870816	4.46	64.0%	1	K.IEQAVYSIYLPPENK.N
*	Prx1m-08.6811.6811.2	3.1428	0.3347	100.0%	1764.9401	1763.9214	8.7	1	6.122698	4.46	54.2%	1	K.IEQAVYSIYLPPENK.N
*	Prx1m-03.5749.5749.2	2.8235	0.1672	99.9%	1229.5883	1229.5837	3.7	1	6.135405	4.46	87.5%	2	R.FFDGPLNYEK.L
*	Prx1m-04.5957.5957.2	3.0296	0.2492	100.0%	1229.5876	1229.5837	3.2	1	7.372755	4.46	100.0%	2	R.FFDGPLNYEK.L
*	Prx1m-05.5910.5910.2	3.2462	0.3398	100.0%	1229.5868	1229.5837	2.5	1	6.1502757	4.46	100.0%	1	R.FFDGPLNYEK.L
*	Prx1m-06.5849.5849.2	3.1832	0.3327	100.0%	1229.5884	1229.5837	3.8	1	7.1957703	4.46	93.8%	1	R.FFDGPLNYEK.L
*	Prx1m-07.5944.5944.2	2.4472	0.2787	100.0%	1229.5894	1229.5837	4.6	1	5.759639	4.46	93.8%	1	R.FFDGPLNYEK.L
*	Prx1m-03.3107.3107.2	1.9741	0.223	99.8%	849.4791	849.4716	8.8	1	4.271714	6.56	90.9%	1	K.VYTLEPK.Q
*	Prx1m-08.10239.10239.2	2.9105	0.2025	100.0%	1296.6418	1296.6405	1.0	1	5.495634	6.56	70.6%	4	K.NTFVLGDPFMR.K
*	Prx1m-09.10389.10389.2	3.5271	0.3862	100.0%	1296.6438	1296.6405	2.5	1	6.789791	6.56	94.4%	5	K.NTFVLGDPFMR.K
U	PF3D7_1346300	8	9	17.5%	211	24984	8.0	0.0014409736	0.4962356	| organism=Plasmodium_falciparum_3D7 | product=DNA/RNA-binding protein Alba 2 (ALBA2) | location=Pf3D7_13_v3:1849528-1850517(+) | length=211 | sequence_SO=chromosome | SO=protein_coding
	Filename	XCorr	DeltCN	Conf%	ObsM+H+	CalcM+H+	PPM	SpR	Prob Score	pI	Ion%	#	Sequence
*	Prx1m-08.7175.7175.2	3.1541	0.2397	100.0%	1348.7352	1346.7347	-4.6	1	4.8757844	6.56	80.0%	1	K.AISSVVNVAEMVK.R
*	Prx1m-06.6646.6646.2	2.4233	0.2596	99.9%	1425.7155	1425.7117	2.7	1	5.0414333	6.56	73.7%	1	R.TVEFITTVPCMK.I
*	Prx1m-07.6712.6712.2	2.6728	0.3145	100.0%	1425.7172	1425.7117	3.9	1	6.1564674	6.56	73.7%	1	R.TVEFITTVPCMK.I
*	Prx1m-08.7037.7037.2	2.2205	0.3034	100.0%	1425.7083	1425.7117	-2.4	1	5.6450524	6.56	77.8%	1	R.TVEFITTVPCMK.I
*	Prx1m-03.6679.6679.2	2.6801	0.2699	100.0%	1400.743	1400.7454	-1.7	1	5.492821	4.46	80.0%	2	K.EVNVMTPEQILK.E
*	Prx1m-04.6867.6867.2	3.1926	0.3672	100.0%	1400.7489	1400.7454	2.5	1	5.7873154	4.46	80.0%	1	K.EVNVMTPEQILK.E
*	Prx1m-06.6877.6877.2	3.0726	0.2014	100.0%	1401.7549	1400.7454	4.4	1	4.6663938	4.46	70.0%	1	K.EVNVMTPEQILK.E
*	Prx1m-07.6801.6801.2	3.7174	0.2502	100.0%	1400.7532	1400.7454	5.6	10	5.5641074	4.46	65.0%	1	K.EVNVMTPEQILK.E
U	PF3D7_1407800	19	51	17.4%	449	51046	5.5	0.0038372476	0.4927944	| organism=Plasmodium_falciparum_3D7 | product=plasmepsin IV (PM4) | location=Pf3D7_14_v3:283086-284435(+) | length=449 | sequence_SO=chromosome | SO=protein_coding
	Filename	XCorr	DeltCN	Conf%	ObsM+H+	CalcM+H+	PPM	SpR	Prob Score	pI	Ion%	#	Sequence
*	Prx1m-03.2486.2486.2	2.3596	0.2163	99.9%	991.4855	991.4843	1.2	1	6.054619	7.33	93.3%	1	K.HLYDASASK.S
*	Prx1m-04.2725.2725.2	2.5843	0.3636	100.0%	991.4825	991.4843	-1.8	1	7.856678	7.33	100.0%	2	K.HLYDASASK.S
*	Prx1m-03.3282.3282.2	2.078	0.0922	95.8%	1167.6056	1167.6005	4.4	1	3.843606	6.56	77.8%	1	K.VEISYGSGTVR.G
*	Prx1m-07.10783.10783.2	2.1052	0.2672	99.9%	1420.773	1419.773	-2.4	2	5.2369823	4.46	38.1%	1	K.DVISLGDLSLPYK.F
*	Prx1m-08.11302.11302.2	3.98	0.4185	100.0%	1419.7764	1419.773	2.4	1	6.994975	4.46	95.5%	5	K.DVISLGDLSLPYK.F
*	Prx1m-09.11566.11566.2	4.0046	0.3825	100.0%	1419.7765	1419.773	2.5	1	7.45418	4.46	100.0%	8	K.DVISLGDLSLPYK.F
*	Prx1m-07.10904.10904.2	3.9509	0.0132	99.1%	1583.8921	1583.889	1.9	1	7.5320506	4.14	88.0%	2	K.DLSIGSIDPVVVELK.K
*	Prx1m-08.11488.11488.2	4.5549	0.0643	99.9%	1583.8907	1583.889	1.1	1	7.7606363	4.14	100.0%	5	K.DLSIGSIDPVVVELK.K
*	Prx1m-09.11794.11794.2	4.968	0.0797	100.0%	1583.892	1583.889	1.8	1	7.3309493	4.14	100.0%	8	K.DLSIGSIDPVVVELK.K
*	Prx1m-07.6527.6527.2	7.6755	0.6215	100.0%	2095.082	2094.0713	3.5	1	11.847453	6.56	82.4%	1	K.ANAVVDSGTSTITAPTSFLNK.F
*	Prx1m-08.6802.6802.2	8.1227	0.6113	100.0%	2095.0798	2094.0713	2.5	1	12.975654	6.56	91.2%	2	K.ANAVVDSGTSTITAPTSFLNK.F
*	Prx1m-09.6758.6758.2	7.62	0.6085	100.0%	2095.0754	2094.0713	0.4	1	12.174536	6.56	90.3%	1	K.ANAVVDSGTSTITAPTSFLNK.F
*	Prx1m-08.6892.6892.3	4.0855	0.3887	97.0%	2095.0813	2094.0713	3.2	1	6.512565	6.56	66.1%	1	K.ANAVVDSGTSTITAPTSFLNK.F
*	Prx1m-09.6772.6772.3	5.0633	0.4294	97.5%	2095.0776	2094.0713	1.4	1	7.8377247	6.56	71.4%	1	K.ANAVVDSGTSTITAPTSFLNK.F
*	Prx1m-03.7288.7288.2	1.7789	0.1293	95.6%	1211.5656	1211.5619	3.0	2	4.28383	4.46	64.3%	2	K.YFTVFDYEK.E
*	Prx1m-04.7553.7553.2	2.351	0.4241	100.0%	1211.5684	1211.5619	5.3	1	6.756832	4.46	85.7%	2	K.YFTVFDYEK.E
*	Prx1m-05.7602.7602.2	2.6547	0.2521	100.0%	1211.5643	1211.5619	2.0	4	5.8664536	4.46	78.6%	2	K.YFTVFDYEK.E
*	Prx1m-06.7538.7538.2	2.7032	0.3076	100.0%	1211.5693	1211.5619	6.1	1	7.7353916	4.46	100.0%	3	K.YFTVFDYEK.E
*	Prx1m-07.7762.7762.2	2.7867	0.2838	100.0%	1211.5658	1211.5619	3.2	1	5.7720523	4.46	92.9%	3	K.YFTVFDYEK.E
U	PF3D7_1367000	9	17	17.3%	162	18786	4.5	0.0035451113	0.48936105	| organism=Plasmodium_falciparum_3D7 | product=suppressor of kinetochore protein 1, putative (SKP1) | location=Pf3D7_13_v3:2679415-2680425(-) | length=162 | sequence_SO=chromosome | SO=protein_coding
	Filename	XCorr	DeltCN	Conf%	ObsM+H+	CalcM+H+	PPM	SpR	Prob Score	pI	Ion%	#	Sequence
*	Prx1m-06.8176.8176.2	4.3923	0.525	100.0%	1497.7529	1497.7471	3.9	1	8.413937	3.96	86.4%	3	K.LVSFEGDEFIVDK.N
*	Prx1m-07.8312.8312.2	4.4902	0.5364	100.0%	1497.7526	1497.7471	3.7	1	8.401415	3.96	86.4%	3	K.LVSFEGDEFIVDK.N
*	Prx1m-08.8639.8639.2	4.2638	0.498	100.0%	1497.7518	1497.7471	3.2	1	8.671251	3.96	81.8%	2	K.LVSFEGDEFIVDK.N
*	Prx1m-09.8516.8516.2	3.6791	0.4749	100.0%	1497.7428	1497.7471	-2.9	1	7.7569466	3.96	72.7%	1	K.LVSFEGDEFIVDK.N
*	Prx1m-05.8553.8553.2	1.7125	0.1321	94.2%	1326.6418	1326.6324	7.1	1	4.1233783	4.14	61.1%	1	R.AEFDIVNDFTR.E
*	Prx1m-06.8715.8715.2	3.3151	0.2911	100.0%	1326.6414	1326.6324	6.7	1	6.760411	4.14	94.4%	2	R.AEFDIVNDFTR.E
*	Prx1m-07.8842.8842.2	3.3836	0.2372	100.0%	1326.6362	1326.6324	2.9	1	6.3527193	4.14	94.4%	2	R.AEFDIVNDFTR.E
*	Prx1m-08.9140.9140.2	2.7067	0.2053	99.9%	1326.637	1326.6324	3.4	1	6.1419525	4.14	83.3%	2	R.AEFDIVNDFTR.E
*	Prx1m-07.8882.8882.2	2.5712	0.1033	98.1%	1842.865	1841.8552	3.5	2	3.4829829	4.12	56.0%	1	R.AEFDIVNDFTREEEK.Q
U	contaminant_KERATIN12	15	37	16.7%	431	47974	5.0	0.00290015	0.4689263	no description
U	sp|Q04695|K1C17_HUMAN	15	37	16.7%	432	48106	5.0	0.0028934365	0.4689263	Keratin, type I cytoskeletal 17 OS=Homo sapiens GN=KRT17 PE=1 SV=2
	Filename	XCorr	DeltCN	Conf%	ObsM+H+	CalcM+H+	PPM	SpR	Prob Score	pI	Ion%	#	Sequence
	Prx1m-03.3070.3070.2	2.0402	0.156	99.1%	809.4462	809.4403	7.3	3	4.580967	6.56	90.9%	1	R.LASYLDK.V
	Prx1m-06.3781.3781.2	2.0671	0.1203	98.4%	1036.5302	1036.5322	-2.0	4	3.7050912	9.08	90.9%	2	K.IRDWYQR.Q
	Prx1m-04.3417.3417.2	1.7192	0.1623	97.5%	807.4019	807.39954	2.9	4	4.584686	4.46	90.9%	1	R.LAADDFR.T
	Prx1m-06.3292.3292.2	1.7301	0.0911	93.9%	807.4023	807.39954	3.4	1	4.3052382	4.46	100.0%	1	R.LAADDFR.T
	Prx1m-08.3477.3477.2	1.8473	0.1321	97.5%	807.4024	807.39954	3.6	1	5.1724896	4.46	100.0%	1	R.LAADDFR.T
	Prx1m-09.3483.3483.2	1.7289	0.121	95.6%	807.4034	807.39954	4.8	1	4.1886063	4.46	100.0%	1	R.LAADDFR.T
	Prx1m-06.5037.5037.2	2.8572	0.1752	99.9%	1186.6453	1186.6426	2.3	1	4.78853	4.46	94.4%	1	R.LSVEADINGLR.R
	Prx1m-03.5062.5062.2	3.1899	0.2479	100.0%	1029.6042	1029.5939	10.1	1	6.049141	4.46	100.0%	1	R.VLDELTLAR.A
	Prx1m-04.5240.5240.2	2.8908	0.2613	100.0%	1029.6073	1029.5939	13.0	1	5.6906705	4.46	100.0%	2	R.VLDELTLAR.A
	Prx1m-05.5216.5216.2	2.5016	0.1873	99.9%	1029.6077	1029.5939	13.4	1	4.7428365	4.46	93.3%	1	R.VLDELTLAR.A
	Prx1m-05.2560.2560.2	1.6711	0.1486	94.7%	1370.6545	1370.6481	4.7	1	3.437682	5.8	55.6%	1	K.KNHEEEMNALR.G
	Prx1m-04.8733.8733.2	1.3565	0.1445	89.8%	1144.4985	1144.4945	3.5	4	3.8131025	4.14	50.0%	1	K.DAEDWFFSK.T
	Prx1m-05.8760.8760.2	2.2774	0.3988	100.0%	1144.4985	1144.4945	3.5	1	5.783103	4.14	71.4%	1	K.DAEDWFFSK.T
	Prx1m-06.3248.3248.2	3.2886	0.2411	100.0%	1379.7336	1379.7277	4.3	1	5.0133343	6.56	77.8%	15	K.TRLEQEIATYR.R
	Prx1m-07.3244.3244.2	3.8276	0.338	100.0%	1379.7332	1379.7277	4.0	1	5.8144536	6.56	88.9%	7	K.TRLEQEIATYR.R
U	PF3D7_1246200	13	23	16.5%	376	41871	5.3	0.0020665026	0.46217716	| organism=Plasmodium_falciparum_3D7 | product=actin I (ACT1) | location=Pf3D7_12_v3:1920784-1921914(+) | length=376 | sequence_SO=chromosome | SO=protein_coding
	Filename	XCorr	DeltCN	Conf%	ObsM+H+	CalcM+H+	PPM	SpR	Prob Score	pI	Ion%	#	Sequence
*	Prx1m-03.3982.3982.2	2.9652	0.3992	100.0%	1205.5778	1204.5701	3.6	1	7.86982	4.46	94.4%	1	K.NPGIMVGMEEK.D
*	Prx1m-04.4179.4179.2	2.9381	0.3849	100.0%	1205.574	1204.5701	0.5	1	8.874095	4.46	94.4%	1	K.NPGIMVGMEEK.D
	Prx1m-09.8789.8789.2	3.15	0.2992	89.7%	2281.1113	2280.103	2.2	1	6.3236375	4.14	40.6%	1	R.TTGIVLDSGDGVSHTVPIYEGY.A
*	Prx1m-01.5603.5603.2	2.6228	0.4143	94.0%	1320.6609	1320.6681	-5.5	1	7.1751	3.55	75.0%	1	K.SYELPDGNIITV.G
*	Prx1m-05.6533.6533.2	4.8541	0.3276	100.0%	1777.882	1776.8762	1.3	1	6.522997	4.14	80.8%	2	K.SYELPDGNIITVGNER.F
*	Prx1m-06.6485.6485.2	5.5014	0.4495	100.0%	1776.8807	1776.8762	2.5	1	7.862106	4.14	100.0%	5	K.SYELPDGNIITVGNER.F
*	Prx1m-07.6540.6540.2	5.713	0.4515	100.0%	1776.8809	1776.8762	2.6	1	8.53204	4.14	100.0%	3	K.SYELPDGNIITVGNER.F
*	Prx1m-08.6765.6765.2	4.7144	0.3715	100.0%	1778.8931	1776.8762	5.7	1	7.4353166	4.14	63.0%	2	K.SYELPDGNIITVGNER.F
*	Prx1m-09.6754.6754.2	2.6099	0.294	100.0%	1776.8838	1776.8762	4.3	1	5.7281165	4.14	59.3%	1	K.SYELPDGNIITVGNER.F
*	Prx1m-06.6385.6385.3	3.2786	0.2692	95.3%	1776.8774	1776.8762	0.7	1	5.7705	4.14	60.9%	1	K.SYELPDGNIITVGNER.F
*	Prx1m-07.6457.6457.3	3.9421	0.4214	97.1%	1776.8761	1776.8762	-0.1	1	6.7068405	4.14	53.2%	1	K.SYELPDGNIITVGNER.F
*	Prx1m-03.4428.4428.2	3.3322	0.3141	91.1%	1398.7483	1397.7383	4.8	1	6.679312	4.46	90.5%	1	E.LPDGNIITVGNER.F
*	Prx1m-03.3190.3190.2	3.262	0.105	99.7%	1517.6918	1517.6866	3.4	1	6.9284534	4.4	77.3%	3	K.EEYDESGPSIVHR.K
U	PF3D7_1012400	5	6	16.5%	231	26362	7.7	8.77476E-4	0.46217716	| organism=Plasmodium_falciparum_3D7 | product=hypoxanthine-guanine phosphoribosyltransferase (HGPRT) | location=Pf3D7_10_v3:475327-476563(-) | length=231 | sequence_SO=chromosome | SO=protein_coding
	Filename	XCorr	DeltCN	Conf%	ObsM+H+	CalcM+H+	PPM	SpR	Prob Score	pI	Ion%	#	Sequence
*	Prx1m-09.7630.7630.2	4.7359	0.5602	100.0%	1984.0038	1982.9971	1.7	1	9.815542	4.46	74.2%	2	M.PIPNNPGAGENAFDPVFVK.D
*	Prx1m-06.4159.4159.2	1.8482	0.0172	88.8%	938.6054	938.60333	2.2	1	4.3435698	9.08	92.9%	1	K.VLVPNGVIK.N
*	Prx1m-08.8896.8896.2	3.1973	0.4164	96.8%	1319.632	1319.6266	4.1	1	7.3393493	4.46	93.8%	1	G.YSLDYNEIFR.D
*	Prx1m-09.8840.8840.2	3.1138	0.3672	95.1%	1319.6316	1319.6266	3.8	1	7.4060745	4.46	100.0%	1	G.YSLDYNEIFR.D
*	Prx1m-05.6786.6786.2	3.0071	0.2238	88.7%	1069.5334	1069.5312	2.1	1	4.9239163	4.46	100.0%	1	S.LDYNEIFR.D
U	sp|P02549|SPTA1_HUMAN	71	142	16.4%	2419	280013	5.0	0.0019831175	0.45881426	Spectrin alpha chain, erythrocytic 1 OS=Homo sapiens GN=SPTA1 PE=1 SV=5
	Filename	XCorr	DeltCN	Conf%	ObsM+H+	CalcM+H+	PPM	SpR	Prob Score	pI	Ion%	#	Sequence
*	Prx1m-08.6965.6965.2	3.7077	0.4278	100.0%	1704.8062	1704.8075	-0.8	1	7.8804703	3.86	72.0%	1	K.EAIATSVELGEDWER.T
*	Prx1m-09.6896.6896.2	4.7738	0.484	100.0%	1704.8047	1704.8075	-1.6	1	8.926083	3.86	88.0%	1	K.EAIATSVELGEDWER.T
*	Prx1m-05.8499.8499.2	2.3352	0.2033	99.8%	1202.6469	1202.6415	4.5	1	3.9546983	4.46	68.8%	2	R.DVTEAIQWIK.E
*	Prx1m-06.8601.8601.2	3.6543	0.3343	100.0%	1202.6458	1202.6415	3.6	1	5.0973125	4.46	93.8%	3	R.DVTEAIQWIK.E
*	Prx1m-07.8690.8690.2	3.584	0.3431	100.0%	1202.6465	1202.6415	4.2	1	5.540203	4.46	93.8%	1	R.DVTEAIQWIK.E
*	Prx1m-07.3932.3932.2	3.1866	0.0964	99.4%	1795.9327	1794.9054	13.4	1	4.2050114	5.63	53.8%	1	K.LTLSHPSDAPQIQEMK.E
*	Prx1m-08.4186.4186.2	3.2035	0.3575	100.0%	1794.9167	1794.9054	6.3	1	5.8000364	5.63	55.6%	2	K.LTLSHPSDAPQIQEMK.E
*	Prx1m-07.9300.9300.2	3.9443	0.3232	100.0%	2241.1511	2240.1404	3.3	1	6.7579007	3.86	59.4%	2	K.TAAINADELPTDVAGGEVLLDR.H
*	Prx1m-08.9779.9779.2	5.7299	0.528	100.0%	2240.146	2240.1404	2.5	1	9.437272	3.86	78.8%	2	K.TAAINADELPTDVAGGEVLLDR.H
*	Prx1m-09.9808.9808.2	6.5379	0.5297	100.0%	2241.147	2240.1404	1.4	1	10.5955	3.86	78.8%	2	K.TAAINADELPTDVAGGEVLLDR.H
*	Prx1m-08.9796.9796.3	4.385	0.3251	96.9%	2240.1484	2240.1404	3.6	1	6.883634	3.86	44.9%	2	K.TAAINADELPTDVAGGEVLLDR.H
*	Prx1m-09.9797.9797.3	5.0629	0.398	98.4%	2240.1484	2240.1404	3.6	1	6.464808	3.86	50.0%	1	K.TAAINADELPTDVAGGEVLLDR.H
*	Prx1m-04.3873.3873.3	3.7893	0.2796	95.0%	2533.1296	2532.1233	1.2	1	5.3194847	4.12	51.6%	1	R.FQSADETGQDLVNANHEASDEVR.E
*	Prx1m-09.10214.10214.2	3.7211	0.3511	100.0%	1984.9028	1983.897	1.3	1	7.628994	3.86	51.9%	1	R.WLEDVEWQVTSEDYGK.G
*	Prx1m-08.4280.4280.2	2.9415	0.2181	100.0%	1123.6207	1123.6218	-1.0	1	7.4519043	7.33	84.2%	8	K.HGLLESAVAAR.Q
*	Prx1m-09.3528.3528.2	2.8253	0.2447	100.0%	1124.6211	1123.6218	-3.6	1	6.588511	7.33	84.2%	5	K.HGLLESAVAAR.Q
*	Prx1m-04.8074.8074.2	2.7014	0.4182	100.0%	2601.1624	2600.152	2.7	1	6.5299897	3.69	35.7%	1	R.DTEDEEAWIQETEPSATSTYLGK.D
*	Prx1m-05.8158.8158.2	5.3048	0.4863	100.0%	2601.16	2600.152	1.7	1	8.867306	3.69	64.3%	2	R.DTEDEEAWIQETEPSATSTYLGK.D
*	Prx1m-06.8099.8099.2	4.065	0.4438	100.0%	2601.1677	2600.152	4.7	1	8.516048	3.69	55.6%	1	R.DTEDEEAWIQETEPSATSTYLGK.D
*	Prx1m-05.8143.8143.3	5.3651	0.5155	100.0%	2601.1555	2600.152	0.0	1	8.43185	3.69	59.0%	2	R.DTEDEEAWIQETEPSATSTYLGK.D
*	Prx1m-06.8092.8092.3	3.2956	0.305	95.1%	2600.154	2600.152	0.8	1	5.7253966	3.69	42.9%	1	R.DTEDEEAWIQETEPSATSTYLGK.D
*	Prx1m-06.4408.4408.2	2.1089	0.0498	92.9%	1378.7592	1377.7484	5.4	1	3.1957064	5.63	84.2%	1	R.VILENIASHEPR.I
*	Prx1m-07.4408.4408.2	3.2996	0.4255	100.0%	1377.7552	1377.7484	5.0	1	7.0475583	5.63	84.2%	6	R.VILENIASHEPR.I
*	Prx1m-08.4496.4496.2	2.2334	0.2613	99.9%	1377.7592	1377.7484	7.8	1	5.5056806	5.63	57.9%	1	R.VILENIASHEPR.I
*	Prx1m-05.7416.7416.2	4.0129	0.5813	100.0%	2190.0552	2190.0562	-0.4	1	9.940845	3.86	56.7%	1	K.EPIVDNTNYGADEEAAGALLK.K
*	Prx1m-06.7420.7420.2	5.8149	0.5897	100.0%	2191.0654	2190.0562	2.7	1	10.769917	3.86	61.8%	2	K.EPIVDNTNYGADEEAAGALLK.K
*	Prx1m-07.7376.7376.2	5.5844	0.5575	100.0%	2191.0593	2190.0562	-0.1	1	11.46946	3.86	68.8%	1	K.EPIVDNTNYGADEEAAGALLK.K
*	Prx1m-06.7316.7316.3	6.1938	0.4627	100.0%	2191.0667	2190.0562	3.3	1	7.691708	3.86	69.6%	2	K.EPIVDNTNYGADEEAAGALLK.K
*	Prx1m-03.6240.6240.2	2.54	0.2137	99.9%	1213.6108	1213.6034	6.1	2	6.0398803	6.56	75.0%	1	R.VMALYDFQAR.S
*	Prx1m-05.6422.6422.2	2.1491	0.0655	95.4%	1213.61	1213.6034	5.4	1	3.847564	6.56	93.8%	1	R.VMALYDFQAR.S
*	Prx1m-06.6369.6369.2	2.7226	0.1507	99.8%	1213.6055	1213.6034	1.7	1	5.248977	6.56	82.4%	1	R.VMALYDFQAR.S
*	Prx1m-07.6458.6458.2	2.7445	0.2114	100.0%	1213.6017	1213.6034	-1.4	1	5.5755	6.56	81.2%	1	R.VMALYDFQAR.S
*	Prx1m-07.4524.4524.2	4.5886	0.4895	100.0%	1724.9196	1723.9126	2.1	1	8.409413	5.63	63.0%	4	K.VEAADHQGIVPAVYVR.R
*	Prx1m-08.4832.4832.2	4.1891	0.3722	100.0%	1723.919	1723.9126	3.7	1	8.139336	5.63	76.0%	3	K.VEAADHQGIVPAVYVR.R
*	Prx1m-08.2250.2250.2	2.0559	0.0101	89.8%	1355.7244	1355.7139	7.7	5	3.200524	10.06	55.6%	1	R.RREEPGNITQR.Q
*	Prx1m-06.8412.8412.2	3.4148	0.3074	100.0%	1845.9001	1845.8865	7.4	1	6.0620413	3.86	65.4%	2	K.AENTGVELDDVWELQK.K
*	Prx1m-07.8609.8609.2	5.6132	0.4315	100.0%	1845.8937	1845.8865	3.9	1	7.944025	3.86	84.6%	1	K.AENTGVELDDVWELQK.K
*	Prx1m-08.8889.8889.2	5.5087	0.3842	100.0%	1846.8947	1845.8865	2.6	1	8.223638	3.86	80.0%	2	K.AENTGVELDDVWELQK.K
*	Prx1m-09.8889.8889.2	5.1355	0.4277	100.0%	1846.8862	1845.8865	-1.9	1	7.7205777	3.86	76.0%	1	K.AENTGVELDDVWELQK.K
*	Prx1m-03.2702.2702.2	2.4001	0.1178	98.1%	1597.748	1597.7452	1.8	1	4.57262	4.4	52.2%	2	R.LSESHPDATEDLQR.Q
*	Prx1m-06.9337.9337.2	2.3175	0.1334	98.6%	1193.6128	1193.6082	3.9	1	4.535993	4.46	55.6%	2	K.SSLDSLEALMK.K
*	Prx1m-07.9544.9544.2	3.29	0.3444	100.0%	1193.6136	1193.6082	4.6	1	6.0212464	4.46	94.4%	3	K.SSLDSLEALMK.K
*	Prx1m-08.9988.9988.2	3.8654	0.2835	100.0%	1193.6115	1193.6082	2.8	1	5.7360115	4.46	100.0%	3	K.SSLDSLEALMK.K
*	Prx1m-09.10051.10051.2	3.4463	0.3135	100.0%	1193.611	1193.6082	2.4	1	5.54456	4.46	94.4%	2	K.SSLDSLEALMK.K
*	Prx1m-07.2562.2562.2	2.8537	0.3151	100.0%	1296.6165	1296.6079	6.6	1	6.6394954	6.51	66.7%	3	K.HQTFAHEVDGR.S
*	Prx1m-08.2569.2569.2	1.9363	0.2172	99.1%	1297.6185	1296.6079	5.6	10	4.320956	6.51	50.0%	1	K.HQTFAHEVDGR.S
*	Prx1m-03.6552.6552.2	1.7637	0.1095	93.8%	1127.6586	1127.6418	14.8	3	3.7631135	6.56	68.8%	1	R.DLQGVQNLLK.K
*	Prx1m-07.3044.3044.2	2.8262	0.392	100.0%	1667.7802	1667.7772	1.8	1	7.359972	4.84	69.6%	1	K.HEALENDFAVHETR.V
*	Prx1m-08.3217.3217.2	2.7961	0.3605	100.0%	1668.7865	1667.7772	3.5	1	7.2077155	4.84	54.2%	1	K.HEALENDFAVHETR.V
*	Prx1m-07.9771.9771.2	4.7056	0.4857	96.8%	1704.7582	1704.754	2.4	1	8.584781	3.96	90.5%	2	Q.LEDDYAFQEFNWK.A
*	Prx1m-08.10238.10238.2	4.472	0.494	97.0%	1704.753	1704.754	-0.6	1	8.7768545	3.96	90.5%	1	Q.LEDDYAFQEFNWK.A
*	Prx1m-04.7105.7105.2	4.1104	0.3642	100.0%	1216.6235	1216.6208	2.2	1	7.1899076	4.14	88.9%	1	K.ADVVEAWIADK.E
*	Prx1m-03.5924.5924.2	4.4323	0.3383	100.0%	1767.8346	1765.8351	-4.1	1	8.166102	4.14	60.0%	1	K.QDTLDASLQSFQQER.L
*	Prx1m-04.6111.6111.2	4.7444	0.423	100.0%	1767.8376	1765.8351	-2.3	2	7.51365	4.14	60.9%	1	K.QDTLDASLQSFQQER.L
*	Prx1m-05.6083.6083.2	3.9664	0.3462	100.0%	1765.8293	1765.8351	-3.2	1	8.301355	4.14	64.0%	1	K.QDTLDASLQSFQQER.L
*	Prx1m-04.6139.6139.3	3.0428	0.2537	95.6%	1766.841	1765.8351	1.4	1	4.830511	4.14	72.5%	1	K.QDTLDASLQSFQQER.L
*	Prx1m-03.4755.4755.2	2.3152	0.1235	99.1%	928.5344	928.535	-0.6	1	3.3356445	4.46	100.0%	1	R.LPEITDLK.D
*	Prx1m-04.4962.4962.2	1.9345	0.0428	92.7%	928.5359	928.535	1.0	1	3.3070025	4.46	92.3%	1	R.LPEITDLK.D
*	Prx1m-06.2278.2278.2	2.6034	0.2819	100.0%	1125.5981	1125.6011	-2.6	1	6.0591455	9.08	81.2%	1	K.LISAQHNQSK.A
*	Prx1m-07.2197.2197.2	2.2646	0.3649	100.0%	1125.6017	1125.6011	0.5	1	6.3454514	9.08	81.2%	1	K.LISAQHNQSK.A
*	Prx1m-07.8040.8040.2	2.1833	0.2708	99.9%	1305.6427	1305.6473	-3.6	2	5.0466266	4.72	72.2%	2	K.AEDLFVEFAHK.A
*	Prx1m-08.7618.7618.2	2.288	0.3129	100.0%	1273.6198	1273.6172	2.0	1	5.5757213	4.72	66.7%	2	K.DHEDFLASLAR.A
*	Prx1m-09.7581.7581.2	2.2953	0.3052	100.0%	1273.6187	1273.6172	1.2	4	5.3336616	4.72	61.1%	2	K.DHEDFLASLAR.A
*	Prx1m-08.9247.9247.2	3.1827	0.2087	100.0%	1126.6147	1126.6143	0.4	1	6.284984	6.56	93.8%	3	R.AYFLDGSLLK.E
*	Prx1m-09.9232.9232.2	2.7708	0.1412	99.8%	1126.6177	1126.6143	3.0	1	5.226788	6.56	93.8%	2	R.AYFLDGSLLK.E
*	Prx1m-04.3858.3858.2	2.3678	0.0556	96.6%	1117.6016	1117.6	1.4	6	4.288816	6.56	75.0%	2	K.FLDAVDPGRK.G
*	Prx1m-05.3787.3787.2	2.0656	0.1471	98.2%	1117.6038	1117.6	3.4	3	3.624868	6.56	75.0%	2	K.FLDAVDPGRK.G
*	Prx1m-06.10642.10642.2	2.7783	0.3655	100.0%	1709.8013	1708.8024	-2.6	1	6.739784	3.96	52.0%	2	K.SSDEIENAFQALAEGK.S
*	Prx1m-07.10867.10867.2	5.2183	0.5027	100.0%	1708.8035	1708.8024	0.6	1	9.218945	3.96	100.0%	8	K.SSDEIENAFQALAEGK.S
*	Prx1m-08.11424.11424.2	5.9257	0.5095	100.0%	1708.8021	1708.8024	-0.1	1	8.968212	3.96	96.0%	8	K.SSDEIENAFQALAEGK.S
*	Prx1m-09.11725.11725.2	6.0109	0.4822	100.0%	1708.8018	1708.8024	-0.4	1	9.126914	3.96	96.0%	4	K.SSDEIENAFQALAEGK.S
U	PF3D7_1341200	6	14	16.3%	184	21746	10.6	0.0025704324	0.455459	| organism=Plasmodium_falciparum_3D7 | product=60S ribosomal protein L18, putative | location=Pf3D7_13_v3:1633860-1634530(-) | length=184 | sequence_SO=chromosome | SO=protein_coding
	Filename	XCorr	DeltCN	Conf%	ObsM+H+	CalcM+H+	PPM	SpR	Prob Score	pI	Ion%	#	Sequence
	Prx1m-06.4481.4481.2	1.6684	0.0416	90.0%	817.4703	817.4679	2.9	7	2.7799766	10.06	90.0%	1	K.ERFPLR.V
	Prx1m-07.4003.4003.2	2.0082	0.1109	98.3%	817.4693	817.4679	1.7	4	3.5665908	10.06	90.0%	3	K.ERFPLR.V
*	Prx1m-07.9757.9757.2	3.0256	0.3499	100.0%	1495.722	1495.721	0.7	1	7.100352	4.46	60.9%	1	K.EGAIAQLYSEMAGR.H
*	Prx1m-08.10313.10313.2	4.4997	0.4734	100.0%	1495.7244	1495.721	2.3	1	8.73088	4.46	87.0%	4	K.EGAIAQLYSEMAGR.H
*	Prx1m-09.10320.10320.2	5.345	0.4842	100.0%	1495.726	1495.721	3.3	1	8.861499	4.46	91.3%	4	K.EGAIAQLYSEMAGR.H
*	Prx1m-03.3757.3757.2	2.4631	0.049	96.9%	1090.612	1090.6102	1.7	5	3.8834903	6.56	82.4%	1	R.ISEISSSLVR.R
U	PF3D7_1457200	3	4	16.3%	104	11716	4.8	0.0012993395	0.455459	| organism=Plasmodium_falciparum_3D7 | product=thioredoxin 1 (TRX1) | location=Pf3D7_14_v3:2343640-2344218(-) | length=104 | sequence_SO=chromosome | SO=protein_coding
	Filename	XCorr	DeltCN	Conf%	ObsM+H+	CalcM+H+	PPM	SpR	Prob Score	pI	Ion%	#	Sequence
*	Prx1m-03.5446.5446.2	3.0136	0.3072	100.0%	1662.8451	1661.8341	4.6	1	5.5958357	4.46	55.6%	2	K.NGSSVDTLLGANDSALK.Q
*	Prx1m-04.5616.5616.2	3.8047	0.2949	100.0%	1661.8411	1661.8341	4.2	1	5.846171	4.46	63.0%	1	K.NGSSVDTLLGANDSALK.Q
*	Prx1m-05.5578.5578.2	3.5515	0.2712	100.0%	1662.8378	1661.8341	0.2	10	5.8764176	4.46	51.9%	1	K.NGSSVDTLLGANDSALK.Q
U	PF3D7_0406100	16	26	16.0%	494	55789	5.7	0.0017780435	0.44543982	| organism=Plasmodium_falciparum_3D7 | product=vacuolar ATP synthase subunit b | location=Pf3D7_04_v3:323267-325225(-) | length=494 | sequence_SO=chromosome | SO=protein_coding
	Filename	XCorr	DeltCN	Conf%	ObsM+H+	CalcM+H+	PPM	SpR	Prob Score	pI	Ion%	#	Sequence
*	Prx1m-09.11232.11232.2	4.0606	0.3959	100.0%	1668.9609	1667.9578	-0.1	1	7.9792895	4.46	84.6%	4	K.TISGVQGPLVIIEDVK.F
*	Prx1m-04.6666.6666.2	2.5755	0.3691	91.3%	1082.6462	1082.6455	0.7	1	8.045077	4.46	86.7%	2	Q.GPLVIIEDVK.F
*	Prx1m-05.6829.6829.2	3.1382	0.4123	95.9%	1082.6459	1082.6455	0.3	1	7.946329	4.46	93.8%	2	Q.GPLVIIEDVK.F
*	Prx1m-06.6570.6570.2	2.6868	0.3451	91.5%	1082.6512	1082.6455	5.3	1	6.6542993	4.46	93.3%	1	Q.GPLVIIEDVK.F
*	Prx1m-03.5709.5709.2	4.5972	0.4657	100.0%	1577.823	1577.8169	3.9	1	9.04628	4.46	84.0%	2	K.AVIQVFEGTSGIDNK.N
*	Prx1m-04.5916.5916.2	5.0431	0.4835	100.0%	1577.821	1577.8169	2.6	1	8.3132105	4.46	80.0%	1	K.AVIQVFEGTSGIDNK.N
*	Prx1m-05.5988.5988.2	4.5038	0.5392	100.0%	1577.8206	1577.8169	2.3	1	8.904936	4.46	76.0%	2	K.AVIQVFEGTSGIDNK.N
*	Prx1m-06.5925.5925.2	5.2003	0.4923	100.0%	1577.8237	1577.8169	4.3	1	8.588825	4.46	84.0%	2	K.AVIQVFEGTSGIDNK.N
*	Prx1m-07.5926.5926.2	5.0601	0.5251	100.0%	1577.8221	1577.8169	3.3	1	8.781533	4.46	84.0%	1	K.AVIQVFEGTSGIDNK.N
*	Prx1m-08.6239.6239.2	3.8783	0.4943	100.0%	1577.8136	1577.8169	-2.1	1	8.827609	4.46	76.0%	1	K.AVIQVFEGTSGIDNK.N
*	Prx1m-06.5135.5135.2	3.0518	0.3316	100.0%	1323.6976	1323.6791	14.0	1	8.041941	4.46	85.0%	1	K.NSYVEVSGDILK.M
*	Prx1m-08.5494.5494.2	3.2455	0.4113	100.0%	1323.6829	1323.6791	2.9	1	7.4860244	4.46	78.9%	1	K.NSYVEVSGDILK.M
	Prx1m-05.2749.2749.2	2.0427	0.0544	93.0%	1161.6279	1161.6262	1.5	2	3.8193083	8.8	72.2%	2	R.VFNGSGKPIDK.G
*	Prx1m-09.9571.9571.2	3.906	0.578	100.0%	1915.8613	1914.8578	0.1	1	10.80705	4.46	65.4%	2	R.GYPGYMYSDLSTIYER.A
*	Prx1m-06.2417.2417.2	1.7868	0.1877	98.2%	972.4709	972.46796	3.0	4	4.751167	10.06	66.7%	1	K.SGIGHNMTR.I
*	Prx1m-07.2353.2353.2	1.5515	0.1873	96.1%	972.4714	972.46796	3.5	1	4.957004	10.06	66.7%	1	K.SGIGHNMTR.I
U	PF3D7_1311500	8	9	16.0%	420	46835	6.7	7.2391774E-4	0.44543982	| organism=Plasmodium_falciparum_3D7 | product=26S protease regulatory subunit 7, putative (RPT1) | location=Pf3D7_13_v3:489927-491609(-) | length=420 | sequence_SO=chromosome | SO=protein_coding
	Filename	XCorr	DeltCN	Conf%	ObsM+H+	CalcM+H+	PPM	SpR	Prob Score	pI	Ion%	#	Sequence
*	Prx1m-08.8771.8771.2	3.0465	0.2827	100.0%	1470.8221	1470.8162	4.1	1	5.9889426	4.46	75.0%	1	K.VEGDISGLLVNINK.L
*	Prx1m-09.10623.10623.2	2.0937	0.2024	98.9%	2132.0005	2131.9963	1.9	1	4.635411	3.96	41.4%	1	R.ESDTGLCLPNQWDLQLDK.Q
*	Prx1m-03.4009.4009.2	4.4826	0.3645	100.0%	1556.7966	1555.7897	2.3	1	6.57919	4.46	77.3%	1	K.QMLNEEQPLQVAR.C
*	Prx1m-04.7523.7523.2	3.4674	0.3997	100.0%	1439.7614	1439.7562	3.6	1	6.591158	4.14	70.0%	1	R.EVVEMPLLQPER.F
*	Prx1m-05.7508.7508.2	3.3558	0.4228	100.0%	1439.7585	1439.7562	1.6	1	7.1531296	4.14	65.0%	2	R.EVVEMPLLQPER.F
*	Prx1m-06.7605.7605.2	2.864	0.3436	100.0%	1439.7643	1439.7562	5.6	1	5.8373613	4.14	70.0%	1	R.EVVEMPLLQPER.F
*	Prx1m-06.5592.5592.2	2.004	0.0722	94.2%	1086.6277	1086.6194	7.6	6	3.7270494	6.56	75.0%	1	R.FVTLGIDPPK.G
*	Prx1m-07.5705.5705.2	1.7553	0.0492	89.2%	1086.627	1086.6194	7.0	2	3.6627822	6.56	75.0%	1	R.FVTLGIDPPK.G
U	PF3D7_1414300	9	12	16.0%	219	25216	10.0	0.0018511137	0.44543982	| organism=Plasmodium_falciparum_3D7 | product=60S ribosomal protein L10, putative | location=Pf3D7_14_v3:570802-571461(+) | length=219 | sequence_SO=chromosome | SO=protein_coding
	Filename	XCorr	DeltCN	Conf%	ObsM+H+	CalcM+H+	PPM	SpR	Prob Score	pI	Ion%	#	Sequence
*	Prx1m-07.7553.7553.2	3.387	0.4806	97.9%	1287.6287	1286.6376	-9.5	1	7.498781	4.46	89.5%	1	K.ADVNEFSGVVHL.V
*	Prx1m-07.7297.7297.2	5.195	0.4553	97.3%	1945.9407	1944.9185	9.7	1	8.967092	3.96	67.9%	1	L.VSYEYEQISSEALEAAR.I
*	Prx1m-06.6600.6600.2	4.7794	0.4681	97.9%	1845.8593	1845.8501	5.0	1	8.642355	3.96	73.1%	1	V.SYEYEQISSEALEAAR.I
*	Prx1m-05.6007.6007.2	6.0563	0.4031	97.6%	1759.8301	1758.818	5.0	1	10.214603	3.96	92.0%	1	S.YEYEQISSEALEAAR.I
*	Prx1m-06.5934.5934.2	6.1371	0.5752	100.0%	1759.8271	1758.818	3.3	1	10.12953	3.96	92.0%	2	S.YEYEQISSEALEAAR.I
*	Prx1m-07.6019.6019.2	5.4381	0.5065	90.9%	1759.8185	1758.818	-1.6	1	10.951401	3.96	88.0%	1	S.YEYEQISSEALEAAR.I
*	Prx1m-03.3253.3253.2	1.8236	0.0179	91.0%	801.4035	801.4002	4.1	3	3.3449469	7.33	100.0%	2	K.DNFHLR.V
*	Prx1m-04.3326.3326.2	1.8709	0.0389	93.5%	801.4029	801.4002	3.4	3	4.03324	7.33	100.0%	2	K.DNFHLR.V
*	Prx1m-05.3338.3338.2	1.6861	0.0142	88.3%	801.4025	801.4002	2.9	3	3.7981853	7.33	100.0%	1	K.DNFHLR.V
U	PF3D7_0422400	7	10	15.9%	170	19722	10.2	0.0019872251	0.4421153	| organism=Plasmodium_falciparum_3D7 | product=40S ribosomal protein S19 (RPS19) | location=Pf3D7_04_v3:1026648-1027399(+) | length=170 | sequence_SO=chromosome | SO=protein_coding
	Filename	XCorr	DeltCN	Conf%	ObsM+H+	CalcM+H+	PPM	SpR	Prob Score	pI	Ion%	#	Sequence
*	Prx1m-08.7085.7085.2	2.2652	0.1613	99.4%	1042.6407	1041.6343	3.0	8	4.1156797	6.56	71.4%	1	R.LLEPVPFVK.T
*	Prx1m-09.7033.7033.2	1.702	0.1402	95.3%	1041.6335	1041.6343	-0.7	11	3.3902884	6.56	60.0%	1	R.LLEPVPFVK.T
*	Prx1m-03.6746.6746.2	3.1524	0.1296	99.9%	1063.5436	1063.5419	1.6	1	5.8159027	4.14	93.3%	2	K.DVDADLFIR.S
*	Prx1m-04.7047.7047.2	3.1742	0.1709	100.0%	1063.5431	1063.5419	1.1	1	6.006888	4.14	93.3%	2	K.DVDADLFIR.S
*	Prx1m-05.6932.6932.2	3.0475	0.1506	100.0%	1063.5442	1063.5419	2.2	1	5.67427	4.14	93.3%	2	K.DVDADLFIR.S
*	Prx1m-06.6905.6905.2	3.1029	0.12	99.9%	1064.5452	1063.5419	-0.1	1	5.2559814	4.14	93.3%	1	K.DVDADLFIR.S
*	Prx1m-07.6850.6850.2	2.5703	0.3004	88.9%	973.5489	973.5466	2.4	1	6.007785	6.56	86.7%	1	H.PDIGVGFLR.R
U	PF3D7_1451700	5	6	15.8%	177	20079	4.8	0.0011451805	0.43879855	| organism=Plasmodium_falciparum_3D7 | product=protein phosphatase 2b regulatory subunit, putative (CNB) | location=Pf3D7_14_v3:2118947-2120280(-) | length=177 | sequence_SO=chromosome | SO=protein_coding
	Filename	XCorr	DeltCN	Conf%	ObsM+H+	CalcM+H+	PPM	SpR	Prob Score	pI	Ion%	#	Sequence
*	Prx1m-06.7457.7457.2	3.9169	0.4547	100.0%	1564.8057	1564.7853	13.0	1	8.051578	4.14	87.5%	1	K.DLLQAANFSETDIK.K
*	Prx1m-06.9658.9658.2	1.8508	0.1297	94.7%	1542.7306	1541.7338	-4.2	15	3.9270563	4.46	30.4%	1	K.DGMISNGELFTVMK.M
*	Prx1m-07.9425.9425.2	3.0819	0.4137	100.0%	1542.7439	1541.7338	4.4	1	7.723703	4.46	65.2%	2	K.DGMISNGELFTVMK.M
*	Prx1m-08.9963.9963.2	1.895	0.1115	94.2%	1541.7377	1541.7338	2.5	7	3.8289177	4.46	39.1%	1	K.DGMISNGELFTVMK.M
*	Prx1m-09.9925.9925.2	2.4232	0.3053	100.0%	1541.7312	1541.7338	-1.7	1	5.8428793	4.46	56.5%	1	K.DGMISNGELFTVMK.M
U	PF3D7_0925900	10	34	15.7%	217	24698	5.6	0.0052931616	0.43548942	| organism=Plasmodium_falciparum_3D7 | product=conserved Plasmodium protein, unknown function | location=Pf3D7_09_v3:1040713-1041516(+) | length=217 | sequence_SO=chromosome | SO=protein_coding
	Filename	XCorr	DeltCN	Conf%	ObsM+H+	CalcM+H+	PPM	SpR	Prob Score	pI	Ion%	#	Sequence
*	Prx1m-05.10065.10065.2	3.0092	0.3949	100.0%	1773.8351	1771.8497	-12.0	1	7.7873645	4.46	37.0%	1	K.NLQGTFYEIATNASDK.I
*	Prx1m-07.8913.8913.2	3.4252	0.5316	100.0%	1771.8564	1771.8497	3.8	1	9.036247	4.46	55.6%	2	K.NLQGTFYEIATNASDK.I
*	Prx1m-08.9205.9205.2	5.9271	0.6384	100.0%	1771.8533	1771.8497	2.0	1	11.496464	4.46	100.0%	10	K.NLQGTFYEIATNASDK.I
*	Prx1m-09.9169.9169.2	5.7503	0.6061	100.0%	1771.853	1771.8497	1.9	1	11.231579	4.46	100.0%	12	K.NLQGTFYEIATNASDK.I
*	Prx1m-09.9101.9101.3	3.3072	0.2718	95.3%	1771.8574	1771.8497	4.3	1	5.8006535	4.46	63.6%	2	K.NLQGTFYEIATNASDK.I
*	Prx1m-07.4558.4558.2	1.5629	0.1199	92.4%	933.4994	933.4975	2.0	2	4.142918	8.26	84.6%	1	K.IFPGLACR.C
*	Prx1m-03.5965.5965.2	2.0547	0.1788	98.9%	1148.607	1148.6053	1.5	1	5.2793293	6.56	68.8%	2	K.SIEPMIIMSK.Y
*	Prx1m-04.6055.6055.2	2.5555	0.3026	100.0%	1148.6093	1148.6053	3.4	1	6.0855584	6.56	87.5%	2	K.SIEPMIIMSK.Y
*	Prx1m-05.6148.6148.2	1.7386	0.078	91.0%	1148.6086	1148.6053	2.9	1	3.3103616	6.56	81.2%	1	K.SIEPMIIMSK.Y
*	Prx1m-06.5963.5963.2	2.2669	0.2441	99.9%	1148.607	1148.6053	1.5	2	5.5921526	6.56	87.5%	1	K.SIEPMIIMSK.Y
U	PF3D7_0721100	13	43	15.6%	244	29250	8.6	0.005953531	0.4321879	| organism=Plasmodium_falciparum_3D7 | product=conserved Plasmodium protein, unknown function | location=Pf3D7_07_v3:916434-917168(+) | length=244 | sequence_SO=chromosome | SO=protein_coding
	Filename	XCorr	DeltCN	Conf%	ObsM+H+	CalcM+H+	PPM	SpR	Prob Score	pI	Ion%	#	Sequence
*	Prx1m-06.6441.6441.2	2.8602	0.0716	98.3%	1717.8254	1717.8254	0.0	1	3.7883444	6.56	69.6%	2	K.QVFYVPTNDVNMYK.E
*	Prx1m-07.6510.6510.2	4.4023	0.4251	100.0%	1717.8324	1717.8254	4.1	1	7.5411615	6.56	95.7%	3	K.QVFYVPTNDVNMYK.E
*	Prx1m-08.6832.6832.2	3.7671	0.4316	100.0%	1717.8289	1717.8254	2.0	1	6.774322	6.56	95.7%	2	K.QVFYVPTNDVNMYK.E
*	Prx1m-09.6720.6720.2	3.6779	0.2377	100.0%	1717.8278	1717.8254	1.4	1	7.2376475	6.56	73.9%	1	K.QVFYVPTNDVNMYK.E
*	Prx1m-03.6782.6782.2	2.8698	0.2635	100.0%	1241.6434	1241.6412	1.8	1	4.9492307	4.46	87.5%	1	K.LDDIYFNITK.D
*	Prx1m-04.7126.7126.2	2.7573	0.0991	99.4%	1241.6447	1241.6412	2.8	1	4.4007154	4.46	81.2%	1	K.LDDIYFNITK.D
*	Prx1m-05.7142.7142.2	3.0901	0.2455	100.0%	1241.6438	1241.6412	2.1	1	4.7679715	4.46	87.5%	2	K.LDDIYFNITK.D
*	Prx1m-06.7054.7054.2	3.0703	0.3071	100.0%	1241.6434	1241.6412	1.8	1	5.208052	4.46	87.5%	1	K.LDDIYFNITK.D
*	Prx1m-07.6990.6990.2	3.0021	0.2031	100.0%	1242.6437	1241.6412	-0.7	1	4.396361	4.46	87.5%	1	K.LDDIYFNITK.D
*	Prx1m-05.8556.8556.2	3.2304	0.3499	100.0%	1554.7471	1553.7594	-10.1	10	5.801173	4.46	45.8%	4	K.DISEGNVNGINFFK.Q
*	Prx1m-06.8383.8383.2	4.9965	0.4698	100.0%	1553.7666	1553.7594	4.6	1	9.324453	4.46	95.8%	14	K.DISEGNVNGINFFK.Q
*	Prx1m-07.8420.8420.2	4.988	0.4637	100.0%	1553.7676	1553.7594	5.3	1	8.909478	4.46	95.8%	9	K.DISEGNVNGINFFK.Q
*	Prx1m-08.8805.8805.2	4.7804	0.4876	100.0%	1553.7653	1553.7594	3.8	1	8.834334	4.46	95.8%	2	K.DISEGNVNGINFFK.Q
U	PF3D7_1446600	6	11	15.5%	168	19311	4.7	0.0022119707	0.42889392	| organism=Plasmodium_falciparum_3D7 | product=centrin-2 (CEN2) | location=Pf3D7_14_v3:1917232-1918010(-) | length=168 | sequence_SO=chromosome | SO=protein_coding
	Filename	XCorr	DeltCN	Conf%	ObsM+H+	CalcM+H+	PPM	SpR	Prob Score	pI	Ion%	#	Sequence
*	Prx1m-06.7727.7727.2	3.8238	0.164	100.0%	1806.8798	1806.8756	2.3	1	4.2716045	3.96	84.6%	1	R.EAFNLLDTDGTGTIDPK.E
*	Prx1m-03.7956.7956.2	2.6844	0.1326	99.7%	1126.5403	1126.5415	-1.1	1	3.7376823	4.14	85.7%	1	R.IFNLFDDDK.T
*	Prx1m-04.8466.8466.2	2.2019	0.0382	94.7%	1126.5458	1126.5415	3.8	1	3.3610847	4.14	92.9%	2	R.IFNLFDDDK.T
*	Prx1m-05.8507.8507.2	2.8618	0.1311	99.9%	1126.5442	1126.5415	2.4	1	3.7590096	4.14	92.9%	2	R.IFNLFDDDK.T
*	Prx1m-06.8610.8610.2	3.3206	0.211	100.0%	1126.5463	1126.5415	4.2	1	4.320308	4.14	100.0%	3	R.IFNLFDDDK.T
*	Prx1m-07.8801.8801.2	3.1542	0.1727	100.0%	1126.549	1126.5415	6.6	1	4.2869554	4.14	100.0%	2	R.IFNLFDDDK.T
U	PF3D7_1426000	2	2	15.5%	161	18795	10.0	4.1966245E-4	0.42889392	| organism=Plasmodium_falciparum_3D7 | product=60S ribosomal protein L21 (RPL21) | location=Pf3D7_14_v3:1016133-1016618(-) | length=161 | sequence_SO=chromosome | SO=protein_coding
	Filename	XCorr	DeltCN	Conf%	ObsM+H+	CalcM+H+	PPM	SpR	Prob Score	pI	Ion%	#	Sequence
*	Prx1m-07.7927.7927.2	4.3313	0.4923	100.0%	2017.9075	2017.9171	-4.8	1	9.440468	4.14	64.3%	1	K.LNYGDYVDIVCDSTQQK.G
*	Prx1m-03.4901.4901.2	2.049	0.2312	99.8%	1066.4988	1066.4985	0.2	5	5.1597996	4.46	76.9%	1	R.CNEDFLLR.K
U	PF3D7_0922500	7	9	15.4%	416	45427	7.8	7.3087844E-4	0.42560756	| organism=Plasmodium_falciparum_3D7 | product=phosphoglycerate kinase (PGK) | location=Pf3D7_09_v3:913230-914480(+) | length=416 | sequence_SO=chromosome | SO=protein_coding
	Filename	XCorr	DeltCN	Conf%	ObsM+H+	CalcM+H+	PPM	SpR	Prob Score	pI	Ion%	#	Sequence
*	Prx1m-09.8857.8857.2	2.33	0.0734	96.1%	1457.815	1457.7998	10.4	5	3.384785	4.46	63.6%	1	R.VDFNVPIENGIIK.D
*	Prx1m-06.7783.7783.2	2.6415	0.1212	99.3%	1300.7355	1299.7267	4.2	1	4.8874373	4.46	83.3%	2	K.ENSVILLENLR.F
*	Prx1m-09.10987.10987.2	2.4383	0.3217	100.0%	2191.0007	2191.0012	-0.2	1	5.847309	3.86	35.5%	2	K.FVTDEEGIPDNWMGLDAGPK.S
*	Prx1m-07.5201.5201.2	6.2676	0.5676	100.0%	1959.0304	1958.0189	4.1	1	10.619554	4.46	63.6%	1	K.GAITIVGGGDTASLVEQQNK.K
*	Prx1m-08.5548.5548.2	5.6346	0.5881	100.0%	1959.028	1958.0189	2.9	1	11.084993	4.46	66.7%	1	K.GAITIVGGGDTASLVEQQNK.K
*	Prx1m-09.5488.5488.2	4.3776	0.4842	100.0%	1959.0342	1958.0189	6.1	1	9.436227	4.46	51.5%	1	K.GAITIVGGGDTASLVEQQNK.K
*	Prx1m-06.5223.5223.3	2.8721	0.2493	95.2%	1958.024	1958.0189	2.6	1	4.8877416	4.46	49.2%	1	K.GAITIVGGGDTASLVEQQNK.K
U	PF3D7_0618200	2	2	15.1%	199	23333	4.8	3.3952587E-4	0.41579378	| organism=Plasmodium_falciparum_3D7 | product=conserved Plasmodium protein, unknown function | location=Pf3D7_06_v3:764667-765492(-) | length=199 | sequence_SO=chromosome | SO=protein_coding
	Filename	XCorr	DeltCN	Conf%	ObsM+H+	CalcM+H+	PPM	SpR	Prob Score	pI	Ion%	#	Sequence
*	Prx1m-07.10882.10882.2	2.8576	0.4208	100.0%	2125.854	2124.8516	-0.4	1	8.818703	3.58	54.2%	1	K.TNEVDDWTEWLDDDDEK.R
*	Prx1m-09.7517.7517.2	3.4044	0.3506	100.0%	1428.836	1428.8308	3.7	1	6.33564	6.56	72.7%	1	K.IITLESTPLNSIK.D
U	PF3D7_1142600	6	9	15.0%	140	16265	10.5	0.0021717532	0.41253757	| organism=Plasmodium_falciparum_3D7 | product=60S ribosomal protein L35ae, putative | location=Pf3D7_11_v3:1708066-1708679(-) | length=140 | sequence_SO=chromosome | SO=protein_coding
	Filename	XCorr	DeltCN	Conf%	ObsM+H+	CalcM+H+	PPM	SpR	Prob Score	pI	Ion%	#	Sequence
*	Prx1m-03.6857.6857.2	3.2762	0.3449	100.0%	1389.7416	1389.7373	3.1	1	7.0081124	6.56	80.0%	2	R.NQDPNFTLISIK.N
*	Prx1m-04.7173.7173.2	3.4917	0.2957	100.0%	1389.743	1389.7373	4.1	1	5.563237	6.56	70.0%	1	R.NQDPNFTLISIK.N
*	Prx1m-05.7062.7062.2	2.935	0.2711	100.0%	1389.7432	1389.7373	4.2	1	5.3807364	6.56	75.0%	1	R.NQDPNFTLISIK.N
*	Prx1m-06.7079.7079.2	3.8059	0.3518	100.0%	1389.743	1389.7373	4.1	1	6.209238	6.56	85.0%	2	R.NQDPNFTLISIK.N
*	Prx1m-07.7030.7030.2	3.6179	0.2999	100.0%	1390.742	1389.7373	0.9	1	6.031553	6.56	85.0%	2	R.NQDPNFTLISIK.N
*	Prx1m-05.2289.2289.2	1.1964	0.1829	89.3%	940.4958	940.4959	-0.1	6	4.1273584	10.06	60.0%	1	R.THGNSGVIR.A
U	PF3D7_0814200	4	6	14.9%	248	27259	10.6	8.173264E-4	0.40928876	| organism=Plasmodium_falciparum_3D7 | product=DNA/RNA-binding protein Alba 1 (ALBA1) | location=Pf3D7_08_v3:687340-688086(+) | length=248 | sequence_SO=chromosome | SO=protein_coding
	Filename	XCorr	DeltCN	Conf%	ObsM+H+	CalcM+H+	PPM	SpR	Prob Score	pI	Ion%	#	Sequence
*	Prx1m-03.2567.2567.2	2.7247	0.2886	100.0%	1533.7115	1532.7009	4.7	1	5.520329	4.42	63.2%	2	K.KDREPIDEDEMR.I
*	Prx1m-03.3134.3134.2	2.2107	0.1051	97.7%	1160.539	1160.5404	-1.3	16	4.4469147	8.64	56.2%	1	R.MTNYVNYGAK.I
*	Prx1m-03.2291.2291.2	2.3204	0.1639	99.7%	917.4961	917.4938	2.5	2	4.9460397	4.72	92.3%	2	K.ILGDEDKK.S
*	Prx1m-07.2466.2466.2	1.9037	0.0063	90.2%	824.4751	824.4737	1.7	2	4.036941	10.06	90.9%	1	K.GLHQITR.C
U	PF3D7_1126200	8	14	14.7%	156	17891	10.5	0.0030317921	0.40281367	| organism=Plasmodium_falciparum_3D7 | product=40S ribosomal protein S18, putative | location=Pf3D7_11_v3:1023790-1024496(-) | length=156 | sequence_SO=chromosome | SO=protein_coding
	Filename	XCorr	DeltCN	Conf%	ObsM+H+	CalcM+H+	PPM	SpR	Prob Score	pI	Ion%	#	Sequence
*	Prx1m-03.6245.6245.2	2.5794	0.2192	100.0%	941.6434	941.63934	4.3	1	4.837851	9.08	100.0%	2	K.VIIALTAIK.G
*	Prx1m-04.6467.6467.2	2.4363	0.1837	99.9%	941.6407	941.63934	1.4	1	4.7845035	9.08	100.0%	1	K.VIIALTAIK.G
*	Prx1m-05.6412.6412.2	2.8235	0.2539	100.0%	941.6401	941.63934	0.8	1	5.307711	9.08	100.0%	2	K.VIIALTAIK.G
*	Prx1m-06.6316.6316.2	2.5649	0.2265	100.0%	941.6437	941.63934	4.6	1	5.7737174	9.08	100.0%	2	K.VIIALTAIK.G
*	Prx1m-07.6531.6531.2	2.1486	0.1888	99.5%	941.6432	941.63934	4.1	1	4.7617917	9.08	78.6%	2	K.VIIALTAIK.G
*	Prx1m-08.6881.6881.2	2.2601	0.0369	95.3%	941.6414	941.63934	2.2	2	4.033583	9.08	85.7%	2	K.VIIALTAIK.G
*	Prx1m-09.6820.6820.2	2.539	0.2443	100.0%	941.6411	941.63934	1.9	1	5.6330485	9.08	100.0%	2	K.VIIALTAIK.G
*	Prx1m-04.6398.6398.2	4.7735	0.5167	95.2%	1540.7542	1540.7489	3.4	1	8.886943	3.96	91.3%	1	R.AGELTTEEIDNIVH.I
U	PF3D7_1026800	9	26	14.4%	263	29856	6.2	0.003339747	0.39315677	| organism=Plasmodium_falciparum_3D7 | product=40S ribosomal protein S2 (RPS2) | location=Pf3D7_10_v3:1122962-1124037(+) | length=263 | sequence_SO=chromosome | SO=protein_coding
	Filename	XCorr	DeltCN	Conf%	ObsM+H+	CalcM+H+	PPM	SpR	Prob Score	pI	Ion%	#	Sequence
*	Prx1m-04.5124.5124.2	2.0843	0.2685	99.9%	1079.6213	1079.6207	0.6	5	5.2014594	7.33	68.8%	6	K.DGVHIINLAK.T
*	Prx1m-05.4792.4792.2	2.2299	0.1874	99.5%	1079.6226	1079.6207	1.7	1	5.4391446	7.33	87.5%	5	K.DGVHIINLAK.T
*	Prx1m-06.4460.4460.2	2.1426	0.2449	99.9%	1079.625	1079.6207	4.0	2	6.471323	7.33	81.2%	8	K.DGVHIINLAK.T
*	Prx1m-07.4615.4615.2	2.0675	0.2086	99.5%	1079.6257	1079.6207	4.6	1	5.380531	7.33	86.7%	2	K.DGVHIINLAK.T
*	Prx1m-03.4261.4261.2	2.9746	0.2359	100.0%	926.5665	926.5669	-0.4	1	5.2357664	6.56	100.0%	1	R.LLIVTDPR.T
*	Prx1m-04.4440.4440.2	2.8212	0.2362	100.0%	926.5679	926.5669	1.1	3	4.883998	6.56	92.3%	1	R.LLIVTDPR.T
*	Prx1m-05.4432.4432.2	2.9281	0.235	100.0%	926.5671	926.5669	0.2	1	4.520021	6.56	100.0%	1	R.LLIVTDPR.T
*	Prx1m-06.4905.4905.2	3.2454	0.3015	90.5%	2168.0383	2168.0254	6.0	1	6.41247	4.14	60.0%	1	K.NLANEENTPTAPHLIENQY.A
*	Prx1m-07.5040.5040.2	3.4597	0.4261	96.0%	2240.0845	2239.0625	8.3	1	7.6887608	4.14	58.6%	1	K.NLANEENTPTAPHLIENQYA.A
U	PF3D7_1031200	13	18	14.3%	364	41450	6.0	0.0016705793	0.38995266	| organism=Plasmodium_falciparum_3D7 | product=MORN repeat-containing protein 1 (MORN1) | location=Pf3D7_10_v3:1257384-1258478(+) | length=364 | sequence_SO=chromosome | SO=protein_coding
	Filename	XCorr	DeltCN	Conf%	ObsM+H+	CalcM+H+	PPM	SpR	Prob Score	pI	Ion%	#	Sequence
*	Prx1m-05.6088.6088.2	3.5801	0.4019	100.0%	1967.842	1966.8341	2.3	1	8.666544	3.86	53.6%	1	K.FTYADGATYEGEWVDDK.I
*	Prx1m-06.6010.6010.2	3.886	0.6053	100.0%	1966.8188	1966.8341	-7.8	1	10.435163	3.86	71.4%	1	K.FTYADGATYEGEWVDDK.I
*	Prx1m-07.6070.6070.2	5.0803	0.5208	100.0%	1967.8511	1966.8341	6.9	1	10.19927	3.86	60.7%	1	K.FTYADGATYEGEWVDDK.I
*	Prx1m-08.6361.6361.2	5.0033	0.585	100.0%	1967.8436	1966.8341	3.1	1	11.383083	3.86	71.4%	1	K.FTYADGATYEGEWVDDK.I
*	Prx1m-09.6374.6374.2	5.9469	0.6617	100.0%	1967.8403	1966.8341	1.5	1	12.447328	3.86	82.1%	1	K.FTYADGATYEGEWVDDK.I
*	Prx1m-06.7151.7151.2	3.7981	0.4868	100.0%	1895.8398	1895.8334	3.4	1	8.5342045	3.96	63.0%	1	R.GTYTYEDGDVYIGEWK.N
*	Prx1m-07.7179.7179.2	4.9995	0.578	100.0%	1896.8289	1895.8334	-4.1	1	10.171133	3.96	70.4%	2	R.GTYTYEDGDVYIGEWK.N
*	Prx1m-08.7478.7478.2	4.9187	0.5796	100.0%	1896.8344	1895.8334	-1.3	1	10.696597	3.96	66.7%	2	R.GTYTYEDGDVYIGEWK.N
*	Prx1m-09.7468.7468.2	5.0136	0.5517	100.0%	1895.8345	1895.8334	0.6	1	10.56792	3.96	77.8%	1	R.GTYTYEDGDVYIGEWK.N
*	Prx1m-06.11288.11288.2	2.2476	0.4124	100.0%	2199.0156	2197.0237	-6.7	3	6.4239774	4.46	25.0%	1	K.NGYGTLAYVNGELYEGYWK.N
*	Prx1m-07.11549.11549.2	3.0353	0.4225	100.0%	2199.012	2197.0237	-8.4	19	6.7282066	4.46	25.0%	2	K.NGYGTLAYVNGELYEGYWK.N
*	Prx1m-08.12101.12101.2	3.1357	0.5034	100.0%	2198.0076	2197.0237	-8.9	1	9.34746	4.46	39.3%	2	K.NGYGTLAYVNGELYEGYWK.N
*	Prx1m-09.12482.12482.2	2.8833	0.461	100.0%	2199.019	2197.0237	-5.2	1	7.5470395	4.46	33.3%	2	K.NGYGTLAYVNGELYEGYWK.N
U	sp|P02042|HBD_HUMAN	9	55	14.3%	147	16055	8.0	0.012639833	0.38995266	Hemoglobin subunit delta OS=Homo sapiens GN=HBD PE=1 SV=2
U	sp|P68871|HBB_HUMAN	9	55	14.3%	147	15998	7.3	0.012639833	0.38995266	Hemoglobin subunit beta OS=Homo sapiens GN=HBB PE=1 SV=2
	Filename	XCorr	DeltCN	Conf%	ObsM+H+	CalcM+H+	PPM	SpR	Prob Score	pI	Ion%	#	Sequence
	Prx1m-04.5100.5100.2	2.1573	0.2304	99.9%	1126.5656	1126.564	1.4	5	5.7808633	5.63	66.7%	8	K.LHVDPENFR.L
	Prx1m-05.3973.3973.2	2.1924	0.1475	98.9%	1126.5656	1126.564	1.4	4	4.7522416	5.63	73.3%	13	K.LHVDPENFR.L
	Prx1m-06.3128.3128.2	2.0064	0.0164	90.8%	1126.5638	1126.564	-0.1	7	4.6141057	5.63	66.7%	9	K.LHVDPENFR.L
	Prx1m-04.3562.3562.2	3.3497	0.4573	100.0%	1149.6736	1149.6738	-0.2	1	8.983047	9.08	95.0%	4	K.VVAGVANALAHK.Y
	Prx1m-05.3470.3470.2	3.5068	0.43	100.0%	1149.6752	1149.6738	1.2	1	9.507148	9.08	95.0%	3	K.VVAGVANALAHK.Y
	Prx1m-06.3445.3445.2	3.7119	0.4493	100.0%	1149.679	1149.6738	4.5	1	9.007374	9.08	100.0%	6	K.VVAGVANALAHK.Y
	Prx1m-07.3509.3509.2	3.6562	0.4544	100.0%	1149.6792	1149.6738	4.7	1	9.010845	9.08	95.0%	5	K.VVAGVANALAHK.Y
	Prx1m-08.3611.3611.2	3.6358	0.4404	100.0%	1149.679	1149.6738	4.5	1	8.6199	9.08	100.0%	4	K.VVAGVANALAHK.Y
	Prx1m-09.3579.3579.2	3.2773	0.4486	100.0%	1149.6779	1149.6738	3.5	1	8.698205	9.08	90.0%	3	K.VVAGVANALAHK.Y
U	PF3D7_1108600	8	17	14.0%	343	39374	4.7	0.0016743675	0.38038433	| organism=Plasmodium_falciparum_3D7 | product=endoplasmic reticulum-resident calcium binding protein (ERC) | location=Pf3D7_11_v3:369675-370706(-) | length=343 | sequence_SO=chromosome | SO=protein_coding
	Filename	XCorr	DeltCN	Conf%	ObsM+H+	CalcM+H+	PPM	SpR	Prob Score	pI	Ion%	#	Sequence
*	Prx1m-06.11682.11682.2	4.5545	0.391	100.0%	1907.7883	1906.78	2.6	1	8.216584	3.8	75.0%	2	K.DDEMALDDFNFFDANK.D
*	Prx1m-07.11914.11914.2	5.4632	0.5104	100.0%	1906.78	1906.78	0.0	1	8.640653	3.8	88.5%	3	K.DDEMALDDFNFFDANK.D
*	Prx1m-08.12438.12438.2	6.2345	0.4961	100.0%	1906.7797	1906.78	-0.2	1	9.676563	3.8	91.7%	2	K.DDEMALDDFNFFDANK.D
*	Prx1m-09.12887.12887.2	5.0609	0.5464	100.0%	1906.7787	1906.78	-0.7	1	10.088442	3.8	96.0%	2	K.DDEMALDDFNFFDANK.D
*	Prx1m-09.6171.6171.2	4.1545	0.4438	100.0%	2003.9977	2002.9868	3.7	1	7.3336487	4.72	66.7%	3	K.VYFDPAHESGAINVNEIK.E
*	Prx1m-07.7607.7607.2	4.3657	0.4157	100.0%	1523.8229	1522.8112	5.5	1	8.048277	4.46	78.3%	1	K.IAVTSLTDYGDVIR.Y
*	Prx1m-08.7871.7871.2	4.634	0.4418	100.0%	1524.82	1522.8112	1.4	1	8.003364	4.46	91.3%	2	K.IAVTSLTDYGDVIR.Y
*	Prx1m-09.7949.7949.2	3.8467	0.4881	100.0%	1522.8151	1522.8112	2.6	1	8.12834	4.46	91.3%	2	K.IAVTSLTDYGDVIR.Y
U	PF3D7_0532100	13	26	13.8%	181	19030	5.4	0.0048527815	0.37404191	| organism=Plasmodium_falciparum_3D7 | product=early transcribed membrane protein 5 (ETRAMP5) | location=Pf3D7_05_v3:1301224-1301769(+) | length=181 | sequence_SO=chromosome | SO=protein_coding
	Filename	XCorr	DeltCN	Conf%	ObsM+H+	CalcM+H+	PPM	SpR	Prob Score	pI	Ion%	#	Sequence
*	Prx1m-03.6380.6380.2	5.8815	0.6356	100.0%	2624.1504	2623.1377	3.6	1	12.129656	3.56	73.3%	3	K.NNVDDLDSDVEEADVTEESAVETK.K
*	Prx1m-04.6659.6659.2	5.7773	0.5426	100.0%	2624.148	2623.1377	2.6	1	10.987708	3.56	72.4%	2	K.NNVDDLDSDVEEADVTEESAVETK.K
*	Prx1m-05.6523.6523.2	7.4974	0.61	100.0%	2624.1484	2623.1377	2.8	1	12.573693	3.56	90.3%	3	K.NNVDDLDSDVEEADVTEESAVETK.K
*	Prx1m-06.6271.6271.2	7.1595	0.6264	100.0%	2624.148	2623.1377	2.6	1	13.117251	3.56	86.7%	2	K.NNVDDLDSDVEEADVTEESAVETK.K
*	Prx1m-07.5696.5696.2	6.9462	0.6356	100.0%	2624.156	2623.1377	5.7	1	13.77309	3.56	87.1%	2	K.NNVDDLDSDVEEADVTEESAVETK.K
*	Prx1m-08.2256.2256.2	3.6984	0.5695	100.0%	2623.149	2623.1377	4.3	1	10.1809635	3.56	62.1%	1	K.NNVDDLDSDVEEADVTEESAVETK.K
*	Prx1m-03.6372.6372.3	6.3746	0.5699	100.0%	2624.149	2623.1377	3.0	1	10.579991	3.56	62.1%	3	K.NNVDDLDSDVEEADVTEESAVETK.K
*	Prx1m-04.6568.6568.3	6.2014	0.5441	100.0%	2624.1416	2623.1377	0.2	1	10.252361	3.56	50.7%	2	K.NNVDDLDSDVEEADVTEESAVETK.K
*	Prx1m-05.6511.6511.3	6.3893	0.5637	100.0%	2623.142	2623.1377	1.7	1	11.636927	3.56	67.2%	3	K.NNVDDLDSDVEEADVTEESAVETK.K
*	Prx1m-06.6156.6156.3	5.797	0.5579	100.0%	2623.1501	2623.1377	4.7	1	9.272881	3.56	56.9%	2	K.NNVDDLDSDVEEADVTEESAVETK.K
*	Prx1m-07.5683.5683.3	4.2201	0.4017	97.8%	2624.158	2623.1377	6.4	1	6.6261907	3.56	49.3%	1	K.NNVDDLDSDVEEADVTEESAVETK.K
*	Prx1m-08.2260.2260.3	3.5683	0.4391	97.9%	2624.1628	2623.1377	8.3	1	7.209428	3.56	49.2%	1	K.NNVDDLDSDVEEADVTEESAVETK.K
*	Prx1m-03.5700.5700.3	3.2591	0.3296	95.4%	2752.246	2751.2327	3.7	8	5.4264593	3.83	34.8%	1	K.NNVDDLDSDVEEADVTEESAVETKK.D
U	PF3D7_1460700	7	11	13.7%	146	16745	10.2	0.0025452815	0.3708818	| organism=Plasmodium_falciparum_3D7 | product=60S ribosomal protein L27 (RPL27) | location=Pf3D7_14_v3:2475501-2476473(-) | length=146 | sequence_SO=chromosome | SO=protein_coding
	Filename	XCorr	DeltCN	Conf%	ObsM+H+	CalcM+H+	PPM	SpR	Prob Score	pI	Ion%	#	Sequence
*	Prx1m-03.4870.4870.2	1.7316	0.0329	88.8%	897.59	897.588	2.2	3	3.9443958	10.06	69.2%	2	K.VIIILNGR.R
*	Prx1m-04.5009.5009.2	2.0336	0.1847	99.4%	897.5909	897.588	3.2	1	3.8816001	10.06	92.3%	2	K.VIIILNGR.R
*	Prx1m-05.4845.4845.2	2.0081	0.2115	99.6%	897.5895	897.588	1.6	1	4.686505	10.06	92.3%	2	K.VIIILNGR.R
*	Prx1m-06.4914.4914.2	1.9899	0.1506	98.4%	897.5909	897.588	3.2	1	3.623155	10.06	92.3%	2	K.VIIILNGR.R
*	Prx1m-07.4844.4844.2	2.0233	0.1515	98.6%	897.5904	897.588	2.7	1	4.6126027	10.06	84.6%	1	K.VIIILNGR.R
*	Prx1m-08.5206.5206.2	1.8842	0.0837	94.7%	897.5905	897.588	2.8	1	4.3857274	10.06	92.3%	1	K.VIIILNGR.R
*	Prx1m-03.3175.3175.2	3.4671	0.3992	100.0%	1350.7037	1350.7012	1.9	1	6.7290516	6.56	89.5%	1	K.AVIVNTYEGQTR.E
U	PF3D7_1311900	22	27	13.6%	611	68576	5.7	0.001492858	0.36772883	| organism=Plasmodium_falciparum_3D7 | product=vacuolar ATP synthase subunit a (vapA) | location=Pf3D7_13_v3:507900-509735(+) | length=611 | sequence_SO=chromosome | SO=protein_coding
	Filename	XCorr	DeltCN	Conf%	ObsM+H+	CalcM+H+	PPM	SpR	Prob Score	pI	Ion%	#	Sequence
*	Prx1m-04.4824.4824.2	4.2028	0.3885	100.0%	1505.7863	1504.7788	2.7	1	7.8615146	6.56	86.4%	1	K.VAGSLVIAENMSGTR.M
*	Prx1m-05.4782.4782.2	4.7063	0.5126	100.0%	1505.7856	1504.7788	2.3	1	8.745463	6.56	79.2%	1	K.VAGSLVIAENMSGTR.M
*	Prx1m-06.4709.4709.2	4.613	0.4749	100.0%	1504.7852	1504.7788	4.2	1	8.63303	6.56	83.3%	1	K.VAGSLVIAENMSGTR.M
*	Prx1m-07.4711.4711.2	4.3946	0.4882	100.0%	1504.776	1504.7788	-1.9	1	9.138309	6.56	91.7%	1	K.VAGSLVIAENMSGTR.M
*	Prx1m-08.5047.5047.2	5.4786	0.5037	100.0%	1504.7823	1504.7788	2.4	1	9.220985	6.56	95.7%	1	K.VAGSLVIAENMSGTR.M
*	Prx1m-09.5043.5043.2	5.1068	0.4802	100.0%	1504.7814	1504.7788	1.7	1	9.379092	6.56	91.7%	1	K.VAGSLVIAENMSGTR.M
*	Prx1m-09.12226.12226.2	5.5613	0.574	100.0%	1952.9631	1952.96	1.6	1	10.476117	3.96	90.0%	3	K.LNDIVTGGDIFGFVDENK.L
*	Prx1m-08.11220.11220.2	4.8944	0.5187	95.5%	1840.8722	1839.876	-3.9	1	9.492461	3.96	70.4%	2	L.NDIVTGGDIFGFVDENK.L
*	Prx1m-09.11466.11466.2	5.6398	0.5802	100.0%	1840.8873	1839.876	4.3	1	10.4444475	3.96	81.5%	2	L.NDIVTGGDIFGFVDENK.L
*	Prx1m-03.5005.5005.2	2.4928	0.1146	98.4%	1442.7648	1441.7573	2.8	8	4.495013	6.56	57.1%	1	R.LTYIAPDGSYTLK.D
*	Prx1m-04.5161.5161.2	2.6214	0.2504	100.0%	1441.7576	1441.7573	0.2	2	5.206568	6.56	57.1%	1	R.LTYIAPDGSYTLK.D
*	Prx1m-05.5110.5110.2	2.2779	0.3112	100.0%	1441.7632	1441.7573	4.1	10	5.831716	6.56	52.4%	1	R.LTYIAPDGSYTLK.D
*	Prx1m-03.4998.4998.2	2.8172	0.1942	100.0%	1127.5881	1126.5779	6.1	1	4.2942004	4.46	100.0%	1	K.IFELEYQGK.K
*	Prx1m-04.5232.5232.2	3.3656	0.1501	100.0%	1126.5789	1126.5779	0.9	1	4.723678	4.46	100.0%	1	K.IFELEYQGK.K
	Prx1m-05.5737.5737.2	3.331	0.3776	100.0%	1782.8591	1781.8527	1.7	1	7.198923	4.46	53.6%	1	R.LAEMPADSGYPAYLGAR.L
	Prx1m-06.5763.5763.2	4.5913	0.4959	100.0%	1781.8628	1781.8527	5.7	1	8.940486	4.46	75.0%	2	R.LAEMPADSGYPAYLGAR.L
	Prx1m-07.5769.5769.2	5.3601	0.5706	100.0%	1781.8604	1781.8527	4.3	1	9.970197	4.46	89.3%	1	R.LAEMPADSGYPAYLGAR.L
	Prx1m-08.6070.6070.2	3.2466	0.3345	100.0%	1781.873	1781.8527	11.4	1	6.550577	4.46	53.6%	1	R.LAEMPADSGYPAYLGAR.L
*	Prx1m-05.5788.5788.2	2.9729	0.1291	99.8%	1229.6659	1229.6736	-6.3	1	4.3709683	4.14	89.5%	1	K.ALEEEITVGLR.N
*	Prx1m-06.5732.5732.2	3.5664	0.2446	100.0%	1229.6747	1229.6736	0.9	1	5.429185	4.14	94.4%	1	K.ALEEEITVGLR.N
*	Prx1m-07.5813.5813.2	3.8462	0.3203	100.0%	1229.6777	1229.6736	3.4	1	6.06567	4.14	89.5%	1	K.ALEEEITVGLR.N
*	Prx1m-08.6093.6093.2	3.9903	0.2919	100.0%	1229.6774	1229.6736	3.1	1	5.062509	4.14	94.4%	1	K.ALEEEITVGLR.N
U	PF3D7_0903700	17	26	13.5%	453	50297	5.1	0.0019389702	0.36458313	| organism=Plasmodium_falciparum_3D7 | product=alpha tubulin 1 | location=Pf3D7_09_v3:175542-177442(+) | length=453 | sequence_SO=chromosome | SO=protein_coding
	Filename	XCorr	DeltCN	Conf%	ObsM+H+	CalcM+H+	PPM	SpR	Prob Score	pI	Ion%	#	Sequence
*	Prx1m-03.8042.8042.2	4.3723	0.0036	99.5%	1791.7878	1791.7821	3.2	1	9.690605	4.14	74.1%	1	R.ANDDAFNTFFSETGAGK.H
*	Prx1m-04.8483.8483.2	5.397	0.0039	99.9%	1791.783	1791.7821	0.5	1	10.531951	4.14	85.2%	1	R.ANDDAFNTFFSETGAGK.H
*	Prx1m-05.8591.8591.2	6.262	0.0052	100.0%	1791.7842	1791.7821	1.2	1	10.7243805	4.14	96.3%	2	R.ANDDAFNTFFSETGAGK.H
*	Prx1m-06.8841.8841.2	6.4286	0.0053	100.0%	1791.7881	1791.7821	3.3	1	10.336723	4.14	96.3%	5	R.ANDDAFNTFFSETGAGK.H
	Prx1m-05.8943.8943.2	3.3185	0.3509	92.7%	1606.7012	1606.702	-0.5	1	5.799077	4.14	62.5%	1	N.DDAFNTFFSETGAGK.H
	Prx1m-05.8554.8554.2	2.9375	0.3533	91.5%	1491.6833	1491.675	5.6	1	7.1620784	4.46	59.1%	1	D.DAFNTFFSETGAGK.H
	Prx1m-06.8752.8752.2	4.3299	0.4848	98.1%	1491.685	1491.675	6.7	1	8.349532	4.46	85.7%	1	D.DAFNTFFSETGAGK.H
	Prx1m-07.8856.8856.2	3.7771	0.459	98.0%	1491.6808	1491.675	3.8	1	7.8834567	4.46	77.3%	1	D.DAFNTFFSETGAGK.H
	Prx1m-07.9570.9570.2	2.3696	0.0218	92.3%	1776.887	1776.8837	1.9	2	4.0761814	3.96	48.0%	1	R.CVFVDLEPTVVDEVR.T
	Prx1m-08.10048.10048.2	4.8754	0.4765	100.0%	1776.8893	1776.8837	3.2	1	9.2564	3.96	84.0%	3	R.CVFVDLEPTVVDEVR.T
	Prx1m-09.10077.10077.2	5.1112	0.4565	100.0%	1776.8862	1776.8837	1.4	1	8.816825	3.96	96.0%	3	R.CVFVDLEPTVVDEVR.T
	Prx1m-08.9046.9046.2	3.942	0.3447	95.6%	1618.8627	1616.853	1.8	2	6.0719213	3.96	65.2%	1	C.VFVDLEPTVVDEVR.T
	Prx1m-05.7298.7298.2	3.589	0.2701	91.3%	1517.7905	1517.7845	3.9	1	6.4834833	3.96	81.8%	1	V.FVDLEPTVVDEVR.T
	Prx1m-06.5795.5795.2	3.7193	0.3165	94.2%	1448.7435	1448.7379	3.9	1	6.1144867	4.46	85.0%	1	R.NLDIERPTYTNL.N
*	Prx1m-03.5791.5791.2	4.0669	0.424	97.6%	1840.871	1839.8616	3.3	1	8.593182	4.46	66.7%	1	S.VSEITNSAFEPANMMAK.C
*	Prx1m-04.6007.6007.2	4.6668	0.4545	98.4%	1839.878	1839.8616	9.0	1	9.651913	4.46	77.8%	1	S.VSEITNSAFEPANMMAK.C
*	Prx1m-05.5996.5996.2	4.4202	0.4642	98.6%	1841.8809	1839.8616	6.8	6	7.3722367	4.46	46.4%	1	S.VSEITNSAFEPANMMAK.C
U	PF3D7_1107000	4	4	13.5%	126	14202	10.1	0.0010724707	0.36458313	| organism=Plasmodium_falciparum_3D7 | product=U6 snRNA-associated Sm-like protein LSm4, putative (LSM4) | location=Pf3D7_11_v3:291680-292502(+) | length=126 | sequence_SO=chromosome | SO=protein_coding
	Filename	XCorr	DeltCN	Conf%	ObsM+H+	CalcM+H+	PPM	SpR	Prob Score	pI	Ion%	#	Sequence
*	Prx1m-04.7290.7290.2	5.6211	0.4573	100.0%	1929.9539	1929.94	7.2	1	8.886182	3.86	92.9%	1	R.VQDQAIEQAIEETAEQK.A
*	Prx1m-05.7378.7378.2	3.9659	0.3525	100.0%	1929.9476	1929.94	4.0	1	6.595562	3.86	77.8%	1	R.VQDQAIEQAIEETAEQK.A
*	Prx1m-04.7339.7339.3	3.9695	0.3101	97.4%	1930.9423	1929.94	-0.5	1	5.623717	3.86	62.5%	1	R.VQDQAIEQAIEETAEQK.A
*	Prx1m-05.7296.7296.3	4.1076	0.3938	97.5%	1929.9492	1929.94	4.8	1	6.1280794	3.86	73.9%	1	R.VQDQAIEQAIEETAEQK.A
U	PF3D7_0818900	8	9	13.4%	677	73915	5.7	4.49107E-4	0.3614447	| organism=Plasmodium_falciparum_3D7 | product=heat shock protein 70 (HSP70) | location=Pf3D7_08_v3:860384-862417(+) | length=677 | sequence_SO=chromosome | SO=protein_coding
	Filename	XCorr	DeltCN	Conf%	ObsM+H+	CalcM+H+	PPM	SpR	Prob Score	pI	Ion%	#	Sequence
*	Prx1m-07.3967.3967.2	1.9892	0.0949	95.0%	1294.6316	1294.6348	-2.5	13	3.4189177	4.46	55.6%	1	K.PMIEVTYQGEK.K
	Prx1m-07.6647.6647.2	3.5311	0.3734	95.2%	1694.8531	1694.8496	2.1	1	6.495501	6.56	80.0%	2	K.NAVITVPAYFNDSQR.Q
	Prx1m-08.6967.6967.2	3.5379	0.3191	91.7%	1694.8516	1694.8496	1.2	1	6.632011	6.56	87.0%	1	K.NAVITVPAYFNDSQR.Q
*	Prx1m-07.7158.7158.2	2.5299	0.1488	99.6%	1270.6163	1270.6136	2.1	1	5.5649395	4.46	87.5%	1	R.LVNFCVEDFK.R
*	Prx1m-09.11295.11295.3	2.4001	0.2318	91.8%	2630.2964	2628.294	-1.6	29	4.168383	4.14	27.4%	1	K.SQIFTTYADNQPGVLIQVYEGER.A
*	Prx1m-03.2358.2358.2	2.088	0.0533	94.1%	1188.6036	1188.5967	5.9	2	3.345845	4.72	70.6%	1	K.GRLSQDEIDR.M
*	Prx1m-03.1931.1931.2	2.059	0.1481	98.2%	1281.6053	1281.6069	-1.2	2	3.5534854	4.89	62.5%	1	K.YKAEDEENRK.R
*	Prx1m-03.2277.2277.2	3.3478	0.3796	100.0%	1365.6666	1365.6644	1.6	1	6.3601127	4.72	80.0%	1	K.NQLAGKDEYEAK.Q
U	PF3D7_1461400	6	7	13.4%	322	36960	7.8	7.3440926E-4	0.3614447	| organism=Plasmodium_falciparum_3D7 | product=conserved Plasmodium protein, unknown function | location=Pf3D7_14_v3:2493400-2494762(-) | length=322 | sequence_SO=chromosome | SO=protein_coding
	Filename	XCorr	DeltCN	Conf%	ObsM+H+	CalcM+H+	PPM	SpR	Prob Score	pI	Ion%	#	Sequence
*	Prx1m-05.8683.8683.2	1.783	0.1939	98.1%	1132.534	1132.531	2.7	1	4.464326	4.46	56.2%	1	K.DGFIFDGSFK.E
*	Prx1m-07.9032.9032.2	1.7417	0.0836	91.5%	1132.5364	1132.531	4.7	3	3.3818681	4.46	53.3%	1	K.DGFIFDGSFK.E
*	Prx1m-06.7291.7291.2	3.1958	0.4436	100.0%	1653.7482	1652.7592	-8.7	2	7.674063	4.46	50.0%	1	R.YEFSNGDIYVGNFK.N
*	Prx1m-08.7254.7254.2	3.3348	0.5049	100.0%	1652.7498	1652.7592	-5.7	1	7.864412	4.46	81.8%	1	R.YEFSNGDIYVGNFK.N
*	Prx1m-05.8266.8266.2	3.4728	0.3126	100.0%	2103.9985	2102.991	2.0	2	6.390513	3.86	40.0%	2	K.DDNMDGEILEISPQGIQTK.L
*	Prx1m-06.8226.8226.2	3.4205	0.2718	100.0%	2103.996	2102.991	0.8	1	6.26244	3.86	52.4%	1	K.DDNMDGEILEISPQGIQTK.L
U	PF3D7_1015600	9	10	13.3%	580	62551	7.1	5.824625E-4	0.35831344	| organism=Plasmodium_falciparum_3D7 | product=heat shock protein 60 (HSP60) | location=Pf3D7_10_v3:627044-629040(-) | length=580 | sequence_SO=chromosome | SO=protein_coding
	Filename	XCorr	DeltCN	Conf%	ObsM+H+	CalcM+H+	PPM	SpR	Prob Score	pI	Ion%	#	Sequence
*	Prx1m-05.3785.3785.2	1.9792	0.0315	90.9%	1044.591	1044.587	3.7	4	2.882834	9.08	75.0%	1	K.LANLGAQMVK.Q
*	Prx1m-08.10011.10011.2	2.207	0.2491	99.8%	1418.6735	1418.6766	-2.2	3	4.946391	4.46	47.6%	1	K.AVDSGMNPMDLLR.G
*	Prx1m-09.10029.10029.2	3.1294	0.251	100.0%	1418.6803	1418.6766	2.6	1	5.4252753	4.46	66.7%	2	K.AVDSGMNPMDLLR.G
*	Prx1m-07.9851.9851.2	2.8288	0.4114	100.0%	2112.0234	2111.014	2.9	1	6.7374325	3.96	35.5%	1	K.DVTTTEEIFNVASISANGDK.N
*	Prx1m-08.10295.10295.2	2.9644	0.1187	99.4%	2112.0227	2111.014	2.6	2	4.5851755	3.96	37.9%	1	K.DVTTTEEIFNVASISANGDK.N
*	Prx1m-09.10409.10409.2	2.6558	0.1811	99.7%	2113.019	2111.014	-0.7	12	4.7277007	3.96	31.0%	1	K.DVTTTEEIFNVASISANGDK.N
*	Prx1m-09.9115.9115.2	2.6146	0.2303	99.9%	1873.019	1873.0066	6.6	1	5.20401	4.46	48.5%	1	K.AAVEEGIVPGGGSALLFASK.E
*	Prx1m-06.7349.7349.2	3.7409	0.3217	100.0%	1580.7892	1580.7876	1.0	1	6.4306746	4.14	75.0%	1	K.YVDMIESGIIDPTK.V
*	Prx1m-07.7399.7399.2	4.4096	0.4946	100.0%	1580.7957	1580.7876	5.1	1	8.904309	4.14	83.3%	1	K.YVDMIESGIIDPTK.V
U	PF3D7_0823200	19	38	13.3%	286	32441	9.1	0.004488627	0.35831344	| organism=Plasmodium_falciparum_3D7 | product=RNA-binding protein, putative | location=Pf3D7_08_v3:1022629-1023846(-) | length=286 | sequence_SO=chromosome | SO=protein_coding
	Filename	XCorr	DeltCN	Conf%	ObsM+H+	CalcM+H+	PPM	SpR	Prob Score	pI	Ion%	#	Sequence
*	Prx1m-03.5215.5215.2	3.4608	0.4929	100.0%	2015.027	2015.0232	1.9	1	8.379037	8.64	65.5%	2	K.YGTITQVYYVPATAQSPR.G
*	Prx1m-04.5278.5278.2	3.7361	0.4609	100.0%	2015.028	2015.0232	2.4	1	8.158857	8.64	66.7%	2	K.YGTITQVYYVPATAQSPR.G
*	Prx1m-05.5219.5219.2	4.1359	0.4536	100.0%	2016.0365	2015.0232	4.9	1	8.527343	8.64	63.3%	2	K.YGTITQVYYVPATAQSPR.G
*	Prx1m-06.5165.5165.2	5.5005	0.5345	100.0%	2016.0334	2015.0232	3.4	1	9.214731	8.64	78.6%	3	K.YGTITQVYYVPATAQSPR.G
*	Prx1m-07.5296.5296.2	5.84	0.5684	100.0%	2016.029	2015.0232	1.2	1	11.909834	8.64	88.5%	2	K.YGTITQVYYVPATAQSPR.G
*	Prx1m-08.5593.5593.2	6.0234	0.5906	100.0%	2016.029	2015.0232	1.2	1	11.624404	8.64	80.0%	1	K.YGTITQVYYVPATAQSPR.G
*	Prx1m-09.5539.5539.2	5.2611	0.5363	100.0%	2016.0254	2015.0232	-0.6	1	9.864336	8.64	65.5%	1	K.YGTITQVYYVPATAQSPR.G
*	Prx1m-03.5107.5107.3	3.6178	0.2275	95.9%	2017.0356	2015.0232	2.8	1	4.3656635	8.64	51.7%	1	K.YGTITQVYYVPATAQSPR.G
*	Prx1m-04.5277.5277.3	3.1909	0.1961	94.8%	2016.0309	2015.0232	2.2	1	3.9903934	8.64	64.6%	1	K.YGTITQVYYVPATAQSPR.G
*	Prx1m-05.5342.5342.3	3.308	0.3119	95.8%	2015.0302	2015.0232	3.5	1	5.306718	8.64	60.0%	1	K.YGTITQVYYVPATAQSPR.G
*	Prx1m-06.5193.5193.3	4.3716	0.3166	96.8%	2016.0348	2015.0232	4.1	1	5.5183725	8.64	63.6%	1	K.YGTITQVYYVPATAQSPR.G
*	Prx1m-03.7348.7348.2	2.986	0.3535	100.0%	1271.6375	1270.6215	9.9	1	6.144133	6.56	81.2%	1	R.GWAFITYEQR.S
*	Prx1m-04.7712.7712.2	3.0862	0.4197	100.0%	1270.6268	1270.6215	4.2	1	7.6438127	6.56	87.5%	2	R.GWAFITYEQR.S
*	Prx1m-05.7711.7711.2	3.0622	0.3149	100.0%	1270.6257	1270.6215	3.4	1	6.0120025	6.56	87.5%	2	R.GWAFITYEQR.S
*	Prx1m-06.7762.7762.2	3.0314	0.3705	100.0%	1271.6418	1270.6215	13.4	1	6.9029074	6.56	87.5%	1	R.GWAFITYEQR.S
*	Prx1m-07.7840.7840.2	3.6359	0.4178	100.0%	1270.6246	1270.6215	2.5	1	7.5223136	6.56	93.8%	4	R.GWAFITYEQR.S
*	Prx1m-08.8134.8134.2	3.7014	0.4073	100.0%	1270.6255	1270.6215	3.2	1	8.165746	6.56	93.8%	5	R.GWAFITYEQR.S
*	Prx1m-09.8124.8124.2	3.8898	0.3839	100.0%	1270.6252	1270.6215	3.0	1	8.550268	6.56	100.0%	5	R.GWAFITYEQR.S
*	Prx1m-03.3133.3133.2	1.9241	0.1002	95.1%	1081.512	1081.4983	12.6	8	4.202437	6.56	68.8%	1	K.EMSATNFPGK.G
U	PF3D7_1304500	3	4	13.3%	211	25195	6.4	6.4043276E-4	0.35831344	| organism=Plasmodium_falciparum_3D7 | product=small heat shock protein, putative | location=Pf3D7_13_v3:235800-236435(-) | length=211 | sequence_SO=chromosome | SO=protein_coding
	Filename	XCorr	DeltCN	Conf%	ObsM+H+	CalcM+H+	PPM	SpR	Prob Score	pI	Ion%	#	Sequence
*	Prx1m-04.6651.6651.2	1.8148	0.1295	94.3%	1524.7294	1523.7046	14.1	22	3.824109	4.14	43.5%	1	R.DGYSNVPAMDVLDK.E
*	Prx1m-04.5877.5877.2	3.3204	0.3427	100.0%	1608.7856	1607.7799	1.5	1	6.3440194	3.96	69.6%	2	R.SFTLPENVSEDEIK.A
*	Prx1m-05.5829.5829.2	3.51	0.3882	100.0%	1608.7867	1607.7799	2.2	1	7.9169354	3.96	69.6%	1	R.SFTLPENVSEDEIK.A
U	PF3D7_1343000	8	31	13.2%	266	31043	5.6	0.0039370963	0.35518944	| organism=Plasmodium_falciparum_3D7 | product=phosphoethanolamine N-methyltransferase (PMT) | location=Pf3D7_13_v3:1696894-1698113(+) | length=266 | sequence_SO=chromosome | SO=protein_coding
	Filename	XCorr	DeltCN	Conf%	ObsM+H+	CalcM+H+	PPM	SpR	Prob Score	pI	Ion%	#	Sequence
*	Prx1m-06.7355.7355.2	3.4187	0.2154	100.0%	1276.72	1276.7147	4.1	1	5.4723997	4.46	94.4%	1	K.IIFEANDILTK.E
*	Prx1m-07.7453.7453.2	3.6997	0.2893	100.0%	1276.719	1276.7147	3.3	1	5.9430604	4.46	100.0%	4	K.IIFEANDILTK.E
*	Prx1m-08.7772.7772.2	3.8422	0.2748	100.0%	1276.7194	1276.7147	3.6	1	5.2617445	4.46	100.0%	4	K.IIFEANDILTK.E
*	Prx1m-09.7764.7764.2	3.4989	0.2802	100.0%	1276.7216	1276.7147	5.4	1	5.861173	4.46	100.0%	2	K.IIFEANDILTK.E
*	Prx1m-07.9280.9280.2	2.352	0.1881	99.5%	1644.7701	1643.77	-2.0	11	4.180969	4.14	40.9%	3	K.EFPENNFDLIYSR.D
*	Prx1m-08.9577.9577.2	3.5908	0.4083	100.0%	1643.7731	1643.77	1.9	1	6.3859315	4.14	72.7%	8	K.EFPENNFDLIYSR.D
*	Prx1m-09.9496.9496.2	3.5184	0.4415	100.0%	1643.774	1643.77	2.5	1	6.791191	4.14	77.3%	7	K.EFPENNFDLIYSR.D
*	Prx1m-09.3152.3152.2	2.1733	0.1167	97.6%	1450.7334	1449.7372	-4.9	9	4.239873	5.8	55.6%	2	K.YLHENKEEFLK.L
U	sp|Q13228|SBP1_HUMAN	9	10	13.1%	472	52391	6.4	7.157379E-4	0.3520726	Selenium-binding protein 1 OS=Homo sapiens GN=SELENBP1 PE=1 SV=2
	Filename	XCorr	DeltCN	Conf%	ObsM+H+	CalcM+H+	PPM	SpR	Prob Score	pI	Ion%	#	Sequence
*	Prx1m-03.5486.5486.2	2.4222	0.1708	99.2%	1906.9296	1905.9076	9.8	10	3.9450958	3.96	34.5%	1	R.NTGTEAPDYLATVDVDPK.S
*	Prx1m-04.5639.5639.2	3.7513	0.3702	100.0%	1905.9167	1905.9076	4.8	1	6.449739	3.96	71.4%	1	R.NTGTEAPDYLATVDVDPK.S
*	Prx1m-08.4343.4343.2	1.803	0.1523	97.8%	812.4718	812.46985	2.4	3	3.0835512	9.08	83.3%	1	R.LPMPNLK.D
*	Prx1m-05.8356.8356.2	1.7238	0.0506	89.4%	1025.5977	1025.599	-1.3	4	3.0890603	4.46	53.3%	1	K.DGLIPLEIR.F
*	Prx1m-06.8503.8503.2	1.9236	0.1384	97.5%	1025.6003	1025.599	1.3	1	4.1048245	4.46	66.7%	1	K.DGLIPLEIR.F
*	Prx1m-03.5964.5964.2	3.7818	0.4262	100.0%	1412.7349	1412.7267	5.8	1	7.18429	3.96	90.5%	1	K.GGPVQVLEDEELK.S
*	Prx1m-04.6087.6087.2	3.5344	0.3726	100.0%	1412.742	1412.7267	10.8	1	6.0836487	3.96	81.0%	2	K.GGPVQVLEDEELK.S
*	Prx1m-08.7047.7047.2	3.4699	0.31	100.0%	1513.8033	1513.8043	-0.6	1	5.655086	6.56	65.2%	1	R.VAGGPQMIQLSLDGK.R
*	Prx1m-09.6979.6979.2	3.2954	0.4399	100.0%	1513.8025	1513.8043	-1.2	1	6.9527035	6.56	69.6%	1	R.VAGGPQMIQLSLDGK.R
U	PF3D7_0903200	3	5	13.1%	206	23788	7.7	8.199715E-4	0.3520726	| organism=Plasmodium_falciparum_3D7 | product=ras-related protein RAB7 (RAB7) | location=Pf3D7_09_v3:133762-135587(-) | length=206 | sequence_SO=chromosome | SO=protein_coding
	Filename	XCorr	DeltCN	Conf%	ObsM+H+	CalcM+H+	PPM	SpR	Prob Score	pI	Ion%	#	Sequence
*	Prx1m-09.11335.11335.2	3.5921	0.3697	100.0%	1490.7748	1489.7686	1.9	1	7.072548	4.46	76.2%	3	K.DPENFPFVIIGNK.V
*	Prx1m-06.8173.8173.2	2.8123	0.4061	100.0%	1575.7887	1575.7761	8.0	1	7.2429376	4.14	59.1%	1	K.NAINVDQAFDEIAR.K
*	Prx1m-07.8266.8266.2	3.8835	0.4229	100.0%	1575.7839	1575.7761	5.0	1	8.14112	4.14	95.7%	1	K.NAINVDQAFDEIAR.K
U	PF3D7_0619400	21	53	12.8%	828	92387	5.1	0.0021624272	0.34276497	| organism=Plasmodium_falciparum_3D7 | product=cell division cycle protein 48 homologue, putative | location=Pf3D7_06_v3:815622-818247(-) | length=828 | sequence_SO=chromosome | SO=protein_coding
	Filename	XCorr	DeltCN	Conf%	ObsM+H+	CalcM+H+	PPM	SpR	Prob Score	pI	Ion%	#	Sequence
*	Prx1m-05.5099.5099.2	4.9374	0.5344	100.0%	2046.0542	2045.0397	5.5	1	9.278412	3.96	61.3%	1	R.LIVEEATNDDNSVVALNTK.R
*	Prx1m-06.5051.5051.2	6.3301	0.5206	100.0%	2046.0433	2045.0397	0.2	1	10.313214	3.96	74.2%	1	R.LIVEEATNDDNSVVALNTK.R
*	Prx1m-07.5063.5063.2	5.0925	0.5028	100.0%	2046.059	2045.0397	7.8	1	8.5956335	3.96	67.7%	1	R.LIVEEATNDDNSVVALNTK.R
*	Prx1m-08.5391.5391.2	3.184	0.3381	100.0%	2047.045	2045.0397	-0.7	1	6.4593716	3.96	50.0%	1	R.LIVEEATNDDNSVVALNTK.R
*	Prx1m-06.5069.5069.3	3.2408	0.3017	95.0%	2045.0562	2045.0397	8.1	1	5.484611	3.96	50.9%	1	R.LIVEEATNDDNSVVALNTK.R
*	Prx1m-06.7772.7772.2	2.2153	0.1322	98.9%	1085.5118	1085.5084	3.1	1	4.285325	4.46	84.6%	2	R.MEELNFFR.G
*	Prx1m-07.4394.4394.2	2.3446	0.2484	99.9%	1144.6434	1144.6361	6.4	1	5.630865	8.8	68.4%	1	R.GVLLYGPPGSGK.T
*	Prx1m-05.10331.10331.2	4.6703	0.4166	100.0%	1547.7505	1547.7509	-0.2	1	7.985528	3.8	86.4%	3	K.MDVIDLEDEIIDK.E
*	Prx1m-06.10970.10970.2	5.8118	0.4103	100.0%	1547.7524	1547.7509	1.0	1	8.339387	3.8	100.0%	16	K.MDVIDLEDEIIDK.E
*	Prx1m-07.11145.11145.2	5.6734	0.408	100.0%	1547.7542	1547.7509	2.1	1	9.035759	3.8	100.0%	8	K.MDVIDLEDEIIDK.E
*	Prx1m-08.11712.11712.2	5.3321	0.3834	100.0%	1547.7515	1547.7509	0.4	1	8.293398	3.8	95.5%	3	K.MDVIDLEDEIIDK.E
*	Prx1m-09.12076.12076.2	3.779	0.2536	100.0%	1547.7527	1547.7509	1.2	1	6.3736663	3.8	81.0%	2	K.MDVIDLEDEIIDK.E
*	Prx1m-04.6317.6317.2	2.6246	0.232	99.9%	1471.7314	1470.7297	-1.1	1	4.2384706	4.72	60.0%	2	R.EMILYPIDHPDK.F
*	Prx1m-05.5804.5804.2	2.8034	0.1049	99.2%	1470.7338	1470.7297	2.7	4	3.325634	4.72	60.0%	3	R.EMILYPIDHPDK.F
*	Prx1m-07.7370.7370.2	3.7607	0.4368	98.1%	1427.684	1427.6802	2.7	1	8.839916	4.14	90.0%	1	L.FFDELDSIGTQR.G
*	Prx1m-09.8669.8669.2	4.2097	0.2561	100.0%	1700.865	1700.8676	-1.5	1	6.337745	4.46	70.8%	2	K.CPVAENVPIDFLAQK.T
*	Prx1m-03.5795.5795.2	3.393	0.2808	100.0%	1596.753	1595.7482	1.0	1	5.3938823	4.46	64.0%	1	K.TAGFSGADLAELCQR.A
*	Prx1m-04.5981.5981.2	2.9132	0.0749	98.3%	1595.7516	1595.7482	2.1	1	4.886059	4.46	62.5%	1	K.TAGFSGADLAELCQR.A
*	Prx1m-05.5947.5947.2	3.1118	0.3377	100.0%	1595.7509	1595.7482	1.7	1	6.36342	4.46	68.0%	1	K.TAGFSGADLAELCQR.A
*	Prx1m-06.5857.5857.2	4.5582	0.4656	100.0%	1595.7573	1595.7482	5.7	1	7.3593946	4.46	79.2%	1	K.TAGFSGADLAELCQR.A
*	Prx1m-07.5921.5921.2	3.7263	0.328	100.0%	1596.7474	1595.7482	-2.6	1	5.9779406	4.46	70.8%	1	K.TAGFSGADLAELCQR.A
U	PF3D7_1105800	8	12	12.8%	266	30661	5.1	0.0015240372	0.34276497	| organism=Plasmodium_falciparum_3D7 | product=conserved Plasmodium protein, unknown function | location=Pf3D7_11_v3:250918-252872(+) | length=266 | sequence_SO=chromosome | SO=protein_coding
	Filename	XCorr	DeltCN	Conf%	ObsM+H+	CalcM+H+	PPM	SpR	Prob Score	pI	Ion%	#	Sequence
*	Prx1m-04.8786.8786.2	1.8432	0.2146	98.4%	1663.7385	1662.758	-13.8	24	5.3342347	6.56	27.3%	1	K.NNNYDFMAVYNVAK.T
*	Prx1m-07.7698.7698.2	3.7941	0.4372	100.0%	1662.7554	1662.758	-1.6	1	7.979897	6.56	63.6%	1	K.NNNYDFMAVYNVAK.T
*	Prx1m-08.8102.8102.2	4.9276	0.5425	100.0%	1662.7592	1662.758	0.7	1	9.148439	6.56	95.5%	2	K.NNNYDFMAVYNVAK.T
*	Prx1m-09.7969.7969.2	4.6128	0.5069	100.0%	1662.756	1662.758	-1.2	1	7.958832	6.56	72.7%	2	K.NNNYDFMAVYNVAK.T
*	Prx1m-03.4031.4031.2	2.6022	0.3622	100.0%	1121.5865	1121.5837	2.5	1	7.9318714	6.56	75.0%	1	K.TYNTIDPLGK.Y
*	Prx1m-05.6643.6643.2	2.5957	0.0829	98.6%	1299.5955	1299.5925	2.3	1	5.0834537	4.14	87.5%	2	K.YQIEMPEFDK.V
*	Prx1m-06.6650.6650.2	3.4099	0.2515	100.0%	1299.5972	1299.5925	3.6	1	5.0361104	4.14	100.0%	2	K.YQIEMPEFDK.V
*	Prx1m-07.6707.6707.2	2.7518	0.0927	99.3%	1299.597	1299.5925	3.5	1	4.507134	4.14	68.8%	1	K.YQIEMPEFDK.V
U	PF3D7_0618300	4	6	12.8%	148	16723	10.5	0.001369574	0.34276497	| organism=Plasmodium_falciparum_3D7 | product=60S ribosomal protein L27a, putative | location=Pf3D7_06_v3:768792-769456(+) | length=148 | sequence_SO=chromosome | SO=protein_coding
	Filename	XCorr	DeltCN	Conf%	ObsM+H+	CalcM+H+	PPM	SpR	Prob Score	pI	Ion%	#	Sequence
*	Prx1m-06.8215.8215.2	2.6026	0.1307	99.6%	1084.608	1084.6038	3.9	1	3.7622607	4.46	85.7%	1	K.LWGLLPEEK.K
*	Prx1m-07.8465.8465.2	2.6438	0.0402	98.1%	1084.6066	1084.6038	2.6	1	4.1935472	4.46	85.7%	2	K.LWGLLPEEK.K
*	Prx1m-08.8671.8671.2	2.7635	0.0891	99.4%	1084.6067	1084.6038	2.7	1	4.040011	4.46	85.7%	2	K.LWGLLPEEK.K
*	Prx1m-03.4860.4860.2	2.2452	0.2672	99.9%	1098.6172	1098.6154	1.7	1	5.621122	4.46	94.1%	1	K.DIAPVIDVTR.K
U	sp|P61626|LYSC_HUMAN	5	5	12.8%	148	16537	9.1	0.0011413116	0.34276497	Lysozyme C OS=Homo sapiens GN=LYZ PE=1 SV=1
	Filename	XCorr	DeltCN	Conf%	ObsM+H+	CalcM+H+	PPM	SpR	Prob Score	pI	Ion%	#	Sequence
*	Prx1m-03.3212.3212.2	1.6093	0.1078	93.0%	811.379	811.3767	2.9	6	5.0990086	6.56	90.9%	1	R.LGMDGYR.G
*	Prx1m-03.6254.6254.2	3.4352	0.2527	100.0%	1401.6866	1400.6804	2.0	1	5.913637	6.56	68.4%	1	R.STDYGIFQINSR.Y
*	Prx1m-04.6487.6487.2	2.774	0.2881	100.0%	1400.6877	1400.6804	5.2	1	6.432608	6.56	73.7%	1	R.STDYGIFQINSR.Y
*	Prx1m-05.6459.6459.2	3.7245	0.3705	100.0%	1400.6761	1400.6804	-3.1	1	6.351843	6.56	89.5%	1	R.STDYGIFQINSR.Y
*	Prx1m-06.6399.6399.2	4.1075	0.3628	100.0%	1400.6886	1400.6804	5.8	1	5.6924634	6.56	89.5%	1	R.STDYGIFQINSR.Y
U	PF3D7_0802200	5	6	12.7%	220	25164	6.8	9.213498E-4	0.33967674	| organism=Plasmodium_falciparum_3D7 | product=1-cys peroxiredoxin (1-CysPxn) | location=Pf3D7_08_v3:165416-166078(+) | length=220 | sequence_SO=chromosome | SO=protein_coding
	Filename	XCorr	DeltCN	Conf%	ObsM+H+	CalcM+H+	PPM	SpR	Prob Score	pI	Ion%	#	Sequence
*	Prx1m-06.7879.7879.2	4.1046	0.5178	97.4%	1533.7288	1533.722	4.4	1	8.791164	4.46	87.0%	1	T.ATASNVDGVFDFYK.Y
*	Prx1m-07.7985.7985.2	4.6938	0.4064	97.6%	1533.7269	1533.722	3.2	1	8.176221	4.46	78.3%	2	T.ATASNVDGVFDFYK.Y
*	Prx1m-08.8219.8219.2	2.956	0.4847	96.8%	1533.7242	1533.722	1.4	1	8.010882	4.46	65.2%	1	T.ATASNVDGVFDFYK.Y
*	Prx1m-06.5665.5665.2	3.5815	0.4616	100.0%	1601.7708	1601.7661	2.9	1	7.6426516	4.46	60.9%	1	K.CCILPSVDNADLPK.L
*	Prx1m-07.5701.5701.2	2.6059	0.2535	99.9%	1601.768	1601.7661	1.1	3	5.2734776	4.46	54.2%	1	K.CCILPSVDNADLPK.L
U	PF3D7_1412500	5	7	12.5%	376	42606	5.3	6.289356E-4	0.3335215	| organism=Plasmodium_falciparum_3D7 | product=actin II (ACT2) | location=Pf3D7_14_v3:507360-508868(+) | length=376 | sequence_SO=chromosome | SO=protein_coding
	Filename	XCorr	DeltCN	Conf%	ObsM+H+	CalcM+H+	PPM	SpR	Prob Score	pI	Ion%	#	Sequence
*	Prx1m-07.6517.6517.2	3.1223	0.2059	100.0%	1291.6215	1291.6207	0.6	1	5.1773105	6.56	94.1%	1	K.MPNIMIGMEQK.E
*	Prx1m-08.6909.6909.2	3.9772	0.3102	100.0%	1291.6241	1291.6207	2.6	1	6.6756153	6.56	94.4%	2	K.MPNIMIGMEQK.E
*	Prx1m-09.6866.6866.2	3.4467	0.3057	100.0%	1291.6271	1291.6207	4.9	1	5.8259587	6.56	100.0%	2	K.MPNIMIGMEQK.E
	Prx1m-09.8789.8789.2	3.15	0.2992	89.7%	2281.1113	2280.103	2.2	1	6.3236375	4.14	40.6%	1	R.TTGIVLDSGDGVSHTVPIYEGY.V
*	Prx1m-06.2772.2772.2	2.0262	0.0341	89.8%	1645.7875	1645.7816	3.6	12	3.718968	4.89	45.8%	1	K.EEYEDSGPSIVHRK.C
U	PF3D7_0507100	5	7	12.4%	411	46212	10.5	5.753766E-4	0.33045447	| organism=Plasmodium_falciparum_3D7 | product=60S ribosomal protein L4 (RPL4) | location=Pf3D7_05_v3:294668-295903(-) | length=411 | sequence_SO=chromosome | SO=protein_coding
	Filename	XCorr	DeltCN	Conf%	ObsM+H+	CalcM+H+	PPM	SpR	Prob Score	pI	Ion%	#	Sequence
*	Prx1m-07.8188.8188.2	2.3529	0.1768	99.3%	1512.7468	1512.7362	7.0	2	4.659547	6.56	57.1%	1	R.NDLIQSVYTNMSK.N
*	Prx1m-04.3386.3386.2	2.1405	0.0753	96.4%	909.4413	908.42944	9.3	8	4.5976396	9.08	78.6%	1	R.GGGMFNPTK.I
*	Prx1m-05.8006.8006.2	2.0196	0.213	98.9%	1628.8748	1628.8741	0.4	1	5.239562	4.14	50.0%	2	K.EVPLVVSNDIESLSK.T
*	Prx1m-06.8035.8035.2	4.0996	0.5004	100.0%	1628.8798	1628.8741	3.4	1	9.4773655	4.14	88.0%	2	K.EVPLVVSNDIESLSK.T
*	Prx1m-03.4784.4784.2	3.4639	0.254	100.0%	1545.7924	1545.7908	1.0	1	5.622391	4.46	65.2%	1	R.NGPLIIYENDNGVK.K
U	PF3D7_0826700	6	12	12.4%	323	35686	6.7	0.0012550894	0.33045447	| organism=Plasmodium_falciparum_3D7 | product=receptor for activated c kinase (RACK) | location=Pf3D7_08_v3:1160164-1161708(-) | length=323 | sequence_SO=chromosome | SO=protein_coding
	Filename	XCorr	DeltCN	Conf%	ObsM+H+	CalcM+H+	PPM	SpR	Prob Score	pI	Ion%	#	Sequence
*	Prx1m-08.8822.8822.2	5.5604	0.4952	100.0%	2062.0215	2061.0134	2.3	1	8.3478365	3.96	88.5%	2	K.LIVWNINTDDDSGEIGTAK.K
*	Prx1m-09.8813.8813.2	6.368	0.5072	100.0%	2062.023	2061.0134	3.0	1	8.807002	3.96	90.0%	3	K.LIVWNINTDDDSGEIGTAK.K
*	Prx1m-09.10556.10556.2	2.682	0.2477	100.0%	1302.7087	1302.7052	2.7	1	5.013956	4.46	72.2%	2	R.LWDLSLGETIR.S
*	Prx1m-07.7515.7515.2	3.31	0.1757	100.0%	1175.7146	1174.7081	2.6	1	5.5400376	6.56	93.8%	1	K.LIISEIYPVK.Q
*	Prx1m-08.7862.7862.2	3.4341	0.2143	100.0%	1174.7122	1174.7081	3.4	1	5.4545746	6.56	93.8%	2	K.LIISEIYPVK.Q
*	Prx1m-09.7736.7736.2	3.5633	0.194	100.0%	1175.7156	1174.7081	3.5	1	5.033973	6.56	93.8%	2	K.LIISEIYPVK.Q
U	PF3D7_0923900	3	4	12.4%	202	22979	9.5	6.6896685E-4	0.33045447	| organism=Plasmodium_falciparum_3D7 | product=RNA-binding protein, putative | location=Pf3D7_09_v3:966795-968069(-) | length=202 | sequence_SO=chromosome | SO=protein_coding
	Filename	XCorr	DeltCN	Conf%	ObsM+H+	CalcM+H+	PPM	SpR	Prob Score	pI	Ion%	#	Sequence
*	Prx1m-08.7115.7115.2	4.4421	0.5138	100.0%	1548.7314	1548.7329	-0.9	1	9.269524	4.46	82.6%	1	K.GYAYIEFADASSVR.T
*	Prx1m-09.7021.7021.2	5.6028	0.5784	100.0%	1549.737	1548.7329	0.5	1	10.983397	4.46	95.7%	1	K.GYAYIEFADASSVR.T
*	Prx1m-09.9455.9455.2	3.3376	0.3353	100.0%	1229.6449	1229.6412	3.0	1	6.8481045	6.56	100.0%	2	R.TALSLSESFFK.K
U	PF3D7_0719000	4	4	12.4%	153	17841	5.3	8.8321115E-4	0.33045447	| organism=Plasmodium_falciparum_3D7 | product=conserved Plasmodium protein, unknown function | location=Pf3D7_07_v3:838135-838596(+) | length=153 | sequence_SO=chromosome | SO=protein_coding
	Filename	XCorr	DeltCN	Conf%	ObsM+H+	CalcM+H+	PPM	SpR	Prob Score	pI	Ion%	#	Sequence
*	Prx1m-03.5769.5769.2	2.1263	0.2582	99.9%	1040.5979	1040.5986	-0.7	1	4.6588807	4.46	85.7%	1	K.LPDDINILK.D
*	Prx1m-04.5976.5976.2	2.0549	0.1837	99.2%	1040.6012	1040.5986	2.5	2	4.5291514	4.46	85.7%	1	K.LPDDINILK.D
*	Prx1m-05.5945.5945.2	2.1557	0.2374	99.9%	1040.6019	1040.5986	3.2	2	5.3189917	4.46	85.7%	1	K.LPDDINILK.D
*	Prx1m-03.5866.5866.2	3.1512	0.2176	100.0%	1226.6117	1226.6052	5.3	1	5.457484	4.46	87.5%	1	K.DLFLAYNENK.F
U	PF3D7_0503400	2	6	12.3%	122	13741	7.8	0.0016614505	0.3273945	| organism=Plasmodium_falciparum_3D7 | product=actin-depolymerizing factor 1 (ADF1) | location=Pf3D7_05_v3:140710-141471(+) | length=122 | sequence_SO=chromosome | SO=protein_coding
	Filename	XCorr	DeltCN	Conf%	ObsM+H+	CalcM+H+	PPM	SpR	Prob Score	pI	Ion%	#	Sequence
*	Prx1m-08.11182.11182.2	3.7523	0.4011	100.0%	1562.8262	1562.8271	-0.6	1	6.949342	4.46	76.2%	3	K.GASTTLTELVQSIDK.N
*	Prx1m-09.11403.11403.2	4.9975	0.4742	100.0%	1562.8278	1562.8271	0.4	1	7.2511086	4.46	91.7%	3	K.GASTTLTELVQSIDK.N
U	PF3D7_0111900	4	19	12.3%	81	9582	7.2	0.007924367	0.3273945	| organism=Plasmodium_falciparum_3D7 | product=conserved Plasmodium protein, unknown function | location=Pf3D7_01_v3:450043-450646(-) | length=81 | sequence_SO=chromosome | SO=protein_coding
	Filename	XCorr	DeltCN	Conf%	ObsM+H+	CalcM+H+	PPM	SpR	Prob Score	pI	Ion%	#	Sequence
*	Prx1m-04.3463.3463.2	2.1148	0.0149	91.5%	1054.5723	1053.5687	0.2	2	4.3912396	7.33	93.3%	3	K.GLGHLSNVEK.E
*	Prx1m-05.3203.3203.2	2.4821	0.2942	100.0%	1054.5739	1053.5687	1.7	1	6.139742	7.33	93.8%	6	K.GLGHLSNVEK.E
*	Prx1m-06.2889.2889.2	2.69	0.3238	100.0%	1054.577	1053.5687	4.7	1	5.6792345	7.33	87.5%	8	K.GLGHLSNVEK.E
*	Prx1m-07.2886.2886.2	2.0658	0.1433	98.1%	1053.5704	1053.5687	1.6	2	4.4972916	7.33	80.0%	2	K.GLGHLSNVEK.E
U	PF3D7_0209800	7	12	11.8%	457	52224	6.0	8.8707637E-4	0.31219995	| organism=Plasmodium_falciparum_3D7 | product=ATP-dependent RNA helicase UAP56 (UAP56) | location=Pf3D7_02_v3:404281-406355(-) | length=457 | sequence_SO=chromosome | SO=protein_coding
	Filename	XCorr	DeltCN	Conf%	ObsM+H+	CalcM+H+	PPM	SpR	Prob Score	pI	Ion%	#	Sequence
*	Prx1m-03.5265.5265.2	4.3531	0.4651	98.6%	2121.9875	2120.9763	3.7	1	8.159686	3.96	63.0%	1	L.SILQQLDTNENQDMQDTK.E
*	Prx1m-04.5422.5422.2	5.4815	0.5723	100.0%	2120.9807	2120.9763	2.1	1	10.377039	3.96	82.1%	1	L.SILQQLDTNENQDMQDTK.E
*	Prx1m-09.6330.6330.2	2.7646	0.2807	100.0%	1531.8278	1531.8228	3.3	1	5.487951	5.63	66.7%	4	K.EDNIPHIIIGTPGR.I
*	Prx1m-05.7884.7884.2	3.3154	0.4256	96.2%	1389.6927	1389.6896	2.3	1	7.93702	3.96	75.0%	2	Q.NPVEIFIDDEAK.L
*	Prx1m-07.7907.7907.2	1.6852	0.2166	98.2%	1120.6368	1120.6361	0.7	3	4.837452	6.56	64.7%	1	R.ILVSTDLFGR.G
*	Prx1m-08.8208.8208.2	2.7288	0.3114	100.0%	1120.6375	1120.6361	1.2	1	5.849328	6.56	76.5%	2	R.ILVSTDLFGR.G
*	Prx1m-09.8217.8217.2	3.017	0.3831	100.0%	1120.6381	1120.6361	1.7	1	6.4810257	6.56	100.0%	1	R.ILVSTDLFGR.G
U	PF3D7_0813300	11	75	11.7%	315	36255	4.3	0.0080435295	0.30918193	| organism=Plasmodium_falciparum_3D7 | product=conserved Plasmodium protein, unknown function | location=Pf3D7_08_v3:656078-657630(+) | length=315 | sequence_SO=chromosome | SO=protein_coding
	Filename	XCorr	DeltCN	Conf%	ObsM+H+	CalcM+H+	PPM	SpR	Prob Score	pI	Ion%	#	Sequence
*	Prx1m-09.3183.3183.2	2.9164	0.3404	91.5%	1566.9156	1566.91	3.6	1	5.131353	6.56	52.2%	1	G.KVVKPDETVVPEVK.D
*	Prx1m-03.4379.4379.2	3.9766	0.4406	100.0%	1438.8135	1438.8152	-1.2	1	7.992745	4.72	95.2%	25	K.VVKPDETVVPEVK.D
*	Prx1m-04.3765.3765.2	4.0216	0.4046	100.0%	1438.8173	1438.8152	1.4	1	7.6569157	4.72	95.2%	12	K.VVKPDETVVPEVK.D
*	Prx1m-05.3533.3533.2	2.8528	0.2659	100.0%	1439.8146	1438.8152	-2.8	1	4.7210217	4.72	66.7%	1	K.VVKPDETVVPEVK.D
*	Prx1m-03.3843.3843.3	3.9316	0.3399	97.2%	1438.8173	1438.8152	1.4	1	5.7771325	4.72	80.6%	5	K.VVKPDETVVPEVK.D
*	Prx1m-04.3735.3735.3	2.8305	0.3388	95.6%	1438.8112	1438.8152	-2.8	1	5.4767227	4.72	74.3%	1	K.VVKPDETVVPEVK.D
*	Prx1m-03.4140.4140.2	3.1408	0.4075	100.0%	1146.5903	1146.5902	0.1	1	6.602012	7.33	93.8%	8	K.DGYSVIHLSR.A
*	Prx1m-04.4286.4286.2	3.3274	0.4033	100.0%	1146.592	1146.5902	1.6	1	6.120916	7.33	87.5%	6	K.DGYSVIHLSR.A
*	Prx1m-05.4266.4266.2	3.5863	0.455	100.0%	1146.5925	1146.5902	2.0	1	7.0598655	7.33	94.1%	10	K.DGYSVIHLSR.A
*	Prx1m-06.4507.4507.2	3.2161	0.4268	100.0%	1146.5945	1146.5902	3.7	1	6.5585647	7.33	87.5%	5	K.DGYSVIHLSR.A
*	Prx1m-01.15469.15469.2	1.9479	0.1106	94.8%	1507.8597	1507.8705	-7.1	26	3.8170373	9.68	40.0%	1	K.PEGLKMKLGFFIK.K
U	PF3D7_1407900	10	17	11.5%	452	51461	7.2	0.001270593	0.30316675	| organism=Plasmodium_falciparum_3D7 | product=plasmepsin I (PMI) | location=Pf3D7_14_v3:288297-289655(+) | length=452 | sequence_SO=chromosome | SO=protein_coding
	Filename	XCorr	DeltCN	Conf%	ObsM+H+	CalcM+H+	PPM	SpR	Prob Score	pI	Ion%	#	Sequence
*	Prx1m-07.10055.10055.2	4.0113	0.3861	100.0%	1569.8779	1569.8734	2.9	1	8.0610895	4.14	73.1%	3	K.DLSIGSVDPVVVELK.N
*	Prx1m-08.10515.10515.2	4.5831	0.4362	100.0%	1569.8774	1569.8734	2.6	1	7.7116675	4.14	76.9%	3	K.DLSIGSVDPVVVELK.N
*	Prx1m-09.10643.10643.2	4.3362	0.3836	100.0%	1569.8752	1569.8734	1.2	1	8.367263	4.14	84.0%	2	K.DLSIGSVDPVVVELK.N
*	Prx1m-08.7492.7492.2	5.9836	0.5979	100.0%	2124.0928	2123.0867	1.3	1	10.755949	4.46	62.5%	1	K.ATAIVDSGTSSITAPTEFLNK.F
*	Prx1m-09.7455.7455.2	5.749	0.503	100.0%	2124.0945	2123.0867	2.1	1	9.815329	4.46	61.8%	1	K.ATAIVDSGTSSITAPTEFLNK.F
*	Prx1m-07.7386.7386.2	2.5473	0.1714	99.9%	1053.5575	1053.5615	-3.8	1	6.138704	4.46	100.0%	2	K.FFEGLDVVK.I
*	Prx1m-04.5797.5797.2	1.6536	0.1186	94.4%	875.5004	875.49854	2.2	4	5.337192	6.56	90.9%	1	K.LPTLEFR.S
*	Prx1m-05.5743.5743.2	1.9799	0.2504	99.9%	875.5002	875.49854	1.9	7	6.6497965	6.56	81.8%	1	K.LPTLEFR.S
*	Prx1m-06.5688.5688.2	2.2757	0.2325	100.0%	875.5019	875.49854	3.8	1	6.6747203	6.56	100.0%	2	K.LPTLEFR.S
*	Prx1m-07.5688.5688.2	1.7888	0.1133	96.0%	875.5004	875.49854	2.2	9	4.4187894	6.56	72.7%	1	K.LPTLEFR.S
U	PF3D7_0716400	3	4	11.5%	174	20010	4.7	7.766167E-4	0.30316675	| organism=Plasmodium_falciparum_3D7 | product=transcription initiation factor IIA subunit 1, putative | location=Pf3D7_07_v3:720010-721467(+) | length=174 | sequence_SO=chromosome | SO=protein_coding
	Filename	XCorr	DeltCN	Conf%	ObsM+H+	CalcM+H+	PPM	SpR	Prob Score	pI	Ion%	#	Sequence
*	Prx1m-04.7814.7814.2	2.6051	0.4932	100.0%	2374.9683	2373.973	-3.4	1	7.7328215	3.51	42.3%	1	K.IQLSDDFDDDEFEDADVEEK.E
*	Prx1m-05.7904.7904.2	4.4409	0.5476	100.0%	2373.9753	2373.973	1.0	1	10.101216	3.51	69.0%	2	K.IQLSDDFDDDEFEDADVEEK.E
*	Prx1m-06.7796.7796.2	3.5823	0.4881	100.0%	2374.9666	2373.973	-4.1	1	8.271407	3.51	57.1%	1	K.IQLSDDFDDDEFEDADVEEK.E
U	PF3D7_0827900	8	9	11.4%	483	55514	5.8	6.294937E-4	0.3001696	| organism=Plasmodium_falciparum_3D7 | product=protein disulfide isomerase (PDI8) | location=Pf3D7_08_v3:1206788-1208394(-) | length=483 | sequence_SO=chromosome | SO=protein_coding
	Filename	XCorr	DeltCN	Conf%	ObsM+H+	CalcM+H+	PPM	SpR	Prob Score	pI	Ion%	#	Sequence
*	Prx1m-07.6769.6769.2	3.6361	0.4005	100.0%	1748.8608	1748.8523	4.9	1	6.0990357	4.14	79.2%	1	R.LIPEYNEAANMLNEK.K
*	Prx1m-08.7044.7044.2	3.7122	0.3621	100.0%	1748.8588	1748.8523	3.7	1	5.86196	4.14	87.5%	1	R.LIPEYNEAANMLNEK.K
*	Prx1m-09.7029.7029.2	3.1948	0.2941	100.0%	1748.8555	1748.8523	1.8	1	5.690395	4.14	72.0%	1	R.LIPEYNEAANMLNEK.K
*	Prx1m-04.4126.4126.2	2.1455	0.1023	97.6%	1073.5647	1073.5625	2.0	1	4.880828	4.46	86.7%	1	K.IPLPYEGER.S
*	Prx1m-06.7562.7562.2	2.114	0.3241	100.0%	939.4977	939.49347	4.5	1	6.339314	6.56	83.3%	1	K.GFVDFLNK.H
*	Prx1m-07.7668.7668.2	2.459	0.2858	100.0%	939.4942	939.49347	0.8	1	6.910526	6.56	100.0%	2	K.GFVDFLNK.H
*	Prx1m-08.8051.8051.2	2.0943	0.271	99.9%	939.4949	939.49347	1.5	1	6.689115	6.56	91.7%	1	K.GFVDFLNK.H
*	Prx1m-09.9692.9692.2	2.5233	0.435	100.0%	2458.13	2458.1255	1.8	1	7.5293317	3.8	41.4%	1	K.HATNTPISIDGVPEFEDGTSEEL.-
U	PF3D7_0823100	5	6	11.4%	229	27395	4.4	8.8513957E-4	0.3001696	| organism=Plasmodium_falciparum_3D7 | product=RWD domain-containing protein, putative | location=Pf3D7_08_v3:1018089-1019268(-) | length=229 | sequence_SO=chromosome | SO=protein_coding
	Filename	XCorr	DeltCN	Conf%	ObsM+H+	CalcM+H+	PPM	SpR	Prob Score	pI	Ion%	#	Sequence
*	Prx1m-05.8470.8470.2	2.5865	0.2844	100.0%	1464.7258	1464.7217	2.8	1	5.4672456	3.96	65.0%	2	K.DLDNYENVLELK.E
*	Prx1m-06.8595.8595.2	2.7061	0.2382	100.0%	1464.7267	1464.7217	3.4	1	5.2464886	3.96	77.8%	1	K.DLDNYENVLELK.E
*	Prx1m-04.7669.7669.2	2.2522	0.1248	97.6%	1588.7903	1588.774	10.2	14	4.0214243	3.86	39.1%	1	K.ISILDPEFDEGEPK.W
*	Prx1m-05.7790.7790.2	3.9758	0.2872	100.0%	1588.7767	1588.774	1.7	1	6.127491	3.86	82.6%	1	K.ISILDPEFDEGEPK.W
*	Prx1m-06.7680.7680.2	2.756	0.1588	99.6%	1588.7769	1588.774	1.8	2	4.895239	3.86	56.5%	1	K.ISILDPEFDEGEPK.W
U	PF3D7_0320900	6	7	11.4%	158	16453	10.6	0.0014967074	0.3001696	| organism=Plasmodium_falciparum_3D7 | product=histone H2A variant, putative (H2A.Z) | location=Pf3D7_03_v3:875213-876295(+) | length=158 | sequence_SO=chromosome | SO=protein_coding
	Filename	XCorr	DeltCN	Conf%	ObsM+H+	CalcM+H+	PPM	SpR	Prob Score	pI	Ion%	#	Sequence
[truncated: 2,308 more rows]

## Sheet: PfPrx1m wt (2)
DTASelect v2.1.3
Reference: Cociorva D, Tabb DL, Yates JR 3rd, "Validation of tandem mass spectrometry database search results using DTASelect", Current Protocols in Bioinformatics, Chapter 13, Unit 13.4 (2007).
ProLuCID 1.3.5 in SQT format.
-p 2 -y 1 --trypstat --pfp 0.03 --modstat --extra --pI -DM 15 --DB --dm -t 1 --brief --quiet
Jump to the summary table.
sequest.params modifications:
true	Use criteria
0.0	Minimum peptide probability
0.017050778	Peptide global false discovery rate
0.0	Minimum protein probability
1.0	Protein false discovery rate
1	Minimum charge state
50	Maximum charge state
-1.0	Minimum ion proportion
10000	Maximum Sp rank
-1.0	Minimum Sp score
15.0	Maximum mass deviation (ppm)
true	Define delta mass with respect to nearest isotope
Include	Modified peptide inclusion
Half	Tryptic status requirement
false	Multiple, ambiguous IDs allowed
Ignore	Peptide validation handling
Salt step	Purge duplicate peptides by protein
false	Include only loci with unique peptide
true	Remove subset proteins
Ignore	Locus validation handling
0	Minimum modified peptides per locus
2	Minimum peptides per locus
Locus Key:
Validation Status	Locus	Sequence Count	Spectrum Count	Sequence Coverage	Length	MolWt	pI	NSAF	EMPAI	Descriptive Name
Similarity Key:
Locus	# of identical peptides	# of differing peptides
U	PF3D7_1215000	171	5610	83.8%	216	24680	8.6	0.7120593	5.8865237	| organism=Plasmodium_falciparum_3D7 | product=thioredoxin peroxidase 2 (Trx-Px2) | location=Pf3D7_12_v3:621125-621775(+) | length=216 | sequence_SO=chromosome | SO=protein_coding
	Filename	XCorr	DeltCN	Conf%	ObsM+H+	CalcM+H+	PPM	SpR	Prob Score	pI	Ion%	#	Sequence
*	Sample9-05.3176.3176.2	3.7057	0.3468	100.0%	1354.7139	1354.7114	1.8	1	6.878684	9.68	89.5%	22	K.KAYNFTAQGLNK.N
*	Sample9-06.2951.2951.2	3.8255	0.304	100.0%	1354.715	1354.7114	2.6	1	6.11922	9.68	84.2%	91	K.KAYNFTAQGLNK.N
*	Sample9-07.4588.4588.2	5.0393	0.4142	100.0%	1354.7118	1354.7114	0.3	1	8.052279	9.68	100.0%	88	K.KAYNFTAQGLNK.N
*	Sample9-08.3831.3831.2	5.0457	0.4145	100.0%	1354.7141	1354.7114	2.0	1	8.30441	9.68	100.0%	24	K.KAYNFTAQGLNK.N
*	Sample9-09.4303.4303.2	3.1923	0.3402	100.0%	1354.7147	1354.7114	2.4	1	5.470777	9.68	89.5%	4	K.KAYNFTAQGLNK.N
*	Sample9-02.3724.3724.2	3.9364	0.3959	100.0%	1226.6189	1226.6165	2.0	1	7.608034	8.8	94.4%	27	K.AYNFTAQGLNK.N
*	Sample9-03.3864.3864.2	4.1502	0.386	100.0%	1226.618	1226.6165	1.3	1	7.927498	8.8	94.4%	31	K.AYNFTAQGLNK.N
*	Sample9-04.3657.3657.2	4.0998	0.3944	100.0%	1226.6189	1226.6165	2.0	1	7.5931263	8.8	94.4%	11	K.AYNFTAQGLNK.N
*	Sample9-05.3524.3524.2	3.7088	0.3713	100.0%	1226.6177	1226.6165	1.0	1	7.0389504	8.8	94.4%	3	K.AYNFTAQGLNK.N
*	Sample9-06.3497.3497.2	3.5107	0.3752	100.0%	1227.622	1226.6165	1.7	1	7.6100464	8.8	88.9%	2	K.AYNFTAQGLNK.N
*	Sample9-07.3723.3723.2	3.9324	0.2883	100.0%	1227.6213	1226.6165	1.2	1	7.891118	8.8	88.9%	1	K.AYNFTAQGLNK.N
*	Sample9-08.4100.4100.2	3.57	0.3789	100.0%	1227.624	1226.6165	3.4	1	8.180322	8.8	88.9%	1	K.AYNFTAQGLNK.N
*	Sample9-09.4486.4486.2	3.2251	0.3672	100.0%	1226.6191	1226.6165	2.2	1	8.059756	8.8	94.4%	1	K.AYNFTAQGLNK.N
*	Sample9-03.3831.3831.2	3.2184	0.3672	99.1%	1155.5809	1155.5793	1.4	1	6.5719204	8.8	100.0%	1	A.YNFTAQGLNK.N
*	Sample9-04.3532.3532.2	3.2308	0.3341	99.2%	1155.5806	1155.5793	1.1	1	6.6545715	8.8	100.0%	1	A.YNFTAQGLNK.N
*	Sample9-02.9840.9840.2	3.3694	0.2777	99.9%	1790.9028	1790.9283	-14.2	1	4.924363	4.46	63.0%	1	K.NNEIINVDLSSFIGQK.Y
*	Sample9-04.6781.6781.2	4.6737	0.42	100.0%	1791.9313	1790.9283	-0.2	1	7.629838	4.46	66.7%	21	K.NNEIINVDLSSFIGQK.Y
*	Sample9-05.7811.7811.2	5.3625	0.4721	100.0%	1791.9335	1790.9283	1.0	1	8.18494	4.46	81.5%	47	K.NNEIINVDLSSFIGQK.Y
*	Sample9-06.9088.9088.2	5.8703	0.4006	100.0%	1790.9303	1790.9283	1.1	1	7.9884067	4.46	88.9%	77	K.NNEIINVDLSSFIGQK.Y
*	Sample9-07.11174.11174.2	6.1118	0.4198	100.0%	1791.9364	1790.9283	2.6	1	8.039471	4.46	96.2%	86	K.NNEIINVDLSSFIGQK.Y
*	Sample9-08.12261.12261.2	6.2364	0.4343	100.0%	1791.9265	1790.9283	-2.9	1	7.9125094	4.46	100.0%	79	K.NNEIINVDLSSFIGQK.Y
*	Sample9-09.12676.12676.2	6.2718	0.4101	100.0%	1791.9354	1790.9283	2.1	1	7.856248	4.46	100.0%	72	K.NNEIINVDLSSFIGQK.Y
*	Sample9-05.8588.8588.3	4.0131	0.2783	99.7%	1792.9176	1790.9283	-9.7	78	6.553332	4.46	43.5%	2	K.NNEIINVDLSSFIGQK.Y
*	Sample9-06.9615.9615.3	4.0927	0.3598	99.9%	1791.9155	1790.9283	-9.0	15	6.4066467	4.46	48.9%	10	K.NNEIINVDLSSFIGQK.Y
*	Sample9-07.10664.10664.3	4.1653	0.3549	99.9%	1790.9313	1790.9283	1.6	1	6.360069	4.46	68.9%	3	K.NNEIINVDLSSFIGQK.Y
*	Sample9-08.12035.12035.3	5.1063	0.407	99.8%	1790.932	1790.9283	2.0	1	7.926151	4.46	69.6%	4	K.NNEIINVDLSSFIGQK.Y
*	Sample9-09.12176.12176.3	5.41	0.4583	99.6%	1791.9346	1790.9283	1.6	1	8.2372265	4.46	76.1%	2	K.NNEIINVDLSSFIGQK.Y
*	Sample9-08.13341.13341.2	3.3587	0.4545	100.0%	1954.9989	1953.9916	2.0	1	7.76861	4.46	59.3%	1	K.NNEIINVDLSSFIGQKY.C
*	Sample9-09.12282.12282.2	4.1942	0.2905	99.2%	1677.8904	1676.8854	1.0	1	5.979267	4.46	83.3%	1	N.NEIINVDLSSFIGQK.Y
*	Sample9-08.10542.10542.2	3.8498	0.3347	99.1%	1433.8015	1433.7998	1.2	1	7.575497	6.56	90.9%	1	E.IINVDLSSFIGQK.Y
*	Sample9-09.10769.10769.2	3.664	0.3948	100.0%	1434.8049	1433.7998	1.2	1	6.604563	6.56	77.3%	1	E.IINVDLSSFIGQK.Y
*	Sample9-05.5801.5801.2	3.5039	0.4223	100.0%	1093.5886	1093.5887	-0.1	1	6.5802226	6.56	100.0%	2	N.VDLSSFIGQK.Y
*	Sample9-06.6256.6256.2	3.2699	0.3348	99.2%	1093.589	1093.5887	0.2	1	6.531728	6.56	100.0%	2	N.VDLSSFIGQK.Y
*	Sample9-04.9570.9570.2	2.4201	0.2483	99.7%	3106.4631	3104.4607	-1.4	14	7.1703687	4.46	17.4%	1	K.YCCLLFYPLNYTFVCPTEIIEFNK.H
*	Sample9-05.10508.10508.2	2.3443	0.3119	99.8%	3106.463	3104.4607	-1.5	2	5.6717896	4.46	25.0%	4	K.YCCLLFYPLNYTFVCPTEIIEFNK.H
*	Sample9-06.13034.13034.2	3.0282	0.3999	100.0%	3106.4634	3104.4607	-1.3	1	6.621638	4.46	38.1%	15	K.YCCLLFYPLNYTFVCPTEIIEFNK.H
*	Sample9-07.15359.15359.2	4.3602	0.5384	100.0%	3105.4631	3104.4607	-0.3	1	8.76533	4.46	72.0%	13	K.YCCLLFYPLNYTFVCPTEIIEFNK.H
*	Sample9-08.17654.17654.2	4.8864	0.5634	100.0%	3105.462	3104.4607	-0.7	1	10.342005	4.46	88.0%	7	K.YCCLLFYPLNYTFVCPTEIIEFNK.H
*	Sample9-09.17970.17970.2	3.7753	0.5625	100.0%	3104.4563	3104.4607	-1.4	1	10.179183	4.46	88.0%	4	K.YCCLLFYPLNYTFVCPTEIIEFNK.H
*	Sample9-05.12200.12200.3	3.4425	0.313	99.8%	3106.465	3104.4607	-0.7	21	6.977282	4.46	27.6%	8	K.YCCLLFYPLNYTFVCPTEIIEFNK.H
*	Sample9-06.13622.13622.3	3.6591	0.2987	99.8%	3106.4707	3104.4607	1.1	2	5.566981	4.46	32.8%	13	K.YCCLLFYPLNYTFVCPTEIIEFNK.H
*	Sample9-07.15269.15269.3	4.4564	0.4773	99.8%	3105.4705	3104.4607	2.1	1	7.5848017	4.46	49.2%	11	K.YCCLLFYPLNYTFVCPTEIIEFNK.H
*	Sample9-08.17638.17638.3	5.0885	0.5033	99.6%	3105.4717	3104.4607	2.5	1	8.042705	4.46	50.8%	5	K.YCCLLFYPLNYTFVCPTEIIEFNK.H
*	Sample9-09.17895.17895.3	4.4258	0.282	99.7%	3105.4673	3104.4607	1.0	1	5.9185905	4.46	50.8%	4	K.YCCLLFYPLNYTFVCPTEIIEFNK.H
*	Sample9-07.14882.14882.2	4.1649	0.4781	100.0%	2622.345	2621.336	2.2	1	8.487935	4.46	65.4%	3	C.LLFYPLNYTFVCPTEIIEFNK.H
*	Sample9-08.17181.17181.2	5.1193	0.5302	100.0%	2622.3445	2621.336	2.0	1	8.990974	4.46	85.2%	5	C.LLFYPLNYTFVCPTEIIEFNK.H
*	Sample9-09.17541.17541.2	5.3028	0.5094	100.0%	2622.3428	2621.336	1.3	1	9.030035	4.46	77.8%	4	C.LLFYPLNYTFVCPTEIIEFNK.H
*	Sample9-07.14142.14142.2	4.1961	0.426	100.0%	2510.259	2508.252	0.1	4	7.8169284	4.46	44.4%	1	L.LFYPLNYTFVCPTEIIEFNK.H
*	Sample9-08.16298.16298.2	4.7122	0.5016	100.0%	2509.2585	2508.252	1.3	1	8.183411	4.46	70.4%	2	L.LFYPLNYTFVCPTEIIEFNK.H
*	Sample9-09.16643.16643.2	3.7211	0.3689	99.1%	2509.257	2508.252	0.7	1	7.60189	4.46	64.3%	2	L.LFYPLNYTFVCPTEIIEFNK.H
*	Sample9-08.17695.17695.2	5.282	0.4705	100.0%	2249.0925	2248.0994	-4.5	1	7.8532763	4.46	78.6%	1	F.YPLNYTFVCPTEIIEFNK.H
*	Sample9-09.17949.17949.2	4.4084	0.372	100.0%	2248.1182	2248.0994	8.4	1	8.060864	4.46	67.9%	1	F.YPLNYTFVCPTEIIEFNK.H
*	Sample9-08.10776.10776.2	3.1175	0.533	100.0%	1875.9037	1874.8993	0.6	1	9.084805	4.46	62.5%	1	L.NYTFVCPTEIIEFNK.H
*	Sample9-06.7160.7160.2	4.3693	0.4339	100.0%	1597.7937	1597.7931	0.4	1	8.094702	4.46	90.9%	8	Y.TFVCPTEIIEFNK.H
*	Sample9-07.8254.8254.2	4.8781	0.4707	100.0%	1597.7942	1597.7931	0.7	1	7.348287	4.46	100.0%	7	Y.TFVCPTEIIEFNK.H
*	Sample9-08.9024.9024.2	4.4529	0.4516	100.0%	1597.7943	1597.7931	0.8	1	8.032411	4.46	100.0%	5	Y.TFVCPTEIIEFNK.H
*	Sample9-09.9169.9169.2	4.2772	0.4615	100.0%	1597.7943	1597.7931	0.8	1	7.8831244	4.46	100.0%	2	Y.TFVCPTEIIEFNK.H
*	Sample9-07.2835.2835.2	2.205	0.1519	99.5%	1030.5328	1030.5316	1.2	1	5.3869624	7.33	100.0%	1	K.HIKDFENK.N
*	Sample9-08.2895.2895.2	2.6273	0.1712	99.8%	1030.5336	1030.5316	1.9	1	4.771833	7.33	92.3%	3	K.HIKDFENK.N
*	Sample9-07.13408.13408.2	3.8859	0.4163	100.0%	1745.9232	1744.9116	4.7	1	6.7108955	4.46	59.3%	2	K.NVELLGISVDSVYSHL.A
*	Sample9-08.15375.15375.2	4.3151	0.2949	99.2%	1745.9196	1744.9116	2.6	1	6.786833	4.46	76.0%	2	K.NVELLGISVDSVYSHL.A
*	Sample9-09.15499.15499.2	3.9396	0.4375	100.0%	1744.9117	1744.9116	0.1	1	7.7944303	4.46	80.0%	1	K.NVELLGISVDSVYSHL.A
*	Sample9-08.15036.15036.2	4.8277	0.4636	100.0%	1816.9567	1815.9487	2.5	1	7.609219	4.46	75.0%	2	K.NVELLGISVDSVYSHLA.W
*	Sample9-09.15388.15388.2	4.9634	0.5088	100.0%	1815.9517	1815.9487	1.6	1	8.273422	4.46	85.7%	1	K.NVELLGISVDSVYSHLA.W
*	Sample9-04.8499.8499.2	4.1517	0.5552	100.0%	2130.1257	2130.123	1.3	1	9.776965	5.63	58.1%	5	K.NVELLGISVDSVYSHLAWK.N
*	Sample9-05.9345.9345.2	5.6435	0.5235	100.0%	2131.127	2130.123	0.3	1	9.725427	5.63	75.0%	17	K.NVELLGISVDSVYSHLAWK.N
*	Sample9-06.10471.10471.2	6.8935	0.5241	100.0%	2131.1284	2130.123	0.9	1	11.125588	5.63	71.9%	34	K.NVELLGISVDSVYSHLAWK.N
*	Sample9-07.13177.13177.2	7.6334	0.5957	100.0%	2131.13	2130.123	1.6	1	12.725244	5.63	90.6%	72	K.NVELLGISVDSVYSHLAWK.N
*	Sample9-08.19655.19655.2	7.8398	0.5832	100.0%	2131.1274	2130.123	0.5	1	12.494474	5.63	90.6%	138	K.NVELLGISVDSVYSHLAWK.N
*	Sample9-09.19909.19909.2	7.7848	0.5961	100.0%	2131.1255	2130.123	-0.4	1	12.42699	5.63	96.9%	171	K.NVELLGISVDSVYSHLAWK.N
*	Sample9-07.13643.13643.3	3.1112	0.2585	99.6%	2131.1296	2130.123	1.5	3	4.932304	5.63	43.1%	18	K.NVELLGISVDSVYSHLAWK.N
*	Sample9-08.23806.23806.3	3.2905	0.3638	99.7%	2131.1306	2130.123	2.0	2	5.310317	5.63	47.2%	45	K.NVELLGISVDSVYSHLAWK.N
*	Sample9-09.13873.13873.3	3.3569	0.3155	99.8%	2131.1304	2130.123	1.9	1	5.614179	5.63	57.1%	66	K.NVELLGISVDSVYSHLAWK.N
*	Sample9-09.15272.15272.2	4.3628	0.4727	100.0%	2016.084	2016.0801	1.9	1	7.619979	5.63	64.5%	4	N.VELLGISVDSVYSHLAWK.N
*	Sample9-08.9744.9744.2	3.8694	0.4331	100.0%	1504.7827	1504.7794	2.2	1	7.320835	7.33	76.2%	19	G.ISVDSVYSHLAWK.N
*	Sample9-09.8513.8513.2	4.2501	0.3905	100.0%	1504.7802	1504.7794	0.5	1	8.046129	7.33	95.2%	25	G.ISVDSVYSHLAWK.N
*	Sample9-02.9302.9302.2	4.4673	0.4062	100.0%	1662.8479	1662.8698	-13.1	1	8.109482	4.46	73.1%	2	K.GGIGNVEFTLVSDINK.D
*	Sample9-03.11474.11474.2	5.3694	0.5063	100.0%	1663.8749	1662.8698	1.1	1	10.443869	4.46	84.6%	77	K.GGIGNVEFTLVSDINK.D
*	Sample9-04.9070.9070.2	5.6896	0.5115	100.0%	1662.8716	1662.8698	1.1	1	9.40122	4.46	76.9%	91	K.GGIGNVEFTLVSDINK.D
*	Sample9-05.7984.7984.2	6.0645	0.5244	100.0%	1662.8706	1662.8698	0.5	1	9.547552	4.46	92.3%	113	K.GGIGNVEFTLVSDINK.D
*	Sample9-06.8646.8646.2	6.1183	0.5041	100.0%	1662.8701	1662.8698	0.2	1	8.775052	4.46	100.0%	132	K.GGIGNVEFTLVSDINK.D
*	Sample9-07.14639.14639.2	6.3914	0.4486	100.0%	1664.879	1662.8698	1.5	1	10.150944	4.46	92.3%	175	K.GGIGNVEFTLVSDINK.D
*	Sample9-08.11391.11391.2	6.6879	0.4615	100.0%	1663.8674	1662.8698	-3.4	1	9.849967	4.46	95.8%	176	K.GGIGNVEFTLVSDINK.D
*	Sample9-09.11592.11592.2	6.2232	0.5154	100.0%	1662.8702	1662.8698	0.3	1	9.316175	4.46	100.0%	182	K.GGIGNVEFTLVSDINK.D
*	Sample9-06.8158.8158.3	3.7036	0.256	99.7%	1663.8761	1662.8698	1.8	2	4.831456	4.46	62.2%	4	K.GGIGNVEFTLVSDINK.D
*	Sample9-07.9535.9535.3	4.023	0.3933	99.9%	1662.871	1662.8698	0.7	1	6.508395	4.46	77.8%	7	K.GGIGNVEFTLVSDINK.D
*	Sample9-08.10283.10283.3	4.663	0.356	99.9%	1662.871	1662.8698	0.7	1	6.4116898	4.46	84.4%	10	K.GGIGNVEFTLVSDINK.D
*	Sample9-09.10532.10532.3	4.8058	0.4372	99.8%	1662.8691	1662.8698	-0.4	1	7.2564487	4.46	88.9%	3	K.GGIGNVEFTLVSDINK.D
*	Sample9-08.14947.14947.2	3.3541	0.17	99.8%	2107.1218	2106.1077	5.1	1	6.3661394	4.72	55.2%	8	K.GGIGNVEFTLVSDINKDISK.N
*	Sample9-09.14697.14697.2	4.4279	0.3957	100.0%	2107.1145	2106.1077	1.7	1	7.6432447	4.72	55.2%	16	K.GGIGNVEFTLVSDINKDISK.N
*	Sample9-09.15598.15598.3	2.7677	0.3004	99.7%	2107.1191	2106.1077	3.9	1	5.3868656	4.72	48.1%	1	K.GGIGNVEFTLVSDINKDISK.N
*	Sample9-06.7812.7812.2	3.6172	0.3951	99.7%	1606.854	1605.8483	1.5	1	8.160627	4.46	63.6%	1	G.GIGNVEFTLVSDINK.D
*	Sample9-07.9403.9403.2	4.5405	0.4888	100.0%	1605.8517	1605.8483	2.1	1	8.851713	4.46	83.3%	10	G.GIGNVEFTLVSDINK.D
*	Sample9-08.10138.10138.2	5.1183	0.462	100.0%	1605.8508	1605.8483	1.6	1	8.239871	4.46	91.7%	9	G.GIGNVEFTLVSDINK.D
*	Sample9-09.10348.10348.2	5.1481	0.4623	100.0%	1605.8494	1605.8483	0.7	1	7.8084583	4.46	100.0%	7	G.GIGNVEFTLVSDINK.D
*	Sample9-07.8013.8013.2	4.2662	0.4277	100.0%	1548.8273	1548.8268	0.3	1	7.7649713	4.46	87.0%	4	G.IGNVEFTLVSDINK.D
*	Sample9-08.8542.8542.2	4.9416	0.5017	100.0%	1548.8297	1548.8268	1.9	1	8.872514	4.46	100.0%	5	G.IGNVEFTLVSDINK.D
*	Sample9-09.8779.8779.2	5.3521	0.531	100.0%	1548.8271	1548.8268	0.2	1	8.615845	4.46	100.0%	6	G.IGNVEFTLVSDINK.D
*	Sample9-02.8874.8874.2	3.4255	0.4058	100.0%	1435.7389	1435.7427	-2.6	1	7.2963405	4.46	76.2%	1	I.GNVEFTLVSDINK.D
*	Sample9-06.6219.6219.2	3.2615	0.3472	99.0%	1378.7224	1378.7213	0.8	1	6.676914	4.46	70.0%	1	G.NVEFTLVSDINK.D
*	Sample9-07.6802.6802.2	4.2198	0.4046	100.0%	1378.7229	1378.7213	1.2	1	7.2537913	4.46	95.0%	5	G.NVEFTLVSDINK.D
*	Sample9-08.7207.7207.2	4.2932	0.366	100.0%	1378.7231	1378.7213	1.3	1	7.490655	4.46	95.0%	4	G.NVEFTLVSDINK.D
*	Sample9-09.7443.7443.2	4.4155	0.3862	100.0%	1378.7223	1378.7213	0.7	1	7.1453195	4.46	95.0%	6	G.NVEFTLVSDINK.D
*	Sample9-08.6734.6734.2	3.5986	0.3632	100.0%	1264.6786	1264.6783	0.2	1	6.189743	4.46	77.8%	2	N.VEFTLVSDINK.D
*	Sample9-09.6991.6991.2	4.4565	0.3763	100.0%	1264.6788	1264.6783	0.4	1	6.9931417	4.46	100.0%	2	N.VEFTLVSDINK.D
*	Sample9-08.8212.8212.2	2.5679	0.3908	99.9%	2034.0188	2032.0134	-0.7	24	6.977507	6.56	25.0%	1	K.DISKNYNVLYDNSFALR.G
*	Sample9-09.9010.9010.2	4.3312	0.2928	100.0%	2033.0175	2032.0134	0.3	1	7.928565	6.56	57.1%	8	K.DISKNYNVLYDNSFALR.G
*	Sample9-02.4855.4855.2	3.7749	0.4088	100.0%	1588.7778	1588.7754	1.5	1	7.4403224	6.56	71.4%	10	K.NYNVLYDNSFALR.G
*	Sample9-03.5453.5453.2	4.8692	0.4877	100.0%	1589.7799	1588.7754	0.7	1	8.855087	6.56	90.9%	78	K.NYNVLYDNSFALR.G
*	Sample9-04.6343.6343.2	5.129	0.3818	100.0%	1589.7585	1588.7754	-12.7	1	7.600798	6.56	86.4%	57	K.NYNVLYDNSFALR.G
*	Sample9-05.7506.7506.2	5.875	0.3938	100.0%	1589.756	1588.7754	-14.3	1	8.276803	6.56	90.9%	95	K.NYNVLYDNSFALR.G
*	Sample9-06.7535.7535.2	5.798	0.4064	100.0%	1589.782	1588.7754	2.0	1	8.744365	6.56	95.5%	146	K.NYNVLYDNSFALR.G
*	Sample9-07.8444.8444.2	5.757	0.4294	100.0%	1589.7809	1588.7754	1.3	1	8.812334	6.56	95.5%	158	K.NYNVLYDNSFALR.G
*	Sample9-08.8825.8825.2	5.6126	0.4482	100.0%	1589.7823	1588.7754	2.3	1	8.304103	6.56	95.5%	155	K.NYNVLYDNSFALR.G
*	Sample9-09.8789.8789.2	5.3174	0.4093	100.0%	1589.766	1588.7754	-8.0	1	7.9545474	6.56	95.5%	150	K.NYNVLYDNSFALR.G
*	Sample9-06.6615.6615.2	3.8141	0.4675	100.0%	1474.736	1474.7325	2.3	1	7.514217	6.56	85.0%	5	N.YNVLYDNSFALR.G
*	Sample9-07.7566.7566.2	4.2969	0.4624	100.0%	1474.734	1474.7325	1.0	1	8.4537325	6.56	95.0%	4	N.YNVLYDNSFALR.G
*	Sample9-08.8060.8060.2	4.1107	0.4694	100.0%	1474.7346	1474.7325	1.4	1	8.337183	6.56	100.0%	4	N.YNVLYDNSFALR.G
*	Sample9-09.8116.8116.2	4.0807	0.4047	100.0%	1474.7339	1474.7325	0.9	1	8.52193	6.56	95.0%	4	N.YNVLYDNSFALR.G
*	Sample9-06.5732.5732.2	3.1698	0.3397	98.6%	1311.6696	1311.6692	0.3	1	7.2105374	6.56	77.8%	1	Y.NVLYDNSFALR.G
*	Sample9-08.5373.5373.2	2.3258	0.135	99.1%	1391.7482	1391.7463	1.3	1	4.5005565	8.26	57.9%	2	R.GLFIIDKNGCVR.H
*	Sample9-09.6436.6436.2	2.9031	0.2811	99.9%	1391.7438	1391.7463	-1.8	1	5.7440143	8.26	77.8%	17	R.GLFIIDKNGCVR.H
*	Sample9-03.3514.3514.2	3.2181	0.4198	100.0%	1249.6655	1249.6648	0.6	1	6.9152937	7.33	83.3%	3	R.HQTVNDLPIGR.N
*	Sample9-04.6271.6271.2	3.8226	0.5002	100.0%	1249.6652	1249.6648	0.3	1	9.226511	7.33	88.9%	163	R.HQTVNDLPIGR.N
*	Sample9-05.4312.4312.2	3.8737	0.48	100.0%	1249.6656	1249.6648	0.7	1	8.310683	7.33	100.0%	164	R.HQTVNDLPIGR.N
*	Sample9-06.3439.3439.2	3.9162	0.4344	100.0%	1249.6661	1249.6648	1.1	1	7.8503704	7.33	100.0%	177	R.HQTVNDLPIGR.N
*	Sample9-07.3540.3540.2	3.8328	0.4277	100.0%	1249.6678	1249.6648	2.4	1	8.014832	7.33	94.4%	193	R.HQTVNDLPIGR.N
*	Sample9-08.5630.5630.2	3.8251	0.4633	100.0%	1249.666	1249.6648	1.0	1	8.133918	7.33	94.7%	144	R.HQTVNDLPIGR.N
*	Sample9-09.4523.4523.2	3.7194	0.4871	100.0%	1249.6677	1249.6648	2.3	1	9.005918	7.33	100.0%	38	R.HQTVNDLPIGR.N
*	Sample9-03.3576.3576.2	2.1438	0.1672	99.5%	857.4842	857.48395	0.3	1	4.2714224	6.56	100.0%	4	R.NVQEVLR.T
*	Sample9-03.4481.4481.2	2.9872	0.4699	100.0%	1012.5317	1012.53094	0.7	1	7.268359	4.46	100.0%	4	R.TIDSIIHVD.T
*	Sample9-04.4496.4496.2	3.0951	0.4395	100.0%	1012.53235	1012.53094	1.4	1	7.0603013	4.46	100.0%	2	R.TIDSIIHVD.T
*	Sample9-05.4853.4853.2	2.8754	0.3924	99.1%	1012.5315	1012.53094	0.5	1	7.8677564	4.46	92.9%	1	R.TIDSIIHVD.T
*	Sample9-06.4957.4957.2	3.014	0.4066	100.0%	1012.53296	1012.53094	2.0	1	7.5982747	4.46	92.9%	1	R.TIDSIIHVD.T
*	Sample9-07.5170.5170.2	3.0209	0.3797	99.4%	1012.53204	1012.53094	1.1	1	6.680991	4.46	100.0%	1	R.TIDSIIHVD.T
*	Sample9-06.4901.4901.2	3.4715	0.5198	100.0%	1257.6327	1257.6321	0.5	1	8.873537	4.46	84.2%	1	R.TIDSIIHVDTSG.E
*	Sample9-07.5100.5100.2	3.1759	0.5164	100.0%	1257.6332	1257.6321	0.9	1	9.242868	4.46	84.2%	2	R.TIDSIIHVDTSG.E
*	Sample9-08.5405.5405.2	3.6429	0.4897	100.0%	1257.6345	1257.6321	1.9	1	9.057436	4.46	94.7%	1	R.TIDSIIHVDTSG.E
*	Sample9-09.5755.5755.2	3.2698	0.5091	100.0%	1257.6328	1257.6321	0.6	1	8.995463	4.46	84.2%	1	R.TIDSIIHVDTSG.E
*	Sample9-06.5049.5049.2	2.9886	0.5019	100.0%	1387.6787	1386.6747	0.5	1	7.8942685	4.14	63.6%	1	R.TIDSIIHVDTSGE.V
*	Sample9-07.5144.5144.2	3.7291	0.5599	100.0%	1386.6747	1386.6747	0.0	1	9.49238	4.14	81.0%	1	R.TIDSIIHVDTSGE.V
*	Sample9-08.5466.5466.2	4.322	0.5422	100.0%	1386.6772	1386.6747	1.8	1	9.440417	4.14	95.2%	1	R.TIDSIIHVDTSGE.V
*	Sample9-09.5792.5792.2	3.3416	0.5209	100.0%	1386.6752	1386.6747	0.4	1	9.764447	4.14	68.2%	1	R.TIDSIIHVDTSGE.V
*	Sample9-08.6801.6801.2	3.5834	0.5024	100.0%	1485.7437	1485.743	0.4	1	8.864545	4.14	91.3%	1	R.TIDSIIHVDTSGEV.C
*	Sample9-09.7090.7090.2	3.8653	0.495	100.0%	1486.7455	1485.743	-0.6	1	9.85728	4.14	81.8%	3	R.TIDSIIHVDTSGEV.C
*	Sample9-07.11202.11202.2	3.953	0.4886	100.0%	2157.035	2156.0327	-0.5	1	8.1228695	4.14	58.1%	1	R.TIDSIIHVDTSGEVCPINW.K
*	Sample9-08.12556.12556.2	3.9452	0.4043	100.0%	2157.039	2156.0327	1.4	1	7.3336086	4.14	66.7%	2	R.TIDSIIHVDTSGEVCPINW.K
*	Sample9-09.12841.12841.2	4.3076	0.4463	100.0%	2157.0396	2156.0327	1.6	1	7.6683836	4.14	65.6%	1	R.TIDSIIHVDTSGEVCPINW.K
*	Sample9-05.6605.6605.2	4.373	0.4847	100.0%	2285.1316	2284.1277	0.2	1	10.071157	4.72	53.3%	4	R.TIDSIIHVDTSGEVCPINWK.K
*	Sample9-06.7311.7311.2	6.9811	0.6178	100.0%	2285.1333	2284.1277	1.0	1	11.283896	4.72	77.4%	102	R.TIDSIIHVDTSGEVCPINWK.K
*	Sample9-07.9371.9371.2	8.0056	0.6166	100.0%	2285.1313	2284.1277	0.1	1	13.011606	4.72	83.9%	167	R.TIDSIIHVDTSGEVCPINWK.K
*	Sample9-08.7626.7626.2	7.5922	0.6303	100.0%	2285.132	2284.1277	0.5	1	12.123904	4.72	83.3%	122	R.TIDSIIHVDTSGEVCPINWK.K
*	Sample9-09.11593.11593.2	7.4236	0.6345	100.0%	2284.1287	2284.1277	0.4	1	12.860363	4.72	93.5%	108	R.TIDSIIHVDTSGEVCPINWK.K
*	Sample9-05.12160.12160.3	3.8977	0.2837	99.8%	2285.1345	2284.1277	1.5	2	5.2899194	4.72	46.3%	24	R.TIDSIIHVDTSGEVCPINWK.K
*	Sample9-06.12265.12265.3	6.4364	0.4993	100.0%	2285.136	2284.1277	2.2	1	8.248187	4.72	66.1%	157	R.TIDSIIHVDTSGEVCPINWK.K
*	Sample9-07.15058.15058.3	6.5703	0.4892	100.0%	2285.1355	2284.1277	2.0	1	9.09932	4.72	77.8%	172	R.TIDSIIHVDTSGEVCPINWK.K
*	Sample9-08.12330.12330.3	6.9031	0.4925	100.0%	2285.1355	2284.1277	2.0	1	8.520546	4.72	75.0%	177	R.TIDSIIHVDTSGEVCPINWK.K
*	Sample9-09.9999.9999.3	6.0744	0.5101	100.0%	2284.1292	2284.1277	0.6	1	9.121646	4.72	78.6%	150	R.TIDSIIHVDTSGEVCPINWK.K
*	Sample9-09.15801.15801.2	2.3315	0.1504	99.1%	2412.2307	2412.2227	3.3	1	4.352166	5.8	44.8%	1	R.TIDSIIHVDTSGEVCPINWKK.G
*	Sample9-09.15052.15052.3	3.7709	0.3113	99.7%	2412.223	2412.2227	0.1	2	6.9139915	5.8	42.1%	4	R.TIDSIIHVDTSGEVCPINWKK.G
*	Sample9-09.9052.9052.2	3.8464	0.4937	100.0%	2184.079	2183.08	-2.0	1	8.941502	4.72	63.0%	4	T.IDSIIHVDTSGEVCPINWK.K
*	Sample9-08.9315.9315.2	5.4061	0.4897	100.0%	1955.9744	1954.9691	1.0	1	11.135423	5.63	76.9%	25	D.SIIHVDTSGEVCPINWK.K
*	Sample9-09.6967.6967.2	5.8485	0.5978	100.0%	1955.9744	1954.9691	1.0	1	11.58134	5.63	81.5%	26	D.SIIHVDTSGEVCPINWK.K
*	Sample9-05.4357.4357.2	3.8292	0.3147	99.2%	1505.7151	1504.7101	1.1	1	7.3395967	4.46	75.0%	1	H.VDTSGEVCPINWK.K
*	Sample9-08.4895.4895.2	4.4869	0.3109	100.0%	1505.7175	1504.7101	2.7	1	7.337235	4.46	90.5%	1	H.VDTSGEVCPINWK.K
*	Sample9-03.4059.4059.2	3.6368	0.3917	100.0%	1290.6162	1290.6146	1.2	1	7.148173	6.56	94.4%	5	D.TSGEVCPINWK.K
*	Sample9-04.3809.3809.2	3.1424	0.3799	99.1%	1290.6162	1290.6146	1.2	1	7.1129155	6.56	83.3%	1	D.TSGEVCPINWK.K
*	Sample9-07.4078.4078.2	3.5477	0.3809	100.0%	1292.6241	1290.6146	2.2	1	6.9338245	6.56	83.3%	1	D.TSGEVCPINWK.K
*	Sample9-08.9512.9512.2	3.3757	0.3396	100.0%	2058.0063	2057.0007	1.1	1	6.9411325	6.56	44.4%	5	K.AFKPTTESLIDYMNNANK.N
*	Sample9-09.9706.9706.2	3.3362	0.4795	100.0%	2058.008	2057.0007	1.9	1	8.084946	6.56	53.6%	12	K.AFKPTTESLIDYMNNANK.N
*	Sample9-05.4941.4941.2	3.0345	0.4003	99.1%	1282.6106	1282.6096	0.8	1	6.5742173	6.56	83.3%	1	E.SLIDYMNNANK.N
U	sp|P35527|K1C9_HUMAN	48	106	42.7%	623	62064	5.2	0.004664713	1.6730065	Keratin, type I cytoskeletal 9 OS=Homo sapiens GN=KRT9 PE=1 SV=3
	Filename	XCorr	DeltCN	Conf%	ObsM+H+	CalcM+H+	PPM	SpR	Prob Score	pI	Ion%	#	Sequence
*	Sample9-08.3201.3201.2	5.6168	0.4643	100.0%	1475.7335	1475.731	1.7	1	10.115794	12.0	81.2%	3	L.SRSGGGGGGGLGSGGSIR.S
*	Sample9-09.3594.3594.2	5.9475	0.4688	100.0%	1475.7356	1475.731	3.1	1	10.751622	12.0	93.8%	2	L.SRSGGGGGGGLGSGGSIR.S
*	Sample9-09.3518.3518.2	3.3438	0.3884	99.2%	1389.7057	1388.6989	2.5	1	6.3286695	12.0	56.7%	2	S.RSGGGGGGGLGSGGSIR.S
	Sample9-04.2660.2660.2	4.3651	0.5084	100.0%	1232.6002	1232.5978	2.0	1	9.074781	10.06	96.3%	2	R.SGGGGGGGLGSGGSIR.S
	Sample9-08.3284.3284.2	3.2721	0.4052	99.2%	1232.6008	1232.5978	2.5	1	8.245671	10.06	76.9%	1	R.SGGGGGGGLGSGGSIR.S
*	Sample9-04.2559.2559.2	3.6219	0.4655	100.0%	1406.6649	1406.6619	2.2	1	9.193688	10.06	58.6%	1	R.SGGGGGGGLGSGGSIRSS.Y
*	Sample9-04.2975.2975.2	3.2045	0.4161	99.2%	1570.7285	1569.7252	-0.0	1	6.59245	9.08	56.2%	1	R.SGGGGGGGLGSGGSIRSSY.S
*	Sample9-05.3026.3026.2	4.008	0.4198	100.0%	1569.7299	1569.7252	3.0	1	9.355413	9.08	66.7%	1	R.SGGGGGGGLGSGGSIRSSY.S
*	Sample9-06.3033.3033.2	3.9705	0.4326	100.0%	1570.7299	1569.7252	0.8	1	8.201351	9.08	59.4%	1	R.SGGGGGGGLGSGGSIRSSY.S
	Sample9-04.2631.2631.2	3.7136	0.4335	100.0%	1088.545	1088.5443	0.7	1	8.060413	10.06	87.5%	1	G.GGGGGGLGSGGSIR.S
*	Sample9-03.3156.3156.2	2.2162	0.3433	99.8%	1563.6825	1562.6942	-9.6	24	6.0897584	10.88	33.3%	1	R.SSYSRFSSSGGGGGGGR.F
*	Sample9-07.2491.2491.2	2.0471	0.2274	99.4%	982.43665	982.4337	3.0	3	4.972736	10.06	61.9%	1	R.FSSSGGGGGGGR.F
*	Sample9-08.2747.2747.2	2.4227	0.3549	99.9%	982.43646	982.4337	2.8	1	6.9635043	10.06	76.2%	1	R.FSSSGGGGGGGR.F
*	Sample9-09.3199.3199.2	2.6736	0.3565	99.9%	982.4377	982.4337	4.0	1	6.406961	10.06	77.3%	1	R.FSSSGGGGGGGR.F
*	Sample9-08.3487.3487.2	2.0143	0.1806	98.7%	2198.9497	2198.9446	2.3	3	4.61211	10.88	34.1%	1	R.FSSSGGGGGGGRFSSSSGYGGGSSR.V
*	Sample9-09.3797.3797.2	2.205	0.1558	98.9%	2199.9568	2198.9446	4.0	32	4.8531055	10.88	26.8%	1	R.FSSSGGGGGGGRFSSSSGYGGGSSR.V
*	Sample9-08.3391.3391.3	2.6125	0.2442	99.0%	2199.9578	2198.9446	4.5	1	5.144511	10.88	42.5%	1	R.FSSSGGGGGGGRFSSSSGYGGGSSR.V
*	Sample9-08.3108.3108.2	3.2678	0.4773	100.0%	2052.8833	2051.8762	1.8	1	7.7118874	10.88	42.5%	1	F.SSSGGGGGGGRFSSSSGYGGGSSR.V
*	Sample9-09.3516.3516.2	3.1021	0.422	99.2%	2052.8855	2051.8762	2.9	2	8.047311	10.88	31.6%	1	F.SSSGGGGGGGRFSSSSGYGGGSSR.V
	Sample9-03.2812.2812.2	3.5433	0.5301	100.0%	1235.5292	1235.5287	0.4	1	9.772723	9.08	100.0%	2	R.FSSSSGYGGGSSR.V
	Sample9-07.6969.6969.2	4.1126	0.5782	100.0%	2706.1653	2705.1611	0.3	1	9.624903	8.8	35.1%	2	R.GGGGSFGYSYGGGSGGGFSASSLGGGFGGGSR.G
	Sample9-08.7381.7381.2	5.4706	0.5963	100.0%	2707.169	2705.1611	0.4	1	12.372996	8.8	62.2%	2	R.GGGGSFGYSYGGGSGGGFSASSLGGGFGGGSR.G
	Sample9-09.7673.7673.2	5.8232	0.6676	100.0%	2706.1685	2705.1611	1.5	1	14.090106	8.8	65.7%	2	R.GGGGSFGYSYGGGSGGGFSASSLGGGFGGGSR.G
	Sample9-07.7034.7034.3	4.4084	0.5313	99.6%	2706.166	2705.1611	0.6	1	8.715042	8.8	41.4%	3	R.GGGGSFGYSYGGGSGGGFSASSLGGGFGGGSR.G
	Sample9-08.7458.7458.3	6.3245	0.5445	100.0%	2706.1636	2705.1611	-0.3	1	9.448478	8.8	42.4%	2	R.GGGGSFGYSYGGGSGGGFSASSLGGGFGGGSR.G
	Sample9-09.7648.7648.3	4.6201	0.451	99.8%	2706.1672	2705.1611	1.0	1	9.18226	8.8	47.6%	1	R.GGGGSFGYSYGGGSGGGFSASSLGGGFGGGSR.G
	Sample9-06.4298.4298.2	3.0535	0.4185	99.2%	1658.7535	1658.7517	1.1	2	8.836498	10.06	45.5%	1	G.GSGGGFSASSLGGGFGGGSR.G
	Sample9-03.3178.3178.2	2.8474	0.1928	99.8%	1065.5004	1065.4993	1.0	2	5.655738	6.56	93.3%	3	K.STMQELNSR.L
	Sample9-03.3423.3423.2	1.7685	0.1978	99.1%	809.4415	809.4403	1.5	5	4.210215	6.56	72.7%	1	R.LASYLDK.V
	Sample9-02.3274.3274.2	4.2217	0.3642	100.0%	1586.7639	1586.7656	-1.1	1	7.9247313	3.96	82.6%	7	K.VQALEEANNDLENK.I
	Sample9-02.3799.3799.2	2.3941	0.1308	99.5%	1060.565	1060.5632	1.6	1	4.2446823	4.46	86.7%	7	K.TLLDIDNTR.M
	Sample9-03.4177.4177.2	2.6062	0.1506	99.7%	1060.5648	1060.5632	1.5	1	4.095105	4.46	86.7%	8	K.TLLDIDNTR.M
	Sample9-02.3389.3389.2	2.4892	0.3648	99.9%	1157.5955	1157.591	3.9	1	5.6528215	4.46	73.7%	5	R.QGVDADINGLR.Q
	Sample9-03.3685.3685.2	2.0633	0.205	99.4%	1157.592	1157.591	0.9	1	5.435339	4.46	63.2%	1	R.QGVDADINGLR.Q
	Sample9-07.2518.2518.2	3.0026	0.4809	100.0%	2091.8855	2091.8823	1.5	1	8.376345	10.01	40.5%	2	R.GSRGGSGGSYGGGGSGGGYGGGSGSR.G
	Sample9-03.2642.2642.2	6.6206	0.4458	100.0%	1791.7278	1791.7277	0.1	1	13.153123	8.8	81.6%	2	R.GGSGGSYGGGGSGGGYGGGSGSR.G
	Sample9-07.2669.2669.2	3.2573	0.2848	99.9%	1792.7328	1791.7277	1.0	1	8.365707	8.8	47.2%	1	R.GGSGGSYGGGGSGGGYGGGSGSR.G
	Sample9-08.2864.2864.2	2.7277	0.0805	99.0%	1792.7356	1791.7277	2.6	1	7.000864	8.8	43.6%	1	R.GGSGGSYGGGGSGGGYGGGSGSR.G
	Sample9-09.3335.3335.2	3.3883	0.2686	99.9%	1791.7319	1791.7277	2.4	1	10.642031	8.8	47.4%	2	R.GGSGGSYGGGGSGGGYGGGSGSR.G
	Sample9-08.3034.3034.3	3.8147	0.2806	99.7%	4974.948	4972.9365	1.0	1	8.224075	8.7	27.2%	1	R.GGSGGSYGGGSGSGGGSGGGYGGGSGGGHSGGSGGGHSGGSGGNYGGGSGSGGGSGGGYGGGSGSR.G
	Sample9-03.3197.3197.3	5.2018	0.597	100.0%	3225.2815	3223.2815	-2.1	1	11.936499	4.72	36.6%	13	R.GGSGGSHGGGSGFGGESGGSYGGGEEASGSGGGYGGGSGK.S
	Sample9-04.2732.2732.3	6.3357	0.6754	100.0%	3223.2842	3223.2815	0.8	1	12.751617	4.72	51.0%	7	R.GGSGGSHGGGSGFGGESGGSYGGGEEASGSGGGYGGGSGK.S
	Sample9-05.2817.2817.3	3.1479	0.3596	99.7%	3225.2952	3223.2815	2.2	1	7.681333	4.72	28.9%	1	R.GGSGGSHGGGSGFGGESGGSYGGGEEASGSGGGYGGGSGK.S
	Sample9-07.3074.3074.3	5.4422	0.6374	100.0%	3225.2961	3223.2815	2.5	1	12.826522	4.72	42.6%	1	R.GGSGGSHGGGSGFGGESGGSYGGGEEASGSGGGYGGGSGK.S
	Sample9-08.3411.3411.3	4.038	0.4579	99.8%	3224.288	3223.2815	1.0	1	7.985672	4.72	35.0%	1	R.GGSGGSHGGGSGFGGESGGSYGGGEEASGSGGGYGGGSGK.S
	Sample9-09.3809.3809.3	5.3214	0.5428	100.0%	3225.2954	3223.2815	2.2	1	10.424317	4.72	34.0%	1	R.GGSGGSHGGGSGFGGESGGSYGGGEEASGSGGGYGGGSGK.S
	Sample9-09.3731.3731.3	2.4454	0.257	99.0%	3622.4407	3621.4365	0.2	22	5.326826	5.52	18.6%	1	R.GGSGGSHGGGSGFGGESGGSYGGGEEASGSGGGYGGGSGKSSHS.-
	Sample9-05.2126.2126.2	2.5885	0.5122	99.1%	1281.5491	1281.5454	2.9	1	7.5712485	8.8	70.8%	1	G.SGGGYGGGSGKSSHS.-
U	sp|P04264|K2C1_HUMAN	46	110	32.5%	644	66039	8.1	0.004682889	1.1134889	Keratin, type II cytoskeletal 1 OS=Homo sapiens GN=KRT1 PE=1 SV=6
	Filename	XCorr	DeltCN	Conf%	ObsM+H+	CalcM+H+	PPM	SpR	Prob Score	pI	Ion%	#	Sequence
*	Sample9-05.3685.3685.2	3.2694	0.4872	100.0%	1673.7864	1673.7878	-0.9	1	8.444955	9.08	64.5%	1	R.SGYRSGGGFSSGSAGIIN.Y
*	Sample9-06.3560.3560.2	4.0097	0.4537	100.0%	1674.7924	1673.7878	0.7	1	7.3183064	9.08	64.5%	2	R.SGYRSGGGFSSGSAGIIN.Y
*	Sample9-07.3776.3776.2	3.245	0.4635	100.0%	1674.7921	1673.7878	0.5	1	7.853554	9.08	62.1%	1	R.SGYRSGGGFSSGSAGIIN.Y
*	Sample9-08.4146.4146.2	3.6422	0.3926	99.7%	1674.7964	1673.7878	3.1	2	6.5808673	9.08	51.6%	1	R.SGYRSGGGFSSGSAGIIN.Y
*	Sample9-04.3769.3769.2	4.5179	0.4333	100.0%	1658.7968	1657.7928	0.3	1	8.573648	9.08	84.0%	2	R.SGGGFSSGSAGIINYQR.R
*	Sample9-05.3936.3936.2	4.6675	0.3346	100.0%	1657.7941	1657.7928	0.7	1	8.843902	9.08	71.4%	2	R.SGGGFSSGSAGIINYQR.R
*	Sample9-06.3802.3802.2	4.3304	0.347	100.0%	1657.7975	1657.7928	2.8	1	7.8929825	9.08	77.8%	1	R.SGGGFSSGSAGIINYQR.R
*	Sample9-07.4033.4033.2	4.3035	0.3669	100.0%	1658.8004	1657.7928	2.5	1	8.344119	9.08	67.9%	1	R.SGGGFSSGSAGIINYQR.R
*	Sample9-08.4387.4387.2	3.5975	0.4268	100.0%	1657.8003	1657.7928	4.5	1	7.624141	9.08	66.7%	1	R.SGGGFSSGSAGIINYQR.R
*	Sample9-09.4766.4766.2	4.3313	0.3596	100.0%	1657.7957	1657.7928	1.7	1	8.13429	9.08	67.9%	1	R.SGGGFSSGSAGIINYQR.R
*	Sample9-07.3791.3791.2	4.4479	0.5548	100.0%	1766.7377	1765.7347	-0.2	1	10.338764	8.26	62.9%	1	R.FSSCGGGGGSFGAGGGFGSR.S
	Sample9-09.4274.4274.2	2.8713	0.5052	100.0%	1113.5093	1113.5072	1.9	1	8.571999	10.06	68.2%	1	G.GGSFGAGGGFGSR.S
	Sample9-06.3272.3272.2	2.8299	0.3978	99.0%	999.4674	999.4643	3.1	1	6.8619046	10.06	78.9%	1	G.SFGAGGGFGSR.S
	Sample9-09.4309.4309.2	2.6936	0.4678	99.7%	999.46655	999.4643	2.3	1	7.1077423	10.06	89.5%	1	G.SFGAGGGFGSR.S
*	Sample9-04.3372.3372.2	2.3045	0.067	98.6%	874.5001	874.49927	1.0	1	5.0522842	9.08	93.3%	1	R.SLVNLGGSK.S
*	Sample9-09.6342.6342.2	1.9488	0.1864	98.6%	1687.9927	1687.9701	13.4	1	5.1567364	10.99	44.8%	1	R.SLVNLGGSKSISISVAR.G
	Sample9-05.5866.5866.2	3.2596	0.4043	100.0%	1383.689	1383.6903	-1.0	1	6.67116	6.56	80.0%	9	K.SLNNQFASFIDK.V
	Sample9-06.6210.6210.2	3.9782	0.4054	100.0%	1383.6906	1383.6903	0.2	1	6.8768883	6.56	94.7%	11	K.SLNNQFASFIDK.V
	Sample9-07.6827.6827.2	3.8811	0.3528	100.0%	1383.6907	1383.6903	0.3	1	6.8818007	6.56	95.0%	4	K.SLNNQFASFIDK.V
	Sample9-08.7225.7225.2	3.3078	0.2587	99.9%	1385.697	1383.6903	0.0	1	6.2394357	6.56	85.0%	1	K.SLNNQFASFIDK.V
	Sample9-03.3701.3701.2	4.2231	0.2123	100.0%	1476.7899	1475.7853	0.9	2	6.335738	6.56	85.0%	3	R.FLEQQNQVLQTK.W
	Sample9-04.3521.3521.2	4.9274	0.2555	100.0%	1475.7877	1475.7853	1.7	1	5.593731	6.56	95.0%	4	R.FLEQQNQVLQTK.W
	Sample9-05.5703.5703.2	3.9211	0.2771	100.0%	1476.7549	1475.7489	1.8	1	5.6438465	4.46	70.0%	3	K.WELLQQVDTSTR.T
	Sample9-06.6113.6113.2	3.7675	0.2427	99.9%	1475.75	1475.7489	0.7	1	6.1912546	4.46	80.0%	3	K.WELLQQVDTSTR.T
	Sample9-07.6582.6582.2	3.4247	0.2999	100.0%	1475.7377	1475.7489	-7.6	1	5.773842	4.46	80.0%	3	K.WELLQQVDTSTR.T
	Sample9-08.7015.7015.2	2.5553	0.1846	99.6%	1475.75	1475.7489	0.7	1	4.632414	4.46	65.0%	1	K.WELLQQVDTSTR.T
	Sample9-04.3010.3010.2	2.5586	0.2999	99.8%	1394.7366	1393.7322	0.7	1	6.1182404	6.56	75.0%	2	R.TNAENEFVTIKK.D
*	Sample9-06.9052.9052.2	4.3324	0.0036	99.7%	1302.7167	1302.7151	1.2	1	6.5283775	4.14	95.0%	9	R.SLDLDSIIAEVK.A
*	Sample9-07.11376.11376.2	4.4386	0.0018	99.7%	1302.7167	1302.7151	1.2	1	6.2784824	4.14	95.0%	7	R.SLDLDSIIAEVK.A
*	Sample9-08.12841.12841.2	4.3876	0.0032	99.7%	1302.7181	1302.7151	2.3	1	6.3247743	4.14	95.0%	4	R.SLDLDSIIAEVK.A
*	Sample9-09.13117.13117.2	4.3668	0.0037	99.7%	1302.7173	1302.7151	1.7	1	5.9186444	4.14	95.0%	3	R.SLDLDSIIAEVK.A
*	Sample9-02.3019.3019.2	2.3329	0.1839	99.6%	1065.5232	1065.5211	1.9	2	5.7115245	4.46	78.6%	2	K.AQYEDIAQK.S
	Sample9-02.3023.3023.2	2.6105	0.3638	99.9%	1125.5437	1125.5422	1.3	1	6.673503	4.46	81.2%	1	K.AEAESLYQSK.Y
	Sample9-03.3757.3757.2	3.4752	0.2411	99.9%	1180.6055	1179.6003	1.5	1	6.0580444	4.46	82.4%	4	K.YEELQITAGR.H
	Sample9-04.3506.3506.2	3.3598	0.1787	99.8%	1179.6011	1179.6003	0.6	1	4.9815297	4.46	94.1%	2	K.YEELQITAGR.H
	Sample9-05.3562.3562.2	3.8125	0.1881	99.9%	1179.602	1179.6003	1.4	1	5.518587	4.46	94.1%	1	K.YEELQITAGR.H
	Sample9-06.3543.3543.2	3.4875	0.2909	100.0%	1179.5989	1179.6003	-1.2	1	6.0370884	4.46	100.0%	1	K.YEELQITAGR.H
	Sample9-07.3773.3773.2	3.6585	0.2509	100.0%	1179.6035	1179.6003	2.7	1	5.8475356	4.46	100.0%	1	K.YEELQITAGR.H
	Sample9-08.4126.4126.2	3.2072	0.2541	99.9%	1179.6025	1179.6003	1.9	1	5.9939437	4.46	87.5%	1	K.YEELQITAGR.H
	Sample9-02.3234.3234.2	2.2787	0.1096	99.1%	1033.5181	1033.516	2.0	1	4.023352	4.14	80.0%	2	R.TLLEGEESR.M
	Sample9-03.3005.3005.2	5.3341	0.6284	100.0%	2384.9622	2383.952	2.9	1	13.893742	8.64	52.5%	2	R.GGGGGGYGSGGSSYGSGGGSYGSGGGGGGGR.G
	Sample9-08.3241.3241.2	2.7664	0.4066	99.9%	2385.9595	2383.952	0.4	2	8.758719	8.64	27.0%	1	R.GGGGGGYGSGGSSYGSGGGSYGSGGGGGGGR.G
	Sample9-09.3649.3649.2	4.7992	0.6122	100.0%	2384.9631	2383.952	3.3	1	11.376394	8.64	43.6%	1	R.GGGGGGYGSGGSSYGSGGGSYGSGGGGGGGR.G
	Sample9-03.3022.3022.3	5.1637	0.4762	99.7%	2384.9595	2383.952	1.8	1	9.730552	8.64	51.2%	1	R.GGGGGGYGSGGSSYGSGGGSYGSGGGGGGGR.G
*	Sample9-03.2349.2349.2	3.7591	0.3662	100.0%	1092.5037	1092.5028	0.8	1	6.6718783	10.06	95.8%	2	R.GSGGGSSGGSIGGR.G
*	Sample9-06.2289.2289.2	4.3588	0.2974	100.0%	1752.8319	1751.8267	1.1	11	6.833137	10.99	41.7%	2	R.GSGGGSSGGSIGGRGSSSGGVK.S
U	PF3D7_0925900	6	13	32.3%	217	24698	5.6	0.0016424445	1.1037784	| organism=Plasmodium_falciparum_3D7 | product=conserved Plasmodium protein, unknown function | location=Pf3D7_09_v3:1040713-1041516(+) | length=217 | sequence_SO=chromosome | SO=protein_coding
	Filename	XCorr	DeltCN	Conf%	ObsM+H+	CalcM+H+	PPM	SpR	Prob Score	pI	Ion%	#	Sequence
*	Sample9-07.8120.8120.2	3.4353	0.4771	100.0%	1771.8485	1771.8497	-0.7	1	9.693812	4.46	57.7%	2	K.NLQGTFYEIATNASDK.I
*	Sample9-08.8700.8700.2	4.1231	0.4939	100.0%	1772.8563	1771.8497	1.8	1	9.453601	4.46	63.0%	3	K.NLQGTFYEIATNASDK.I
*	Sample9-09.8837.8837.2	4.3985	0.5535	100.0%	1771.851	1771.8497	0.7	1	9.749035	4.46	72.0%	2	K.NLQGTFYEIATNASDK.I
*	Sample9-08.12075.12075.2	2.9463	0.375	99.9%	1698.8304	1698.8268	2.2	1	7.0477567	6.56	58.3%	1	R.DGNLGYVLINFSCAR.N
*	Sample9-05.5317.5317.2	2.2862	0.282	99.8%	1149.6106	1148.6053	1.6	1	4.420621	6.56	75.0%	3	K.SIEPMIIMSK.Y
*	Sample9-02.14304.14304.3	4.4318	0.4772	99.8%	3419.7	3418.6917	1.4	1	7.5434284	3.47	44.3%	2	K.LINSLYLAGYEPSLLTWPFIIQTDQTFCD.-
U	PF3D7_1026800	14	209	30.4%	263	29856	6.2	0.021787008	1.0137241	| organism=Plasmodium_falciparum_3D7 | product=40S ribosomal protein S2 (RPS2) | location=Pf3D7_10_v3:1122962-1124037(+) | length=263 | sequence_SO=chromosome | SO=protein_coding
	Filename	XCorr	DeltCN	Conf%	ObsM+H+	CalcM+H+	PPM	SpR	Prob Score	pI	Ion%	#	Sequence
*	Sample9-05.7242.7242.3	2.5039	0.2828	99.3%	2268.2915	2267.287	0.5	3	4.672407	10.06	31.1%	1	R.IIVAISNPADVVVVSARPFGSR.A
*	Sample9-08.17313.17313.3	2.9144	0.341	99.8%	2268.2942	2267.287	1.6	1	5.61589	10.06	49.2%	4	R.IIVAISNPADVVVVSARPFGSR.A
*	Sample9-09.18714.18714.3	3.0615	0.3688	99.7%	2268.2886	2267.287	-0.8	2	6.220123	10.06	43.5%	17	R.IIVAISNPADVVVVSARPFGSR.A
*	Sample9-04.3385.3385.2	4.0747	0.3896	100.0%	1353.6929	1353.691	1.4	1	7.202396	9.08	90.9%	4	K.FAQYTGAQAIAGR.W
*	Sample9-08.7302.7302.2	2.5316	0.1003	99.1%	1530.8164	1529.8145	-0.9	3	5.0154924	9.08	54.5%	1	R.WTPGMLTNQIIQK.F
*	Sample9-09.7542.7542.2	2.5189	0.3054	99.8%	1529.8153	1529.8145	0.6	2	5.443536	9.08	50.0%	1	R.WTPGMLTNQIIQK.F
*	Sample9-08.23818.23818.2	5.6145	0.4597	100.0%	2184.191	2183.1821	2.5	1	7.792835	4.46	77.8%	37	K.ESIALMYWLLAQEVLYLK.G
*	Sample9-09.22884.22884.2	6.2644	0.476	100.0%	2184.187	2183.1821	0.7	1	9.535514	4.46	85.2%	59	K.ESIALMYWLLAQEVLYLK.G
*	Sample9-08.24144.24144.3	4.2278	0.3565	99.9%	2184.1929	2183.1821	3.4	1	7.366736	4.46	44.4%	22	K.ESIALMYWLLAQEVLYLK.G
*	Sample9-09.662.662.3	5.6064	0.3844	99.8%	2184.1836	2183.1821	-0.9	1	6.646161	4.46	63.8%	52	K.ESIALMYWLLAQEVLYLK.G
*	Sample9-07.15463.15463.2	2.3364	0.3579	99.8%	1809.8501	1809.8451	2.8	3	5.935674	4.46	43.5%	1	R.SEPWNVMVDMFLWR.D
*	Sample9-08.17914.17914.2	4.4493	0.5485	100.0%	1810.8552	1809.8451	3.7	1	9.375528	4.46	86.4%	5	R.SEPWNVMVDMFLWR.D
*	Sample9-09.18197.18197.2	4.9012	0.5034	100.0%	1809.8478	1809.8451	1.5	1	9.319457	4.46	91.3%	4	R.SEPWNVMVDMFLWR.D
*	Sample9-09.18117.18117.3	2.3543	0.2406	99.0%	1809.8446	1809.8451	-0.3	1	4.4955645	4.46	55.0%	1	R.SEPWNVMVDMFLWR.D
U	contaminant_KERATIN03	30	68	28.5%	593	59519	5.2	0.0031438463	0.9275249	no description
U	sp|P13645|K1C10_HUMAN	30	68	28.9%	584	58827	5.2	0.003192296	0.94536006	Keratin, type I cytoskeletal 10 OS=Homo sapiens GN=KRT10 PE=1 SV=6
	Filename	XCorr	DeltCN	Conf%	ObsM+H+	CalcM+H+	PPM	SpR	Prob Score	pI	Ion%	#	Sequence
	Sample9-04.3274.3274.2	2.8743	0.3977	99.0%	1096.5653	1096.5634	1.8	1	7.176761	9.08	81.0%	1	R.ISSSKGSLGGGF.S
	Sample9-05.4839.4839.2	2.9385	0.4501	100.0%	1707.7747	1707.7722	1.4	1	8.102449	10.06	48.3%	1	K.GSLGGGFSSGGFSGGSFSR.G
	Sample9-06.5014.5014.2	4.2924	0.5855	100.0%	1707.772	1707.7722	-0.1	1	11.287581	10.06	73.3%	3	K.GSLGGGFSSGGFSGGSFSR.G
	Sample9-07.5222.5222.2	4.6245	0.5323	100.0%	1707.7733	1707.7722	0.6	1	11.221792	10.06	76.7%	2	K.GSLGGGFSSGGFSGGSFSR.G
	Sample9-08.5556.5556.2	4.7257	0.5909	100.0%	1708.7744	1707.7722	-0.7	1	11.321605	10.06	80.0%	3	K.GSLGGGFSSGGFSGGSFSR.G
	Sample9-09.5832.5832.2	4.3242	0.4962	100.0%	1707.7739	1707.7722	1.0	1	9.49136	10.06	68.8%	2	K.GSLGGGFSSGGFSGGSFSR.G
	Sample9-03.3423.3423.2	1.7685	0.1978	99.1%	809.4415	809.4403	1.5	5	4.210215	6.56	72.7%	1	R.LASYLDK.V
	Sample9-02.3339.3339.2	4.2696	0.4336	100.0%	1381.6506	1381.6481	1.9	1	8.767391	3.96	89.5%	4	R.ALEESNYELEGK.I
	Sample9-07.11909.11909.2	2.7948	0.1238	99.4%	2367.2654	2367.2627	1.1	1	4.2922826	4.46	63.3%	1	K.NQILNLTTDNANILLQIDNAR.L
	Sample9-08.13509.13509.2	5.4728	0.4418	100.0%	2368.27	2367.2627	1.7	1	8.096986	4.46	62.1%	1	K.NQILNLTTDNANILLQIDNAR.L
	Sample9-09.13787.13787.2	5.8042	0.4951	100.0%	2368.266	2367.2627	0.0	1	9.131267	4.46	73.3%	1	K.NQILNLTTDNANILLQIDNAR.L
	Sample9-07.11946.11946.3	4.835	0.3163	99.8%	2368.2686	2367.2627	1.1	1	7.141476	4.46	64.4%	3	K.NQILNLTTDNANILLQIDNAR.L
	Sample9-08.13541.13541.3	6.8381	0.3806	99.8%	2368.2727	2367.2627	2.8	1	7.730716	4.46	62.3%	4	K.NQILNLTTDNANILLQIDNAR.L
	Sample9-09.13744.13744.3	5.3611	0.2589	99.7%	2368.2668	2367.2627	0.3	9	5.579528	4.46	49.2%	2	K.NQILNLTTDNANILLQIDNAR.L
	Sample9-02.3216.3216.2	1.8641	0.2035	99.4%	807.40063	807.39954	1.4	1	4.75889	4.46	83.3%	1	R.LAADDFR.L
	Sample9-03.4382.4382.2	2.2822	0.1596	99.5%	1031.5989	1031.5983	0.6	1	4.008547	4.46	92.9%	2	R.VLDELTLTK.A
	Sample9-07.13219.13219.2	3.1252	0.4147	100.0%	2873.4048	2872.3928	3.0	1	7.0003476	4.14	48.3%	1	R.NVSTGDVNVEMNAAPGVDLTQLLNNMR.S
	Sample9-08.15200.15200.2	4.3074	0.4414	100.0%	2873.399	2872.3928	1.0	1	7.4598927	4.14	62.5%	1	R.NVSTGDVNVEMNAAPGVDLTQLLNNMR.S
	Sample9-09.15478.15478.2	3.6474	0.4832	100.0%	2873.3948	2872.3928	-0.5	1	8.48584	4.14	70.0%	1	R.NVSTGDVNVEMNAAPGVDLTQLLNNMR.S
	Sample9-06.10664.10664.3	2.9803	0.2674	99.5%	2873.3906	2872.3928	-1.9	1	6.093325	4.14	29.2%	3	R.NVSTGDVNVEMNAAPGVDLTQLLNNMR.S
	Sample9-07.13302.13302.3	4.8395	0.3983	99.9%	2873.401	2872.3928	1.6	1	6.529838	4.14	42.7%	3	R.NVSTGDVNVEMNAAPGVDLTQLLNNMR.S
	Sample9-08.15177.15177.3	4.6028	0.4202	99.9%	2873.3984	2872.3928	0.8	1	6.6036277	4.14	44.6%	2	R.NVSTGDVNVEMNAAPGVDLTQLLNNMR.S
	Sample9-02.3978.3978.2	2.0492	0.1481	99.1%	1109.4884	1109.4899	-1.3	1	5.1623406	4.14	85.7%	1	K.DAEAWFNEK.S
	Sample9-07.11169.11169.2	4.9273	0.3649	100.0%	1798.0139	1797.0116	-0.6	1	7.535118	4.46	66.7%	4	R.NVQALEIELQSQLALK.Q
	Sample9-08.12483.12483.2	6.3439	0.351	100.0%	1798.0168	1797.0116	1.1	1	8.3421755	4.46	81.5%	8	R.NVQALEIELQSQLALK.Q
	Sample9-09.12714.12714.2	6.5352	0.3497	100.0%	1798.0193	1797.0116	2.4	1	8.5932455	4.46	81.5%	6	R.NVQALEIELQSQLALK.Q
	Sample9-08.12846.12846.3	2.405	0.2402	99.0%	1798.0155	1797.0116	0.3	3	4.9386973	4.46	40.8%	1	R.NVQALEIELQSQLALK.Q
	Sample9-08.17479.17479.3	5.0921	0.3963	99.8%	2747.4324	2746.4192	3.6	1	7.117218	4.46	47.8%	2	R.YCVQLSQIQAQISALEEQLQQIR.A
	Sample9-09.17783.17783.3	4.6117	0.4465	99.8%	2747.4255	2746.4192	1.1	1	7.6001825	4.46	44.9%	2	R.YCVQLSQIQAQISALEEQLQQIR.A
	Sample9-02.3136.3136.2	2.0482	0.1502	98.3%	1262.5996	1262.5972	1.9	6	4.439972	4.46	50.0%	1	R.SLLEGEGSSGGGGR.G
U	PF3D7_0608800	35	237	26.6%	414	46055	6.9	0.015694775	0.8450154	| organism=Plasmodium_falciparum_3D7 | product=ornithine aminotransferase (OAT) | location=Pf3D7_06_v3:362635-363879(+) | length=414 | sequence_SO=chromosome | SO=protein_coding
	Filename	XCorr	DeltCN	Conf%	ObsM+H+	CalcM+H+	PPM	SpR	Prob Score	pI	Ion%	#	Sequence
*	Sample9-04.4723.4723.2	2.5527	0.2692	99.8%	1212.5901	1212.5895	0.5	1	5.236789	4.14	73.3%	2	K.GVFVYDIEDR.R
*	Sample9-08.3355.3355.2	1.9905	0.0922	98.3%	877.4949	877.4924	2.9	4	2.5846817	9.35	83.3%	1	K.KLTICSR.A
*	Sample9-05.6071.6071.2	2.2524	0.2978	99.8%	1233.6165	1233.615	1.2	1	5.320868	6.56	93.8%	2	R.YLTNLFGYDK.V
*	Sample9-06.6531.6531.2	2.8792	0.3431	100.0%	1233.6178	1233.615	2.3	1	6.5738153	6.56	93.8%	5	R.YLTNLFGYDK.V
*	Sample9-07.7377.7377.2	2.6241	0.2928	99.9%	1233.6157	1233.615	0.6	1	5.482934	6.56	93.8%	2	R.YLTNLFGYDK.V
*	Sample9-08.7909.7909.2	1.8261	0.2379	99.3%	1233.616	1233.615	0.8	3	4.229179	6.56	56.2%	2	R.YLTNLFGYDK.V
*	Sample9-04.3845.3845.2	3.9978	0.5154	100.0%	1715.8052	1715.7979	4.3	1	9.925264	4.46	66.7%	2	K.VLMMNTGAEASETAYK.L
*	Sample9-05.3836.3836.2	5.0219	0.4752	100.0%	1716.8046	1715.7979	2.0	1	9.17474	4.46	85.2%	2	K.VLMMNTGAEASETAYK.L
*	Sample9-06.3794.3794.2	4.6483	0.5417	100.0%	1715.8016	1715.7979	2.2	1	9.391182	4.46	81.5%	1	K.VLMMNTGAEASETAYK.L
*	Sample9-07.4028.4028.2	5.6588	0.5102	100.0%	1715.8016	1715.7979	2.2	1	10.370801	4.46	88.9%	1	K.VLMMNTGAEASETAYK.L
*	Sample9-08.4373.4373.2	4.1325	0.4854	100.0%	1716.8055	1715.7979	2.5	1	10.004995	4.46	74.1%	1	K.VLMMNTGAEASETAYK.L
*	Sample9-09.4756.4756.2	4.4101	0.4836	100.0%	1716.8043	1715.7979	1.8	1	10.297282	4.46	77.8%	1	K.VLMMNTGAEASETAYK.L
*	Sample9-03.3678.3678.2	3.1522	0.3373	100.0%	1293.6388	1293.6368	1.5	1	7.7582264	8.26	83.3%	4	K.IIVCNNNFSGR.T
*	Sample9-04.3287.3287.2	3.4089	0.3261	100.0%	1293.6395	1293.6368	2.1	1	8.526365	8.26	100.0%	3	K.IIVCNNNFSGR.T
*	Sample9-05.3337.3337.2	3.3291	0.294	100.0%	1293.6385	1293.6368	1.3	1	7.9809785	8.26	84.2%	2	K.IIVCNNNFSGR.T
*	Sample9-04.7957.7957.2	2.7509	0.2444	99.8%	1394.7323	1393.7263	1.9	15	4.6803203	9.08	50.0%	4	K.NNFGPFVPNFLK.V
*	Sample9-05.7923.7923.2	2.8591	0.2287	99.8%	1393.7273	1393.7263	0.7	1	5.643642	9.08	60.0%	8	K.NNFGPFVPNFLK.V
*	Sample9-06.8652.8652.2	2.7066	0.2954	99.8%	1393.7288	1393.7263	1.8	1	5.3026342	9.08	70.0%	12	K.NNFGPFVPNFLK.V
*	Sample9-07.10586.10586.2	3.1444	0.283	99.9%	1393.7308	1393.7263	3.2	1	5.9795394	9.08	75.0%	4	K.NNFGPFVPNFLK.V
*	Sample9-08.11656.11656.2	3.096	0.2425	99.8%	1393.7281	1393.7263	1.3	1	6.0171337	9.08	80.0%	3	K.NNFGPFVPNFLK.V
*	Sample9-09.11870.11870.2	3.0331	0.2645	99.9%	1393.7289	1393.7263	1.8	1	6.37268	9.08	90.0%	2	K.NNFGPFVPNFLK.V
*	Sample9-08.11835.11835.2	4.7586	0.4915	100.0%	1781.9331	1780.9229	3.9	1	9.105875	4.46	77.8%	1	K.YNVLFVADEVQTGLGR.T
*	Sample9-09.11997.11997.2	3.1553	0.4264	100.0%	1780.9238	1780.9229	0.5	1	8.089086	4.46	66.7%	1	K.YNVLFVADEVQTGLGR.T
*	Sample9-09.5473.5473.2	2.6305	0.0909	98.9%	2065.1606	2063.147	3.4	1	5.4137516	8.26	48.1%	2	K.LLCTHHYGVKPDVILLGK.A
*	Sample9-08.5836.5836.3	2.9453	0.3161	99.7%	2063.1536	2063.147	3.2	1	6.0206532	8.26	51.1%	1	K.LLCTHHYGVKPDVILLGK.A
*	Sample9-09.5653.5653.3	4.0364	0.3763	99.9%	2064.1519	2063.147	0.7	1	6.7411146	8.26	56.9%	14	K.LLCTHHYGVKPDVILLGK.A
*	Sample9-06.3868.3868.2	2.6475	0.4277	99.2%	1138.7212	1138.7194	1.6	1	6.9881907	8.8	76.5%	1	Y.GVKPDVILLGK.A
*	Sample9-07.3745.3745.2	2.7898	0.3955	99.0%	1138.7206	1138.7194	1.1	1	7.3855577	8.8	88.2%	2	Y.GVKPDVILLGK.A
*	Sample9-03.6373.6373.2	2.7541	0.2646	99.8%	1100.6465	1100.6462	0.2	1	5.0027585	9.08	75.0%	55	K.LGAPFLQNLK.E
*	Sample9-04.5136.5136.2	3.0489	0.256	99.9%	1100.6465	1100.6462	0.2	1	4.9357934	9.08	93.8%	46	K.LGAPFLQNLK.E
*	Sample9-05.5880.5880.2	3.1606	0.2464	99.9%	1100.6471	1100.6462	0.8	1	5.256211	9.08	100.0%	24	K.LGAPFLQNLK.E
*	Sample9-06.6169.6169.2	2.8966	0.1904	99.8%	1100.6455	1100.6462	-0.7	1	5.1447096	9.08	100.0%	12	K.LGAPFLQNLK.E
*	Sample9-07.6655.6655.2	3.1481	0.2182	99.9%	1100.6465	1100.6462	0.2	1	4.774847	9.08	100.0%	7	K.LGAPFLQNLK.E
*	Sample9-08.7162.7162.2	3.0035	0.2447	99.9%	1100.647	1100.6462	0.7	1	4.718672	9.08	93.8%	4	K.LGAPFLQNLK.E
*	Sample9-09.7322.7322.2	3.2318	0.256	99.9%	1100.6471	1100.6462	0.8	1	4.847032	9.08	100.0%	3	K.LGAPFLQNLK.E
U	sp|P35908|K22E_HUMAN	19	40	26.4%	639	65433	8.0	0.0017161934	0.8365383	Keratin, type II cytoskeletal 2 epidermal OS=Homo sapiens GN=KRT2 PE=1 SV=2
	Filename	XCorr	DeltCN	Conf%	ObsM+H+	CalcM+H+	PPM	SpR	Prob Score	pI	Ion%	#	Sequence
	Sample9-03.3368.3368.2	4.0837	0.4644	100.0%	1254.6089	1254.6073	1.3	1	9.357649	10.06	87.5%	3	R.GFSSGSAVVSGGSR.R
	Sample9-04.2841.2841.2	3.483	0.4542	100.0%	1254.6093	1254.6073	1.6	1	8.83047	10.06	70.8%	1	R.GFSSGSAVVSGGSR.R
	Sample9-07.6544.6544.2	3.4336	0.4892	100.0%	1839.9155	1838.9144	-1.2	1	9.611253	10.06	40.0%	1	K.SISISVAGGGGGFGAAGGFGGR.G
	Sample9-08.6936.6936.2	6.0124	0.6021	100.0%	1839.9172	1838.9144	-0.3	1	13.556322	10.06	71.1%	5	K.SISISVAGGGGGFGAAGGFGGR.G
	Sample9-09.7189.7189.2	5.684	0.5815	100.0%	1838.9148	1838.9144	0.2	1	12.559728	10.06	69.4%	5	K.SISISVAGGGGGFGAAGGFGGR.G
	Sample9-06.3420.3420.2	2.9468	0.4155	99.0%	1181.5435	1181.5447	-1.0	1	7.1096926	10.06	68.0%	1	A.GGGGGFGAAGGFGGR.G
*	Sample9-08.7576.7576.2	2.6134	0.1324	99.3%	2400.0186	2399.0186	-1.4	1	6.887079	10.06	47.2%	1	R.GGGFGGGSSFGGGSGFSGGGFGGGGFGGGR.F
*	Sample9-09.7751.7751.2	4.4025	0.09	99.8%	2400.019	2399.0186	-1.2	1	8.123894	10.06	75.0%	1	R.GGGFGGGSSFGGGSGFSGGGFGGGGFGGGR.F
	Sample9-03.3701.3701.2	4.2231	0.2123	100.0%	1476.7899	1475.7853	0.9	2	6.335738	6.56	85.0%	3	R.FLEQQNQVLQTK.W
	Sample9-04.3521.3521.2	4.9274	0.2555	100.0%	1475.7877	1475.7853	1.7	1	5.593731	6.56	95.0%	4	R.FLEQQNQVLQTK.W
	Sample9-08.11995.11995.2	2.2128	0.1831	99.3%	1460.8022	1460.7996	1.8	1	4.8824763	4.14	63.2%	1	K.VDLLNQEIEFLK.V
	Sample9-09.12270.12270.2	2.61	0.0755	99.1%	1461.8036	1460.7996	0.5	2	3.8501477	4.14	73.7%	1	K.VDLLNQEIEFLK.V
	Sample9-07.11402.11402.2	3.6014	0.3555	100.0%	1329.7268	1329.726	0.6	1	5.775366	4.14	75.0%	4	R.NLDLDSIIAEVK.A
	Sample9-08.12867.12867.2	4.0029	0.4572	100.0%	1329.7288	1329.726	2.1	1	7.084561	4.14	90.0%	3	R.NLDLDSIIAEVK.A
	Sample9-09.13022.13022.2	3.6547	0.3187	100.0%	1329.7269	1329.726	0.7	1	6.6005497	4.14	85.0%	2	R.NLDLDSIIAEVK.A
	Sample9-02.3022.3022.2	2.7595	0.0589	99.4%	1107.5457	1107.5428	2.5	1	6.322296	4.46	86.7%	1	K.AQYEEIAQR.S
	Sample9-03.2599.2599.2	2.6928	0.184	99.6%	1742.71	1740.7056	-1.3	1	6.590969	8.8	40.6%	1	R.GSSSGGGYSSGSSSYGSGGR.Q
	Sample9-03.2805.2805.2	3.5532	0.3978	100.0%	1741.7473	1741.7484	-0.6	1	9.202813	9.08	54.1%	1	R.GGSGGGGSISGGGYGSGGGSGGR.Y
	Sample9-03.2706.2706.2	3.3836	0.3486	100.0%	1197.5477	1197.5494	-1.4	1	7.994391	8.8	76.0%	1	K.GGSISGGGYGSGGGK.H
U	sp|P32119|PRDX2_HUMAN	10	34	23.7%	198	21892	6.0	0.00470783	0.72583795	Peroxiredoxin-2 OS=Homo sapiens GN=PRDX2 PE=1 SV=5
	Filename	XCorr	DeltCN	Conf%	ObsM+H+	CalcM+H+	PPM	SpR	Prob Score	pI	Ion%	#	Sequence
*	Sample9-05.2599.2599.2	1.9203	0.2724	99.6%	972.5517	972.5513	0.4	2	5.0556245	8.8	80.0%	4	R.IGKPAPDFK.A
*	Sample9-06.2827.2827.2	2.2827	0.2809	99.8%	972.55347	972.5513	2.3	1	5.3218384	8.8	93.3%	12	R.IGKPAPDFK.A
*	Sample9-07.3319.3319.2	2.3112	0.2394	99.7%	972.55273	972.5513	1.5	2	5.242661	8.8	86.7%	6	R.IGKPAPDFK.A
*	Sample9-08.3473.3473.2	2.3588	0.2198	99.7%	972.5538	972.5513	2.6	1	5.945403	8.8	100.0%	2	R.IGKPAPDFK.A
*	Sample9-09.3902.3902.2	2.0094	0.1305	98.6%	972.554	972.5513	2.8	2	5.244328	8.8	86.7%	1	R.IGKPAPDFK.A
*	Sample9-05.4218.4218.2	3.1035	0.3287	98.6%	1147.6099	1147.6106	-0.6	1	6.966342	6.56	88.2%	1	C.PTEIIAFSNR.A
*	Sample9-08.15240.15240.2	3.1012	0.3118	99.9%	1735.9808	1734.9749	1.5	1	6.1926837	4.46	63.0%	1	K.EGGLGPLNIPLLADVTR.R
*	Sample9-09.15542.15542.2	3.4726	0.3974	100.0%	1734.9751	1734.9749	0.1	1	6.835223	4.46	64.3%	2	K.EGGLGPLNIPLLADVTR.R
	Sample9-04.3960.3960.2	2.7249	0.2793	99.8%	1211.675	1211.6742	0.7	1	4.7836523	6.56	73.7%	4	R.QITVNDLPVGR.S
	Sample9-05.4075.4075.2	2.5148	0.2329	99.8%	1211.6753	1211.6742	0.9	1	5.061447	6.56	72.2%	1	R.QITVNDLPVGR.S
U	PF3D7_1357000	25	518	23.5%	443	48959	9.1	0.032057755	0.7179084	| organism=Plasmodium_falciparum_3D7 | product=elongation factor 1-alpha | location=Pf3D7_13_v3:2265817-2267148(-) | length=443 | sequence_SO=chromosome | SO=protein_coding
U	PF3D7_1357100	25	518	23.5%	443	48959	9.1	0.032057755	0.7179084	| organism=Plasmodium_falciparum_3D7 | product=elongation factor 1-alpha | location=Pf3D7_13_v3:2268901-2270232(+) | length=443 | sequence_SO=chromosome | SO=protein_coding
	Filename	XCorr	DeltCN	Conf%	ObsM+H+	CalcM+H+	PPM	SpR	Prob Score	pI	Ion%	#	Sequence
	Sample9-06.11761.11761.2	2.7228	0.4116	100.0%	1129.6622	1129.6615	0.6	1	6.1717944	6.56	87.5%	24	R.GITIDIALWK.F
	Sample9-07.14098.14098.2	3.6204	0.3622	100.0%	1129.6632	1129.6615	1.5	1	6.4958253	6.56	93.8%	67	R.GITIDIALWK.F
	Sample9-08.15252.15252.2	3.513	0.3508	100.0%	1129.6641	1129.6615	2.3	1	6.0694995	6.56	93.8%	58	R.GITIDIALWK.F
	Sample9-09.14782.14782.2	3.5194	0.352	100.0%	1129.6637	1129.6615	1.9	1	6.4685874	6.56	93.8%	88	R.GITIDIALWK.F
	Sample9-07.13985.13985.2	4.2537	0.374	100.0%	2909.482	2908.476	0.9	1	8.37924	4.14	63.3%	9	K.NMITGTSQADVALLVVPAEVGGFEGAFSK.E
	Sample9-08.16161.16161.2	4.7561	0.4524	100.0%	2909.4832	2908.476	1.3	1	9.458594	4.14	78.1%	5	K.NMITGTSQADVALLVVPAEVGGFEGAFSK.E
	Sample9-09.16479.16479.2	3.9129	0.4076	100.0%	2909.4802	2908.476	0.3	1	8.05969	4.14	56.2%	3	K.NMITGTSQADVALLVVPAEVGGFEGAFSK.E
	Sample9-06.11106.11106.3	6.8185	0.5431	100.0%	2909.4844	2908.476	1.7	1	8.867376	4.14	56.4%	27	K.NMITGTSQADVALLVVPAEVGGFEGAFSK.E
	Sample9-07.14161.14161.3	6.8304	0.5423	100.0%	2909.4868	2908.476	2.5	1	10.063353	4.14	65.3%	17	K.NMITGTSQADVALLVVPAEVGGFEGAFSK.E
	Sample9-08.16175.16175.3	6.4634	0.537	100.0%	2909.4822	2908.476	0.9	1	8.949452	4.14	64.0%	13	K.NMITGTSQADVALLVVPAEVGGFEGAFSK.E
	Sample9-09.16641.16641.3	6.6281	0.5661	100.0%	2909.484	2908.476	1.5	1	10.09699	4.14	60.0%	6	K.NMITGTSQADVALLVVPAEVGGFEGAFSK.E
	Sample9-07.14015.14015.4	3.7436	0.2939	99.8%	2910.4878	2908.476	1.7	71	5.069518	4.14	28.3%	1	K.NMITGTSQADVALLVVPAEVGGFEGAFSK.E
	Sample9-08.16178.16178.4	4.0064	0.2629	99.7%	2910.4883	2908.476	1.9	2	5.479326	4.14	34.7%	1	K.NMITGTSQADVALLVVPAEVGGFEGAFSK.E
	Sample9-07.6779.6779.2	3.0626	0.3335	99.9%	1299.748	1298.7467	-1.5	1	7.3058605	7.33	90.0%	3	K.EHALLAFTLGVK.Q
	Sample9-08.7387.7387.2	3.4526	0.3466	100.0%	1298.7474	1298.7467	0.6	1	8.259073	7.33	75.0%	69	K.EHALLAFTLGVK.Q
	Sample9-09.5565.5565.2	3.7848	0.3204	100.0%	1298.7482	1298.7467	1.1	1	8.0726795	7.33	85.0%	109	K.EHALLAFTLGVK.Q
	Sample9-09.12953.12953.2	3.0987	0.2317	99.8%	1892.9656	1892.964	0.8	1	6.473502	3.96	67.9%	1	K.VDFIPISGFEGDNLIEK.S
	Sample9-05.3452.3452.2	2.2013	0.0654	98.4%	917.5469	917.5455	1.5	1	5.3276625	8.8	100.0%	1	R.IPLQGVYK.I
	Sample9-03.3724.3724.2	2.729	0.3421	99.9%	1025.6111	1025.6102	0.8	1	5.641737	10.06	84.2%	4	K.IGGIGTVPVGR.V
	Sample9-04.3561.3561.2	2.9493	0.3093	99.9%	1025.612	1025.6102	1.8	2	5.3337255	10.06	78.9%	3	K.IGGIGTVPVGR.V
	Sample9-05.3609.3609.2	2.64	0.2348	99.8%	1025.6122	1025.6102	1.9	1	4.9727526	10.06	84.2%	2	K.IGGIGTVPVGR.V
	Sample9-06.3504.3504.2	3.1944	0.3059	99.9%	1025.6113	1025.6102	1.1	3	6.2222548	10.06	78.9%	2	K.IGGIGTVPVGR.V
	Sample9-07.3707.3707.2	2.6456	0.2226	99.8%	1025.6129	1025.6102	2.6	4	4.837577	10.06	73.7%	1	K.IGGIGTVPVGR.V
	Sample9-07.7541.7541.2	2.9995	0.327	99.9%	1780.8776	1779.8768	-1.5	1	5.9930906	6.56	57.1%	2	K.AGMVLNFAPSAVVSECK.S
	Sample9-08.8054.8054.2	3.8335	0.3604	100.0%	1780.882	1779.8768	1.0	1	6.3078294	6.56	75.0%	2	K.AGMVLNFAPSAVVSECK.S
U	PF3D7_1019400	3	7	22.2%	108	11775	9.4	0.0017769751	0.6672472	| organism=Plasmodium_falciparum_3D7 | product=60S ribosomal protein L30e, putative | location=Pf3D7_10_v3:786503-787008(+) | length=108 | sequence_SO=chromosome | SO=protein_coding
	Filename	XCorr	DeltCN	Conf%	ObsM+H+	CalcM+H+	PPM	SpR	Prob Score	pI	Ion%	#	Sequence
*	Sample9-06.3555.3555.2	3.3433	0.3058	99.9%	1472.7897	1472.789	0.5	1	7.19648	8.26	77.3%	1	K.LVIVSSNCPSIQR.S
*	Sample9-08.8271.8271.2	2.4486	0.178	99.6%	1304.666	1303.6603	1.8	6	5.048202	6.56	58.8%	3	R.SVIEYYAMLSK.C
*	Sample9-09.8356.8356.2	3.2335	0.3102	100.0%	1304.6663	1303.6603	2.0	1	6.9948015	6.56	88.9%	3	R.SVIEYYAMLSK.C
U	PF3D7_1105400	10	27	21.8%	261	29772	10.1	0.0028361576	0.6519618	| organism=Plasmodium_falciparum_3D7 | product=40S ribosomal protein S4, putative | location=Pf3D7_11_v3:235597-237097(-) | length=261 | sequence_SO=chromosome | SO=protein_coding
	Filename	XCorr	DeltCN	Conf%	ObsM+H+	CalcM+H+	PPM	SpR	Prob Score	pI	Ion%	#	Sequence
*	Sample9-08.16761.16761.2	2.3755	0.3153	99.8%	1378.9066	1378.9032	2.5	1	6.0351133	6.56	65.0%	7	K.LLESIPLVILLR.N
*	Sample9-09.16687.16687.2	3.0549	0.3172	99.9%	1378.9058	1378.9032	1.9	1	6.545189	6.56	80.0%	7	K.LLESIPLVILLR.N
*	Sample9-09.9886.9886.2	2.6043	0.1386	99.3%	1744.9226	1744.9163	3.6	1	5.105034	10.06	55.2%	4	K.FQVGSLVMVTAGHSVGR.V
*	Sample9-03.3676.3676.2	1.9394	0.2007	99.3%	917.532	917.5302	1.9	7	4.481177	6.56	73.3%	1	R.VGVISSIDK.N
*	Sample9-08.3924.3924.2	2.6431	0.3014	99.9%	917.53406	917.5302	4.2	3	5.3223147	6.56	85.7%	1	R.VGVISSIDK.N
*	Sample9-09.4319.4319.2	2.2697	0.2194	99.7%	917.53265	917.5302	2.7	6	4.491107	6.56	71.4%	1	R.VGVISSIDK.N
*	Sample9-04.4575.4575.2	2.5714	0.2745	99.8%	1307.705	1306.7001	1.2	2	6.043098	6.56	55.0%	2	R.LSNVFVIGDNTK.P
*	Sample9-04.4064.4064.2	2.0102	0.1319	99.1%	845.4891	845.488	1.3	1	3.4556305	9.08	100.0%	2	K.PYISLPR.E
*	Sample9-05.4117.4117.2	1.8446	0.1414	98.6%	845.49036	845.488	2.8	6	4.0182405	9.08	90.9%	1	K.PYISLPR.E
*	Sample9-07.4304.4304.2	2.0986	0.1432	99.4%	845.4889	845.488	1.1	1	3.1798513	9.08	100.0%	1	K.PYISLPR.E
U	PF3D7_1408100	16	48	21.7%	451	51693	8.0	0.0029179093	0.64816236	| organism=Plasmodium_falciparum_3D7 | product=plasmepsin III,histo-aspartic protease (HAP) | location=Pf3D7_14_v3:297468-298823(+) | length=451 | sequence_SO=chromosome | SO=protein_coding
	Filename	XCorr	DeltCN	Conf%	ObsM+H+	CalcM+H+	PPM	SpR	Prob Score	pI	Ion%	#	Sequence
*	Sample9-08.18154.18154.3	3.1694	0.2004	99.2%	2095.0906	2094.0808	3.1	5	3.960635	9.08	47.1%	1	K.FNFLFHTASSNVWVPSIK.C
*	Sample9-04.4207.4207.2	2.5893	0.2072	99.8%	980.5424	980.54114	1.3	4	5.27807	9.08	75.0%	1	K.AGTISGIFSK.D
*	Sample9-08.21054.21054.2	2.0056	0.2899	99.6%	3262.6829	3260.6726	1.1	1	4.9615793	4.14	30.8%	2	K.ANVILDSATSVITVPTEFFNQFVESASVFK.V
*	Sample9-09.21137.21137.2	2.3985	0.3557	99.8%	3261.6746	3260.6726	-0.4	1	5.8569484	4.14	44.4%	1	K.ANVILDSATSVITVPTEFFNQFVESASVFK.V
*	Sample9-07.18234.18234.3	2.6563	0.4013	99.7%	3261.682	3260.6726	1.8	3	6.233594	4.14	33.3%	1	K.ANVILDSATSVITVPTEFFNQFVESASVFK.V
*	Sample9-08.20836.20836.3	4.5254	0.3978	99.9%	3261.6807	3260.6726	1.4	1	7.512481	4.14	45.3%	5	K.ANVILDSATSVITVPTEFFNQFVESASVFK.V
*	Sample9-09.21152.21152.3	3.257	0.4333	99.9%	3260.6785	3260.6726	1.8	1	6.6006684	4.14	32.9%	2	K.ANVILDSATSVITVPTEFFNQFVESASVFK.V
*	Sample9-08.20612.20612.2	5.5027	0.5594	100.0%	1877.9183	1876.9116	1.8	1	9.960388	4.46	88.9%	4	V.PTEFFNQFVESASVFK.V
*	Sample9-09.21037.21037.2	5.5183	0.4638	100.0%	1877.9154	1876.9116	0.2	1	9.068795	4.46	84.6%	3	V.PTEFFNQFVESASVFK.V
*	Sample9-07.8985.8985.2	4.2033	0.3674	100.0%	1699.8721	1699.8723	-0.1	1	6.878665	8.26	68.0%	5	K.VPFLSLYVTTCGNTK.L
*	Sample9-08.9821.9821.2	5.4696	0.4572	100.0%	1699.8757	1699.8723	2.0	1	8.536148	8.26	96.0%	4	K.VPFLSLYVTTCGNTK.L
*	Sample9-09.10083.10083.2	5.2771	0.4834	100.0%	1699.8741	1699.8723	1.1	1	9.015536	8.26	96.0%	5	K.VPFLSLYVTTCGNTK.L
*	Sample9-09.10015.10015.3	3.1506	0.3217	99.7%	1700.8778	1699.8723	1.3	1	5.8917	8.26	56.4%	1	K.VPFLSLYVTTCGNTK.L
*	Sample9-09.21808.21808.2	2.1696	0.337	99.8%	2963.5293	2962.5303	-1.5	9	6.508737	3.96	25.9%	1	K.QYLEPLENIFSALCMLNIVPIDLEK.N
*	Sample9-08.21167.21167.3	4.4223	0.4867	99.8%	2964.5452	2962.5303	2.8	4	7.2887597	3.96	34.8%	7	K.QYLEPLENIFSALCMLNIVPIDLEK.N
*	Sample9-09.21511.21511.3	3.609	0.4371	99.9%	2963.5383	2962.5303	1.6	1	8.345077	3.96	37.9%	5	K.QYLEPLENIFSALCMLNIVPIDLEK.N
U	contaminant_UBIQUITIN08	3	5	21.1%	76	8565	7.2	0.0018036967	0.62554884	no description
U	sp|P62987|RL40_HUMAN	3	5	12.5%	128	14728	9.8	0.0010709448	0.3335215	Ubiquitin-60S ribosomal protein L40 OS=Homo sapiens GN=UBA52 PE=1 SV=2
U	sp|P62979|RS27A_HUMAN	3	5	10.3%	156	17965	9.6	8.7872404E-4	0.26765192	Ubiquitin-40S ribosomal protein S27a OS=Homo sapiens GN=RPS27A PE=1 SV=2
U	sp|P0CG48|UBC_HUMAN	3	5	2.3%	685	77039	7.7	2.0011816E-4	0.054386854	Polyubiquitin-C OS=Homo sapiens GN=UBC PE=1 SV=3
U	sp|P0CG47|UBB_HUMAN	3	5	7.0%	229	25762	7.4	5.986067E-4	0.17489755	Polyubiquitin-B OS=Homo sapiens GN=UBB PE=1 SV=1
	Filename	XCorr	DeltCN	Conf%	ObsM+H+	CalcM+H+	PPM	SpR	Prob Score	pI	Ion%	#	Sequence
	Sample9-05.5175.5175.2	2.6964	0.098	99.1%	1788.9325	1787.9272	1.1	1	3.8353016	3.96	42.3%	2	K.TITLEVEPSDTIENVK.A
	Sample9-06.5336.5336.2	3.8564	0.3682	100.0%	1788.931	1787.9272	0.2	1	6.6625085	3.96	76.9%	2	K.TITLEVEPSDTIENVK.A
	Sample9-07.5599.5599.2	2.9258	0.16	99.7%	1787.9259	1787.9272	-0.8	1	4.8518114	3.96	56.0%	1	K.TITLEVEPSDTIENVK.A
U	PF3D7_1407900	18	41	20.6%	452	51461	7.2	0.0024868667	0.6069412	| organism=Plasmodium_falciparum_3D7 | product=plasmepsin I (PMI) | location=Pf3D7_14_v3:288297-289655(+) | length=452 | sequence_SO=chromosome | SO=protein_coding
	Filename	XCorr	DeltCN	Conf%	ObsM+H+	CalcM+H+	PPM	SpR	Prob Score	pI	Ion%	#	Sequence
	Sample9-06.7866.7866.2	3.2737	0.4695	100.0%	1751.8303	1751.8309	-0.3	1	9.084888	6.56	65.4%	1	K.VEMNYVSGTVSGFFSK.D
	Sample9-07.9616.9616.2	4.8041	0.515	100.0%	1751.8307	1751.8309	-0.1	1	10.217035	6.56	76.9%	4	K.VEMNYVSGTVSGFFSK.D
	Sample9-08.10507.10507.2	5.4218	0.5418	100.0%	1751.8318	1751.8309	0.5	1	10.061348	6.56	84.6%	4	K.VEMNYVSGTVSGFFSK.D
	Sample9-09.10698.10698.2	5.2203	0.5521	100.0%	1751.8292	1751.8309	-1.0	1	10.590966	6.56	84.6%	4	K.VEMNYVSGTVSGFFSK.D
*	Sample9-07.10767.10767.2	3.3595	0.4118	100.0%	1480.8068	1480.8046	1.5	1	6.77532	6.56	85.0%	2	K.DIVTIANLSFPYK.F
*	Sample9-08.12037.12037.2	3.4863	0.3723	100.0%	1480.8068	1480.8046	1.5	1	6.7517376	6.56	86.4%	2	K.DIVTIANLSFPYK.F
*	Sample9-09.12337.12337.2	3.7942	0.3697	100.0%	1480.8077	1480.8046	2.1	1	7.1370897	6.56	77.3%	2	K.DIVTIANLSFPYK.F
*	Sample9-08.16784.16784.2	2.5781	0.3609	99.9%	3075.5217	3074.5146	1.2	1	7.8367624	3.96	37.0%	2	K.FIEVTDTNGFEPAYTLGQFDGIVGLGWK.D
*	Sample9-09.17093.17093.2	2.7246	0.4494	100.0%	3076.5151	3074.5146	-2.0	1	9.0456	3.96	46.4%	1	K.FIEVTDTNGFEPAYTLGQFDGIVGLGWK.D
*	Sample9-06.11538.11538.3	2.8577	0.3331	99.7%	3075.5215	3074.5146	1.1	2	5.5868297	3.96	26.8%	1	K.FIEVTDTNGFEPAYTLGQFDGIVGLGWK.D
*	Sample9-07.14794.14794.3	4.7975	0.3877	99.9%	3076.5154	3074.5146	-1.9	1	7.4052243	3.96	35.5%	5	K.FIEVTDTNGFEPAYTLGQFDGIVGLGWK.D
*	Sample9-08.16865.16865.3	7.024	0.5819	100.0%	3075.5303	3074.5146	4.0	1	11.094126	3.96	57.9%	4	K.FIEVTDTNGFEPAYTLGQFDGIVGLGWK.D
*	Sample9-09.17195.17195.3	5.1563	0.5372	99.3%	3075.5217	3074.5146	1.2	1	9.336694	3.96	51.4%	4	K.FIEVTDTNGFEPAYTLGQFDGIVGLGWK.D
*	Sample9-07.12972.12972.2	3.5537	0.4039	100.0%	1833.9155	1832.9105	0.9	1	7.274969	4.14	54.2%	1	K.IEQAVFTFYLPFDDK.H
*	Sample9-08.14958.14958.2	4.7163	0.4865	100.0%	1833.9158	1832.9105	1.0	1	8.356131	4.14	80.0%	1	K.IEQAVFTFYLPFDDK.H
*	Sample9-09.15167.15167.2	3.3789	0.4263	100.0%	1832.9128	1832.9105	1.3	1	7.419197	4.14	66.7%	1	K.IEQAVFTFYLPFDDK.H
*	Sample9-08.7149.7149.2	2.4908	0.3908	99.9%	2123.087	2123.0867	0.1	1	7.0545692	4.46	35.3%	1	K.ATAIVDSGTSSITAPTEFLNK.F
*	Sample9-09.7406.7406.2	3.2258	0.4534	100.0%	2124.0903	2123.0867	0.1	1	8.221408	4.46	62.1%	1	K.ATAIVDSGTSSITAPTEFLNK.F
U	PF3D7_1408600	7	10	20.2%	218	25051	10.0	0.0012576233	0.59220874	| organism=Plasmodium_falciparum_3D7 | product=40S ribosomal protein S8e, putative | location=Pf3D7_14_v3:323317-324172(+) | length=218 | sequence_SO=chromosome | SO=protein_coding
	Filename	XCorr	DeltCN	Conf%	ObsM+H+	CalcM+H+	PPM	SpR	Prob Score	pI	Ion%	#	Sequence
*	Sample9-07.10461.10461.2	3.883	0.5285	100.0%	1629.7988	1628.7955	-0.0	1	9.569872	6.56	75.0%	1	K.LDSGSFSWPTFGISK.N
*	Sample9-09.11811.11811.2	2.897	0.3897	99.9%	1628.7965	1628.7955	0.6	26	7.247825	6.56	37.5%	1	K.LDSGSFSWPTFGISK.N
	Sample9-07.5693.5693.2	3.7415	0.3645	100.0%	1719.9135	1718.9071	1.7	1	7.499006	4.46	64.0%	1	R.IIDVVYNASNNELVR.T
	Sample9-08.6025.6025.2	3.0836	0.3752	100.0%	1718.9115	1718.9071	2.6	1	7.0082636	4.46	66.7%	1	R.IIDVVYNASNNELVR.T
*	Sample9-07.3174.3174.2	3.0982	0.4041	100.0%	1532.7693	1532.7672	1.4	1	7.2862754	8.63	77.3%	2	R.VLACISSRPGQCGK.A
*	Sample9-08.3556.3556.2	3.9537	0.4306	100.0%	1534.7784	1532.7672	2.9	1	7.320955	8.63	72.7%	2	R.VLACISSRPGQCGK.A
*	Sample9-09.4056.4056.2	3.4016	0.3916	100.0%	1533.7743	1532.7672	2.4	1	6.824345	8.63	72.7%	2	R.VLACISSRPGQCGK.A
U	PF3D7_1408000	23	189	19.9%	453	51481	5.6	0.011438542	0.58124804	| organism=Plasmodium_falciparum_3D7 | product=plasmepsin II | location=Pf3D7_14_v3:293471-294832(+) | length=453 | sequence_SO=chromosome | SO=protein_coding
	Filename	XCorr	DeltCN	Conf%	ObsM+H+	CalcM+H+	PPM	SpR	Prob Score	pI	Ion%	#	Sequence
	Sample9-06.7866.7866.2	3.2737	0.4695	100.0%	1751.8303	1751.8309	-0.3	1	9.084888	6.56	65.4%	1	K.VEMNYVSGTVSGFFSK.D
	Sample9-07.9616.9616.2	4.8041	0.515	100.0%	1751.8307	1751.8309	-0.1	1	10.217035	6.56	76.9%	4	K.VEMNYVSGTVSGFFSK.D
	Sample9-08.10507.10507.2	5.4218	0.5418	100.0%	1751.8318	1751.8309	0.5	1	10.061348	6.56	84.6%	4	K.VEMNYVSGTVSGFFSK.D
	Sample9-09.10698.10698.2	5.2203	0.5521	100.0%	1751.8292	1751.8309	-1.0	1	10.590966	6.56	84.6%	4	K.VEMNYVSGTVSGFFSK.D
*	Sample9-06.7182.7182.2	3.0798	0.3668	100.0%	1418.79	1418.789	0.8	1	7.100539	6.56	68.2%	3	K.DLVTVGNLSLPYK.F
*	Sample9-07.8363.8363.2	3.8448	0.4075	100.0%	1418.7887	1418.789	-0.2	1	7.0463004	6.56	86.4%	3	K.DLVTVGNLSLPYK.F
*	Sample9-08.8983.8983.2	3.7103	0.3963	100.0%	1418.791	1418.789	1.5	1	7.068933	6.56	90.9%	1	K.DLVTVGNLSLPYK.F
*	Sample9-09.9253.9253.2	3.2524	0.4173	100.0%	1418.7891	1418.789	0.1	1	7.3491883	6.56	72.7%	1	K.DLVTVGNLSLPYK.F
*	Sample9-08.17279.17279.2	2.5406	0.4144	99.9%	3092.5322	3091.5298	-0.3	1	6.5984116	3.96	36.7%	1	K.FIEVIDTNGFEPTYTASTFDGILGLGWK.D
*	Sample9-09.17856.17856.2	3.5208	0.3373	100.0%	3093.5222	3091.5298	-4.6	1	6.866919	3.96	41.4%	4	K.FIEVIDTNGFEPTYTASTFDGILGLGWK.D
*	Sample9-06.11962.11962.3	2.8368	0.2375	99.2%	3093.526	3091.5298	-3.4	7	5.026412	3.96	25.0%	2	K.FIEVIDTNGFEPTYTASTFDGILGLGWK.D
*	Sample9-07.15114.15114.3	4.9657	0.4268	99.8%	3093.5303	3091.5298	-2.0	1	7.9058514	3.96	36.5%	9	K.FIEVIDTNGFEPTYTASTFDGILGLGWK.D
*	Sample9-08.17567.17567.3	6.4165	0.5237	100.0%	3092.5342	3091.5298	0.3	1	9.408356	3.96	43.2%	6	K.FIEVIDTNGFEPTYTASTFDGILGLGWK.D
*	Sample9-09.17689.17689.3	6.6583	0.5206	100.0%	3092.5374	3091.5298	1.4	1	9.966954	3.96	57.3%	6	K.FIEVIDTNGFEPTYTASTFDGILGLGWK.D
*	Sample9-03.14840.14840.2	4.5163	0.4747	100.0%	1798.9193	1798.9197	-0.2	1	8.30928	8.26	54.2%	23	K.VPFLPFYVTLCNNSK.L
*	Sample9-04.11091.11091.2	4.1356	0.4638	100.0%	1799.9247	1798.9197	0.9	1	8.30414	8.26	75.0%	43	K.VPFLPFYVTLCNNSK.L
*	Sample9-05.11000.11000.2	3.6954	0.4861	100.0%	1799.931	1798.9197	4.4	1	8.011615	8.26	62.5%	35	K.VPFLPFYVTLCNNSK.L
*	Sample9-06.11583.11583.2	2.8348	0.345	99.9%	1799.9274	1798.9197	2.4	1	5.6792946	8.26	54.2%	9	K.VPFLPFYVTLCNNSK.L
*	Sample9-07.12738.12738.2	3.7013	0.4393	100.0%	1799.9255	1798.9197	1.4	1	7.421083	8.26	72.7%	9	K.VPFLPFYVTLCNNSK.L
*	Sample9-08.14065.14065.2	4.5893	0.505	100.0%	1798.922	1798.9197	1.3	1	8.903492	8.26	83.3%	9	K.VPFLPFYVTLCNNSK.L
*	Sample9-09.14244.14244.2	4.122	0.4424	100.0%	1798.9211	1798.9197	0.8	1	7.4339485	8.26	83.3%	7	K.VPFLPFYVTLCNNSK.L
*	Sample9-08.12236.12236.2	4.5214	0.5967	100.0%	2052.0168	2051.012	0.7	1	11.806152	4.46	66.7%	2	K.YFTVFDYDNQSVGIALAK.K
*	Sample9-09.12366.12366.2	5.0399	0.453	100.0%	2052.019	2051.012	1.8	1	9.317961	4.46	60.0%	3	K.YFTVFDYDNQSVGIALAK.K
U	PF3D7_1407800	10	12	19.6%	449	51046	5.5	7.3272665E-4	0.5703628	| organism=Plasmodium_falciparum_3D7 | product=plasmepsin IV (PM4) | location=Pf3D7_14_v3:283086-284435(+) | length=449 | sequence_SO=chromosome | SO=protein_coding
	Filename	XCorr	DeltCN	Conf%	ObsM+H+	CalcM+H+	PPM	SpR	Prob Score	pI	Ion%	#	Sequence
*	Sample9-09.15830.15830.2	3.8707	0.5511	100.0%	2860.3008	2859.2988	-0.5	1	10.977654	3.8	51.7%	1	G.SENDSIELDDVANLMFYGEGQIGTNK.Q
*	Sample9-07.8308.8308.2	2.7415	0.2962	99.8%	1421.7947	1419.773	10.6	3	4.7745457	4.46	52.4%	1	K.DVISLGDLSLPYK.F
*	Sample9-08.17169.17169.2	2.893	0.3818	99.9%	3087.5007	3086.488	3.0	1	7.2950253	3.69	46.4%	1	K.FIEVTDADDLEPIYSGSEFDGILGLGWK.D
*	Sample9-09.17482.17482.2	3.7292	0.4037	100.0%	3088.496	3086.488	0.4	1	6.9026537	3.69	48.1%	1	K.FIEVTDADDLEPIYSGSEFDGILGLGWK.D
*	Sample9-08.17254.17254.3	3.7201	0.2915	99.7%	3087.4983	3086.488	2.2	1	6.099315	3.69	43.8%	2	K.FIEVTDADDLEPIYSGSEFDGILGLGWK.D
*	Sample9-09.17464.17464.3	4.2901	0.4087	99.9%	3088.4944	3086.488	-0.1	30	5.8216786	3.69	30.3%	2	K.FIEVTDADDLEPIYSGSEFDGILGLGWK.D
*	Sample9-06.5712.5712.2	3.1718	0.5236	100.0%	2095.0715	2094.0713	-1.5	1	8.825314	6.56	38.7%	1	K.ANAVVDSGTSTITAPTSFLNK.F
*	Sample9-07.6066.6066.2	4.4478	0.5182	100.0%	2095.0747	2094.0713	0.0	1	9.097769	6.56	63.3%	1	K.ANAVVDSGTSTITAPTSFLNK.F
*	Sample9-08.6413.6413.2	4.8116	0.4526	100.0%	2095.0784	2094.0713	1.8	1	10.498968	6.56	63.3%	1	K.ANAVVDSGTSTITAPTSFLNK.F
*	Sample9-09.6745.6745.2	2.6269	0.2103	99.7%	2095.0784	2094.0713	1.8	1	5.621224	6.56	40.6%	1	K.ANAVVDSGTSTITAPTSFLNK.F
U	sp|P60709|ACTB_HUMAN	8	11	19.2%	375	41737	5.5	8.0420816E-4	0.55596566	Actin, cytoplasmic 1 OS=Homo sapiens GN=ACTB PE=1 SV=1
U	sp|P63261|ACTG_HUMAN	8	11	19.2%	375	41793	5.5	8.0420816E-4	0.55596566	Actin, cytoplasmic 2 OS=Homo sapiens GN=ACTG1 PE=1 SV=1
	Filename	XCorr	DeltCN	Conf%	ObsM+H+	CalcM+H+	PPM	SpR	Prob Score	pI	Ion%	#	Sequence
	Sample9-02.2988.2988.2	2.0452	0.1828	99.3%	976.4502	976.4483	1.9	2	4.644043	4.46	75.0%	1	K.AGFAGDDAPR.A
	Sample9-02.2870.2870.2	2.9328	0.3387	99.9%	1198.5242	1198.5222	1.6	1	6.680443	4.14	77.8%	1	K.DSYVGDEAQSK.R
	Sample9-09.11274.11274.2	2.9945	0.419	99.2%	1447.8278	1447.8268	0.7	1	7.897049	9.08	65.2%	1	Y.VAIQAVLSLYASGR.T
	Sample9-06.6454.6454.2	3.2101	0.268	99.9%	1790.8949	1790.8918	1.7	1	6.3348722	4.14	57.7%	2	K.SYELPDGQVITIGNER.F
	Sample9-07.7179.7179.2	2.2764	0.1457	98.9%	1790.8916	1790.8918	-0.1	2	4.21159	4.14	37.0%	1	K.SYELPDGQVITIGNER.F
	Sample9-07.8712.8712.2	2.863	0.3959	100.0%	2217.0833	2215.0698	3.0	7	6.6842365	4.46	24.2%	1	K.DLYANTVLSGGTTMYPGIADR.M
	Sample9-08.9373.9373.2	3.8374	0.3818	100.0%	2216.0764	2215.0698	1.5	1	7.6276875	4.46	53.1%	2	K.DLYANTVLSGGTTMYPGIADR.M
	Sample9-09.9753.9753.2	3.4203	0.4206	100.0%	2217.079	2215.0698	1.2	1	7.183293	4.46	45.5%	2	K.DLYANTVLSGGTTMYPGIADR.M
U	PF3D7_1331800	3	3	18.7%	139	14993	9.9	5.917163E-4	0.5381547	| organism=Plasmodium_falciparum_3D7 | product=60S ribosomal protein L23, putative | location=Pf3D7_13_v3:1324012-1324802(+) | length=139 | sequence_SO=chromosome | SO=protein_coding
	Filename	XCorr	DeltCN	Conf%	ObsM+H+	CalcM+H+	PPM	SpR	Prob Score	pI	Ion%	#	Sequence
*	Sample9-09.12006.12006.2	3.9821	0.3686	100.0%	1825.9476	1824.9425	1.0	1	7.643117	8.26	77.8%	1	K.NLYIIAVQGFGSCLNR.L
*	Sample9-03.3216.3216.2	2.342	0.2221	99.7%	928.5221	928.52106	1.1	13	4.4026093	10.06	68.8%	1	K.GSAITGPVAR.E
*	Sample9-04.2716.2716.2	2.6221	0.1266	99.6%	928.5212	928.52106	0.1	2	4.4632573	10.06	88.2%	1	K.GSAITGPVAR.E
U	PF3D7_0719600	3	5	17.9%	173	20228	10.1	7.9237536E-4	0.5100801	| organism=Plasmodium_falciparum_3D7 | product=60S ribosomal protein L11a, putative | location=Pf3D7_07_v3:858742-859492(-) | length=173 | sequence_SO=chromosome | SO=protein_coding
	Filename	XCorr	DeltCN	Conf%	ObsM+H+	CalcM+H+	PPM	SpR	Prob Score	pI	Ion%	#	Sequence
*	Sample9-08.6084.6084.2	2.8518	0.4175	100.0%	1431.7303	1431.7261	3.0	1	6.953261	4.46	61.9%	1	K.LVLNICVGESGDR.L
*	Sample9-09.6458.6458.2	2.6092	0.3889	99.9%	1432.7297	1431.7261	0.2	1	6.5455465	4.46	66.7%	2	K.LVLNICVGESGDR.L
*	Sample9-09.11167.11167.2	2.9325	0.4249	100.0%	2121.9807	2120.9746	1.3	1	7.0672503	5.63	36.7%	2	K.YDPSTGIYGMDFYVHLSR.S
U	PF3D7_0918300	7	35	17.5%	320	36820	6.7	0.0029986457	0.4962356	| organism=Plasmodium_falciparum_3D7 | product=eukaryotic translation initiation factor 3 subunit 5, putative | location=Pf3D7_09_v3:751358-752422(-) | length=320 | sequence_SO=chromosome | SO=protein_coding
	Filename	XCorr	DeltCN	Conf%	ObsM+H+	CalcM+H+	PPM	SpR	Prob Score	pI	Ion%	#	Sequence
*	Sample9-08.5010.5010.2	2.0232	0.2291	99.3%	1661.9127	1659.9216	-9.4	1	4.7438803	7.41	47.8%	1	K.IPQHFDILPHTTIK.C
*	Sample9-09.5236.5236.2	3.3905	0.218	99.8%	1660.9285	1659.9216	2.1	1	6.600119	7.41	52.2%	6	K.IPQHFDILPHTTIK.C
*	Sample9-07.8183.8183.2	2.5642	0.2973	99.8%	1230.7455	1230.7456	-0.1	1	5.303803	8.8	76.5%	2	K.AYVQLPISLVK.D
*	Sample9-08.8865.8865.2	3.0243	0.3735	100.0%	1230.7482	1230.7456	2.1	1	6.5066004	8.8	88.2%	2	K.AYVQLPISLVK.D
*	Sample9-09.9075.9075.2	2.5314	0.3559	99.9%	1230.7456	1230.7456	0.0	1	6.3317933	8.8	72.2%	1	K.AYVQLPISLVK.D
*	Sample9-08.20312.20312.3	7.1181	0.4803	100.0%	3544.8188	3542.8086	1.0	1	8.893512	3.96	46.8%	13	K.FDSINESVLQDNLMISYLSNLANLQFLIAEK.L
*	Sample9-09.20582.20582.3	7.7854	0.5904	100.0%	3544.8174	3542.8086	0.6	1	10.028385	3.96	53.2%	10	K.FDSINESVLQDNLMISYLSNLANLQFLIAEK.L
U	PF3D7_0922200	9	70	17.2%	402	44844	6.7	0.0047739632	0.4859357	| organism=Plasmodium_falciparum_3D7 | product=S-adenosylmethionine synthetase (SAMS) | location=Pf3D7_09_v3:903362-904570(+) | length=402 | sequence_SO=chromosome | SO=protein_coding
	Filename	XCorr	DeltCN	Conf%	ObsM+H+	CalcM+H+	PPM	SpR	Prob Score	pI	Ion%	#	Sequence
*	Sample9-07.12186.12186.2	3.3286	0.2758	99.9%	1446.7734	1445.7675	1.8	1	5.2335496	6.56	65.0%	11	K.NYIFIFGEITTK.A
*	Sample9-08.13777.13777.2	4.3033	0.4013	100.0%	1446.7736	1445.7675	1.9	1	7.1965938	6.56	90.0%	28	K.NYIFIFGEITTK.A
*	Sample9-09.13317.13317.2	4.5372	0.4517	100.0%	1445.77	1445.7675	1.8	1	7.298586	6.56	95.0%	25	K.NYIFIFGEITTK.A
*	Sample9-07.8199.8199.2	2.3451	0.2354	99.7%	1243.7118	1242.7092	-0.6	1	4.9487014	6.56	73.7%	1	K.LGILPYLGPDGK.T
*	Sample9-08.8794.8794.2	2.8568	0.2512	99.8%	1244.7167	1242.7092	0.6	1	6.536622	6.56	73.7%	1	K.LGILPYLGPDGK.T
*	Sample9-08.3673.3673.2	4.5002	0.3784	100.0%	1691.9202	1690.9122	2.7	1	7.78308	6.51	72.0%	1	R.VHTVLISTQHAEDIK.Y
*	Sample9-09.3806.3806.2	2.4171	0.2136	99.6%	1690.9191	1690.9122	4.0	3	4.7399216	6.51	48.0%	1	R.VHTVLISTQHAEDIK.Y
*	Sample9-07.7468.7468.2	2.9135	0.4047	100.0%	1739.8843	1739.885	-0.4	1	6.31618	4.46	60.9%	1	K.LLDNETLYYLNPSGK.F
*	Sample9-08.5741.5741.2	2.4509	0.2188	99.6%	1402.7529	1401.7485	0.7	1	4.438488	6.56	57.7%	1	K.FVLGGPAADAGLTGR.K
U	PF3D7_0315100	5	7	17.2%	227	26948	8.3	8.4543315E-4	0.4859357	| organism=Plasmodium_falciparum_3D7 | product=translation initiation factor 4E (eIF4E) | location=Pf3D7_03_v3:612739-613422(-) | length=227 | sequence_SO=chromosome | SO=protein_coding
	Filename	XCorr	DeltCN	Conf%	ObsM+H+	CalcM+H+	PPM	SpR	Prob Score	pI	Ion%	#	Sequence
*	Sample9-08.17303.17303.3	3.1475	0.2934	99.6%	2788.4424	2787.435	1.4	3	5.298667	4.14	32.8%	1	K.IDLSNPLLLQYNWVIWEQVSDNK.I
*	Sample9-09.17633.17633.3	2.5509	0.2564	99.2%	2788.441	2787.435	0.9	2	4.7166996	4.14	39.0%	1	K.IDLSNPLLLQYNWVIWEQVSDNK.I
*	Sample9-08.8871.8871.2	1.856	0.1287	98.4%	1049.5338	1049.5316	2.1	4	4.344868	10.06	72.7%	1	K.FWQLWNR.L
*	Sample9-09.9099.9099.2	2.8468	0.2369	99.9%	1049.5326	1049.5316	0.9	1	5.6792397	10.06	100.0%	3	K.FWQLWNR.L
*	Sample9-09.11408.11408.2	2.6411	0.269	99.8%	1078.6162	1077.6125	0.3	1	5.8164864	6.56	80.0%	1	R.IVDALMIFR.D
U	PF3D7_0929200	10	22	17.0%	289	33598	9.1	0.0020870455	0.47910845	| organism=Plasmodium_falciparum_3D7 | product=RNA-binding protein, putative | location=Pf3D7_09_v3:1167842-1169577(+) | length=289 | sequence_SO=chromosome | SO=protein_coding
	Filename	XCorr	DeltCN	Conf%	ObsM+H+	CalcM+H+	PPM	SpR	Prob Score	pI	Ion%	#	Sequence
*	Sample9-07.14120.14120.2	2.1657	0.2528	99.6%	3001.5095	2999.4998	1.0	5	5.6322517	4.14	28.6%	1	K.NNTIIVTNVPTYLNAEDIFSAFQETGK.I
*	Sample9-08.16272.16272.2	2.5445	0.2885	99.8%	3000.5063	2999.4998	1.1	1	5.2741733	4.14	48.1%	2	K.NNTIIVTNVPTYLNAEDIFSAFQETGK.I
*	Sample9-05.9794.9794.3	2.3878	0.298	99.3%	3000.5059	2999.4998	0.9	1	5.8078685	4.14	25.8%	1	K.NNTIIVTNVPTYLNAEDIFSAFQETGK.I
*	Sample9-06.11854.11854.3	4.651	0.4633	99.8%	3001.4905	2999.4998	-5.3	3	7.519539	4.14	33.3%	2	K.NNTIIVTNVPTYLNAEDIFSAFQETGK.I
*	Sample9-07.14182.14182.3	5.4276	0.5625	100.0%	3000.507	2999.4998	1.3	1	10.468779	4.14	58.2%	4	K.NNTIIVTNVPTYLNAEDIFSAFQETGK.I
*	Sample9-08.16385.16385.3	5.8114	0.5469	100.0%	3000.5093	2999.4998	2.1	1	9.332564	4.14	56.7%	2	K.NNTIIVTNVPTYLNAEDIFSAFQETGK.I
*	Sample9-09.16715.16715.3	5.1119	0.4415	99.8%	3000.505	2999.4998	0.6	1	8.187026	4.14	47.2%	2	K.NNTIIVTNVPTYLNAEDIFSAFQETGK.I
*	Sample9-08.8529.8529.2	3.9631	0.3858	100.0%	1315.7302	1315.729	0.9	1	6.1494775	4.46	94.4%	4	K.IIDVQILMNEK.R
*	Sample9-09.8668.8668.2	3.8277	0.3163	100.0%	1316.7332	1315.729	0.6	1	5.7959332	4.46	88.9%	3	K.IIDVQILMNEK.R
*	Sample9-09.5877.5877.2	2.6217	0.1371	99.6%	1252.6877	1251.6831	1.0	1	5.0950456	4.46	77.8%	1	K.LTGIVSIEYEK.N
U	PF3D7_1140100	2	3	16.4%	128	14624	6.5	6.4256694E-4	0.45881426	| organism=Plasmodium_falciparum_3D7 | product=vacuolar ATP synthase subunit f, putative | location=Pf3D7_11_v3:1598550-1599632(-) | length=128 | sequence_SO=chromosome | SO=protein_coding
	Filename	XCorr	DeltCN	Conf%	ObsM+H+	CalcM+H+	PPM	SpR	Prob Score	pI	Ion%	#	Sequence
*	Sample9-09.20684.20684.2	4.9699	0.5541	100.0%	2255.215	2254.2117	0.0	1	9.753721	4.14	71.9%	2	K.IYIIGDEDSVVGFLLAGIGFR.D
*	Sample9-09.20789.20789.3	3.3268	0.3158	99.8%	2255.2188	2254.2117	1.7	1	4.962176	4.14	41.7%	1	K.IYIIGDEDSVVGFLLAGIGFR.D
U	PF3D7_0303600	2	2	16.2%	179	21698	8.8	3.063261E-4	0.4521116	| organism=Plasmodium_falciparum_3D7 | product=plasmoredoxin (Plrx) | location=Pf3D7_03_v3:190180-190719(+) | length=179 | sequence_SO=chromosome | SO=protein_coding
	Filename	XCorr	DeltCN	Conf%	ObsM+H+	CalcM+H+	PPM	SpR	Prob Score	pI	Ion%	#	Sequence
*	Sample9-09.13870.13870.2	3.0494	0.1712	99.8%	1449.7056	1448.7031	-0.6	1	5.7073984	8.26	80.0%	1	K.YLGLFFGASWCK.Y
*	Sample9-09.13871.13871.2	2.7804	0.1612	99.6%	1929.072	1928.0674	0.7	1	5.70128	9.08	51.9%	1	K.NLPSFMLITPNNNILVK.D
U	PF3D7_0823200	8	10	16.1%	286	32441	9.1	9.58608E-4	0.44877183	| organism=Plasmodium_falciparum_3D7 | product=RNA-binding protein, putative | location=Pf3D7_08_v3:1022629-1023846(-) | length=286 | sequence_SO=chromosome | SO=protein_coding
	Filename	XCorr	DeltCN	Conf%	ObsM+H+	CalcM+H+	PPM	SpR	Prob Score	pI	Ion%	#	Sequence
*	Sample9-06.4714.4714.2	2.7244	0.4231	100.0%	2015.019	2015.0232	-2.1	1	7.5679293	8.64	50.0%	1	K.YGTITQVYYVPATAQSPR.G
*	Sample9-07.4917.4917.2	3.4549	0.377	100.0%	2016.027	2015.0232	0.2	1	7.311062	8.64	56.7%	1	K.YGTITQVYYVPATAQSPR.G
*	Sample9-08.5222.5222.2	2.2631	0.3473	99.8%	2015.0236	2015.0232	0.2	1	5.318436	8.64	48.1%	1	K.YGTITQVYYVPATAQSPR.G
*	Sample9-08.7660.7660.2	2.9187	0.3451	100.0%	1270.6234	1270.6215	1.5	1	6.430672	6.56	80.0%	1	R.GWAFITYEQR.S
*	Sample9-09.7848.7848.2	2.7345	0.3443	99.9%	1271.6261	1270.6215	1.0	1	6.106647	6.56	75.0%	1	R.GWAFITYEQR.S
*	Sample9-07.10082.10082.2	2.9241	0.3294	99.9%	1928.9585	1927.9548	0.2	1	6.5400095	6.56	48.1%	1	K.GYGFVSFNNPESALNAIK.G
*	Sample9-08.11178.11178.2	4.2051	0.4753	100.0%	1928.958	1927.9548	-0.1	1	8.156064	6.56	64.3%	2	K.GYGFVSFNNPESALNAIK.G
*	Sample9-09.11428.11428.2	3.9488	0.5077	100.0%	1927.9534	1927.9548	-0.8	1	8.884353	6.56	71.4%	2	K.GYGFVSFNNPESALNAIK.G
U	sp|Q9NZT1|CALL5_HUMAN	3	4	15.8%	146	15892	4.4	7.511285E-4	0.43879855	Calmodulin-like protein 5 OS=Homo sapiens GN=CALML5 PE=1 SV=2
	Filename	XCorr	DeltCN	Conf%	ObsM+H+	CalcM+H+	PPM	SpR	Prob Score	pI	Ion%	#	Sequence
*	Sample9-07.7400.7400.2	5.1061	0.5596	100.0%	2264.1223	2263.12	-0.5	1	10.753508	4.14	60.6%	1	K.AFSAVDTDGNGTINAQELGAALK.A
*	Sample9-08.7848.7848.2	5.7209	0.5639	100.0%	2264.123	2263.12	-0.2	1	11.637175	4.14	68.6%	2	K.AFSAVDTDGNGTINAQELGAALK.A
*	Sample9-09.8095.8095.2	4.6239	0.5425	100.0%	2264.125	2263.12	0.7	1	10.267033	4.14	50.0%	1	K.AFSAVDTDGNGTINAQELGAALK.A
U	PF3D7_1451100	12	22	15.6%	832	93523	6.8	7.249473E-4	0.4321879	| organism=Plasmodium_falciparum_3D7 | product=elongation factor 2 | location=Pf3D7_14_v3:2090902-2093400(+) | length=832 | sequence_SO=chromosome | SO=protein_coding
	Filename	XCorr	DeltCN	Conf%	ObsM+H+	CalcM+H+	PPM	SpR	Prob Score	pI	Ion%	#	Sequence
*	Sample9-08.16423.16423.2	4.5248	0.4714	100.0%	2249.113	2248.1033	2.9	1	9.439255	6.56	50.0%	2	K.GTVSFGSGLQGWAFTLETFSR.I
*	Sample9-09.16664.16664.2	6.3708	0.5761	100.0%	2249.1064	2248.1033	-0.1	1	12.183163	6.56	70.0%	3	K.GTVSFGSGLQGWAFTLETFSR.I
*	Sample9-09.12980.12980.2	2.2728	0.1734	99.2%	2116.0244	2116.0232	0.6	1	4.6621895	3.96	53.3%	1	K.DEYAQIDFIVSDPVVSYR.E
*	Sample9-05.5594.5594.2	1.9616	0.2756	99.5%	1486.7781	1486.7788	-0.5	1	4.7266197	4.14	45.8%	1	K.AYPLAEGLPEAIDK.N
*	Sample9-08.15981.15981.3	4.3789	0.4536	99.8%	3123.5635	3122.5503	3.1	1	7.078265	4.14	38.7%	1	K.IWAFGPETIGPNLLTDNTSGIQYMNEIK.V
*	Sample9-09.16180.16180.3	2.8397	0.2585	99.3%	3123.5576	3122.5503	1.3	7	5.339472	4.14	31.1%	1	K.IWAFGPETIGPNLLTDNTSGIQYMNEIK.V
*	Sample9-09.5024.5024.2	3.4041	0.4712	100.0%	1404.6727	1403.6888	-13.9	1	9.380347	8.23	85.0%	7	K.VHCVAAFQWASK.E
*	Sample9-03.3260.3260.2	2.0983	0.2317	99.6%	1032.4987	1032.4965	2.1	1	5.3078747	8.26	73.3%	1	R.GAGQIMPACK.K
*	Sample9-04.2784.2784.2	2.7906	0.317	99.9%	1032.5016	1032.4965	5.0	1	6.932396	8.26	87.5%	1	R.GAGQIMPACK.K
*	Sample9-08.3293.3293.2	2.1833	0.1533	99.2%	1160.5953	1160.5914	3.4	5	4.2036853	9.16	64.7%	1	R.GAGQIMPACKK.C
*	Sample9-07.14706.14706.3	2.1068	0.2809	98.8%	2877.521	2876.5115	2.1	13	4.356845	4.14	22.4%	1	R.LVEPIYLVDISCPQDVVSGVYGVLNK.R
*	Sample9-08.16882.16882.3	3.6441	0.3888	99.8%	2877.5208	2876.5115	2.1	1	6.910798	4.14	39.1%	2	R.LVEPIYLVDISCPQDVVSGVYGVLNK.R
U	PF3D7_1010700	6	8	15.2%	223	25678	7.0	9.835404E-4	0.4190575	| organism=Plasmodium_falciparum_3D7 | product=dolichyl-phosphate-mannose protein mannosyltransferase, putative | location=Pf3D7_10_v3:422961-424365(+) | length=223 | sequence_SO=chromosome | SO=protein_coding
	Filename	XCorr	DeltCN	Conf%	ObsM+H+	CalcM+H+	PPM	SpR	Prob Score	pI	Ion%	#	Sequence
*	Sample9-07.8738.8738.2	3.9562	0.4862	100.0%	1823.9801	1822.9796	-1.6	1	8.980885	4.46	63.0%	1	C.LYVTDGSSIILENIGTK.Y
*	Sample9-08.9407.9407.2	4.4748	0.5515	100.0%	1822.9823	1822.9796	1.5	1	10.155144	4.46	88.5%	2	C.LYVTDGSSIILENIGTK.Y
*	Sample9-09.9668.9668.2	4.6235	0.5608	100.0%	1822.9818	1822.9796	1.2	1	9.224054	4.46	70.4%	2	C.LYVTDGSSIILENIGTK.Y
*	Sample9-05.4535.4535.2	2.7073	0.3207	99.8%	1733.8856	1733.8817	2.3	1	7.1150756	9.08	48.1%	1	K.WGTGSGNQLVTAVTTNK.N
*	Sample9-06.4544.4544.2	4.0501	0.5069	100.0%	1733.8834	1733.8817	1.0	1	10.452385	9.08	58.6%	1	K.WGTGSGNQLVTAVTTNK.N
*	Sample9-07.4760.4760.2	3.5982	0.508	100.0%	1734.8838	1733.8817	-0.7	1	9.092668	9.08	51.7%	1	K.WGTGSGNQLVTAVTTNK.N
U	sp|P02042|HBD_HUMAN	3	5	15.0%	147	16055	8.0	9.3252346E-4	0.41253757	Hemoglobin subunit delta OS=Homo sapiens GN=HBD PE=1 SV=2
U	sp|P68871|HBB_HUMAN	3	5	15.0%	147	15998	7.3	9.3252346E-4	0.41253757	Hemoglobin subunit beta OS=Homo sapiens GN=HBB PE=1 SV=2
	Filename	XCorr	DeltCN	Conf%	ObsM+H+	CalcM+H+	PPM	SpR	Prob Score	pI	Ion%	#	Sequence
	Sample9-08.8711.8711.2	2.6583	0.1666	99.7%	1274.7274	1274.7256	1.4	1	5.3405986	9.08	81.2%	2	R.LLVVYPWTQR.F
	Sample9-09.9012.9012.2	2.5188	0.2445	99.8%	1275.7301	1274.7256	0.9	2	5.178743	9.08	68.8%	2	R.LLVVYPWTQR.F
	Sample9-08.3806.3806.2	2.168	0.3516	99.8%	1149.6761	1149.6738	2.0	1	6.8422704	9.08	75.0%	1	K.VVAGVANALAHK.Y
U	PF3D7_0527100	3	3	14.5%	152	17411	6.9	5.4110895E-4	0.39636838	| organism=Plasmodium_falciparum_3D7 | product=ubiquitin-conjugating enzyme E2 N, putative (UBC13) | location=Pf3D7_05_v3:1129959-1130754(-) | length=152 | sequence_SO=chromosome | SO=protein_coding
	Filename	XCorr	DeltCN	Conf%	ObsM+H+	CalcM+H+	PPM	SpR	Prob Score	pI	Ion%	#	Sequence
*	Sample9-07.13824.13824.2	2.5065	0.1844	99.5%	2339.2466	2338.2388	1.9	1	5.939147	3.96	45.2%	1	R.TVLLSIQALLSSPEPDDPLDSK.V
*	Sample9-08.15918.15918.2	3.3255	0.4105	100.0%	2339.248	2338.2388	2.5	1	7.496917	3.96	48.4%	1	R.TVLLSIQALLSSPEPDDPLDSK.V
*	Sample9-09.16235.16235.2	2.9522	0.3609	99.9%	2339.2493	2338.2388	3.1	7	6.4666357	3.96	38.7%	1	R.TVLLSIQALLSSPEPDDPLDSK.V
U	PF3D7_1008700	13	217	14.4%	445	49751	4.8	0.013369243	0.39315677	| organism=Plasmodium_falciparum_3D7 | product=tubulin beta chain | location=Pf3D7_10_v3:360625-362480(-) | length=445 | sequence_SO=chromosome | SO=protein_coding
	Filename	XCorr	DeltCN	Conf%	ObsM+H+	CalcM+H+	PPM	SpR	Prob Score	pI	Ion%	#	Sequence
*	Sample9-06.9902.9902.3	3.2136	0.2373	99.3%	2798.3682	2796.3643	-1.0	1	5.6581297	9.08	35.0%	1	R.AGPFGQLFRPDNFVFGQTGAGNNWAK.G
*	Sample9-07.19762.19762.3	4.9854	0.4283	99.8%	2797.3682	2796.3643	0.2	1	7.6194677	9.08	41.8%	52	R.AGPFGQLFRPDNFVFGQTGAGNNWAK.G
*	Sample9-08.18107.18107.3	5.953	0.3349	99.9%	2797.3757	2796.3643	2.9	1	6.9238157	9.08	51.5%	101	R.AGPFGQLFRPDNFVFGQTGAGNNWAK.G
*	Sample9-09.15115.15115.3	5.2877	0.3058	99.8%	2797.375	2796.3643	2.6	2	6.6494703	9.08	40.0%	28	R.AGPFGQLFRPDNFVFGQTGAGNNWAK.G
*	Sample9-09.4434.4434.2	2.0726	0.1981	99.3%	1274.69	1274.6852	3.7	7	5.066303	9.08	61.1%	2	R.FPGQLNSDLRK.L
*	Sample9-06.7811.7811.2	2.9652	0.3108	99.9%	1139.6942	1139.6935	0.6	1	5.9097075	10.06	82.4%	6	K.LAVNLIPFPR.L
*	Sample9-07.8989.8989.2	3.105	0.3621	100.0%	1139.6934	1139.6935	-0.1	1	6.284537	10.06	88.2%	6	K.LAVNLIPFPR.L
*	Sample9-08.9755.9755.2	3.119	0.3126	100.0%	1139.6958	1139.6935	2.0	1	5.8060465	10.06	88.2%	3	K.LAVNLIPFPR.L
*	Sample9-09.10099.10099.2	3.5637	0.3064	100.0%	1139.6932	1139.6935	-0.2	1	6.473042	10.06	100.0%	3	K.LAVNLIPFPR.L
*	Sample9-06.8731.8731.2	3.5322	0.4445	100.0%	1874.9243	1873.9187	1.2	1	8.273125	6.56	50.0%	1	K.MAVTFVGNSTAIQEMFK.R
*	Sample9-07.11072.11072.2	5.0977	0.5031	100.0%	1874.9252	1873.9187	1.7	1	10.656638	6.56	71.4%	7	K.MAVTFVGNSTAIQEMFK.R
*	Sample9-08.12550.12550.2	5.1823	0.5348	100.0%	1874.9207	1873.9187	-0.7	1	10.968602	6.56	75.9%	4	K.MAVTFVGNSTAIQEMFK.R
*	Sample9-09.12549.12549.2	6.906	0.6028	100.0%	1874.9236	1873.9187	0.8	1	11.577073	6.56	89.3%	3	K.MAVTFVGNSTAIQEMFK.R
U	PF3D7_0624000	15	48	14.2%	493	55261	7.1	0.0026693246	0.38675582	| organism=Plasmodium_falciparum_3D7 | product=hexokinase (HK) | location=Pf3D7_06_v3:981066-982547(+) | length=493 | sequence_SO=chromosome | SO=protein_coding
	Filename	XCorr	DeltCN	Conf%	ObsM+H+	CalcM+H+	PPM	SpR	Prob Score	pI	Ion%	#	Sequence
*	Sample9-08.7752.7752.2	3.7904	0.4687	100.0%	1582.7393	1581.7333	1.7	1	8.35657	6.56	73.9%	1	K.GTYYAIDFGGTNFR.A
*	Sample9-09.7953.7953.2	3.3046	0.4252	100.0%	1581.7352	1581.7333	1.2	1	8.365368	6.56	73.9%	1	K.GTYYAIDFGGTNFR.A
*	Sample9-07.7831.7831.2	3.1238	0.1994	99.8%	1310.6802	1309.6787	-1.4	1	4.611739	4.46	83.3%	2	K.IINIEFGNFDK.D
*	Sample9-08.8242.8242.2	2.8909	0.1855	99.8%	1309.6815	1309.6787	2.1	1	4.0831842	4.46	77.8%	2	K.IINIEFGNFDK.D
*	Sample9-09.8499.8499.2	2.4882	0.226	99.7%	1309.681	1309.6787	1.8	1	4.622475	4.46	61.1%	1	K.IINIEFGNFDK.D
*	Sample9-07.5583.5583.2	3.0202	0.4167	100.0%	1384.6798	1383.6759	0.4	1	7.296287	8.26	75.0%	1	R.FMVNVLQSACSK.K
*	Sample9-08.5966.5966.2	3.5834	0.3264	100.0%	1383.6759	1383.6759	0.0	1	7.7441344	8.26	85.0%	1	R.FMVNVLQSACSK.K
*	Sample9-09.6263.6263.2	2.9556	0.2766	99.9%	1384.6788	1383.6759	-0.3	1	5.9655967	8.26	75.0%	1	R.FMVNVLQSACSK.K
*	Sample9-05.4944.4944.2	4.3096	0.4628	100.0%	1228.7268	1228.726	0.7	1	9.352078	9.08	95.7%	12	R.SAALAAGTIAAIAK.R
*	Sample9-06.4823.4823.2	5.1751	0.4601	100.0%	1228.7272	1228.726	1.0	1	7.3587275	9.08	95.7%	10	R.SAALAAGTIAAIAK.R
*	Sample9-07.5092.5092.2	4.5875	0.4391	100.0%	1228.7261	1228.726	0.1	1	8.455085	9.08	91.3%	6	R.SAALAAGTIAAIAK.R
*	Sample9-08.5387.5387.2	4.758	0.4935	100.0%	1228.727	1228.726	0.9	1	8.852152	9.08	100.0%	4	R.SAALAAGTIAAIAK.R
*	Sample9-09.5640.5640.2	4.0307	0.4122	100.0%	1229.73	1228.726	0.5	1	8.2919	9.08	90.9%	2	R.SAALAAGTIAAIAK.R
*	Sample9-03.10614.10614.2	2.651	0.2035	99.7%	1820.0339	1819.0323	-1.0	16	4.383073	3.75	38.7%	3	K.GAAITAAVIALNADIPQLP.-
*	Sample9-04.10088.10088.2	2.3423	0.2317	99.6%	1819.0322	1819.0323	-0.1	1	5.2511673	3.75	45.2%	1	K.GAAITAAVIALNADIPQLP.-
U	PF3D7_0110900	4	7	14.0%	186	22173	5.1	0.0010317921	0.38038433	| organism=Plasmodium_falciparum_3D7 | product=adenylate kinase-like protein 1 (AKLP1) | location=Pf3D7_01_v3:420293-420853(-) | length=186 | sequence_SO=chromosome | SO=protein_coding
	Filename	XCorr	DeltCN	Conf%	ObsM+H+	CalcM+H+	PPM	SpR	Prob Score	pI	Ion%	#	Sequence
*	Sample9-08.5654.5654.2	2.5534	0.226	99.7%	1352.8007	1351.7943	2.2	1	6.450494	9.08	63.6%	1	K.VPNIIITGVPGSGK.S
*	Sample9-09.5978.5978.2	2.9712	0.2828	99.8%	1351.7936	1351.7943	-0.5	1	6.2411017	9.08	62.5%	1	K.VPNIIITGVPGSGK.S
*	Sample9-02.12944.12944.2	3.3382	0.3445	99.2%	1486.8401	1485.8352	1.0	1	6.7949605	6.12	73.7%	3	K.IFLLTIQTNFLY.E
*	Sample9-03.10317.10317.2	3.2495	0.3439	98.5%	1485.8359	1485.8352	0.5	1	6.4537883	6.12	80.0%	2	K.IFLLTIQTNFLY.E
U	PF3D7_0915400	20	71	13.3%	1418	159451	6.8	0.0013727428	0.35831344	| organism=Plasmodium_falciparum_3D7 | product=6-phosphofructokinase (PFK9) | location=Pf3D7_09_v3:650585-654841(-) | length=1418 | sequence_SO=chromosome | SO=protein_coding
	Filename	XCorr	DeltCN	Conf%	ObsM+H+	CalcM+H+	PPM	SpR	Prob Score	pI	Ion%	#	Sequence
*	Sample9-07.15631.15631.3	2.7916	0.2874	99.5%	2470.3193	2469.3137	0.9	1	5.167681	7.25	43.5%	1	K.IGIILSGGPAPGGHNVISGIYDYAK.R
*	Sample9-09.14804.14804.2	2.9354	0.425	100.0%	2683.3232	2682.319	0.3	1	8.110895	4.14	39.4%	2	K.LNGLVIIGGDGSNSNAALMAEYFAER.Q
*	Sample9-09.7700.7700.2	2.1833	0.2238	99.6%	1165.7401	1164.7351	1.4	1	4.759286	9.08	61.1%	1	R.QIPISIIGVPK.T
*	Sample9-07.10846.10846.2	3.2145	0.3044	99.9%	1254.8031	1254.8031	0.0	1	6.345103	6.56	88.9%	7	K.ILISELNVILK.D
*	Sample9-08.12064.12064.2	3.9964	0.3793	100.0%	1254.8049	1254.8031	1.5	1	6.053974	6.56	100.0%	12	K.ILISELNVILK.D
*	Sample9-09.12390.12390.2	4.1887	0.3771	100.0%	1254.8049	1254.8031	1.5	1	6.203407	6.56	100.0%	6	K.ILISELNVILK.D
*	Sample9-08.16666.16666.2	3.9611	0.3351	100.0%	2121.0916	2120.081	3.4	3	7.1797748	4.46	50.0%	2	R.NLEDSYTNWIPAAIPFLR.I
*	Sample9-09.16827.16827.2	2.8997	0.1505	99.6%	2121.0835	2120.081	-0.4	3	4.5917454	4.46	48.1%	1	R.NLEDSYTNWIPAAIPFLR.I
*	Sample9-07.13458.13458.2	3.9401	0.363	100.0%	1635.9227	1634.9152	2.6	1	5.9836493	6.56	66.7%	1	R.YLVDLNSPLFNVLK.E
*	Sample9-08.15503.15503.2	5.0882	0.3529	100.0%	1635.9221	1634.9152	2.2	1	6.5364294	6.56	100.0%	1	R.YLVDLNSPLFNVLK.E
*	Sample9-09.15778.15778.2	5.3292	0.3605	100.0%	1635.9214	1634.9152	1.8	1	6.5022655	6.56	87.5%	1	R.YLVDLNSPLFNVLK.E
*	Sample9-09.13277.13277.2	2.0017	0.2508	99.6%	1315.671	1315.6681	2.2	1	4.408471	6.56	87.5%	1	R.SLWSLYDLYR.S
*	Sample9-08.7580.7580.2	2.5202	0.1517	99.7%	904.56177	904.56146	0.3	1	4.3631296	10.06	92.3%	1	R.IGIVFLSR.Q
*	Sample9-09.7823.7823.2	2.6245	0.2304	99.8%	904.56305	904.56146	1.8	1	5.634276	10.06	92.3%	3	R.IGIVFLSR.Q
*	Sample9-09.19117.19117.3	3.2755	0.4327	99.9%	3066.6355	3064.6274	0.4	81	6.1011095	4.14	27.6%	2	K.LQLNGLVMPGSNITITEAALLSEYFLEK.K
*	Sample9-06.10343.10343.2	4.1271	0.4245	100.0%	1879.0082	1878.0042	0.4	1	8.092078	6.56	53.3%	9	K.VYASLIGNVLTDAVSMPK.Y
*	Sample9-07.12885.12885.2	4.7815	0.3164	100.0%	1879.0116	1878.0042	2.2	1	9.298709	6.56	63.3%	11	K.VYASLIGNVLTDAVSMPK.Y
*	Sample9-08.15040.15040.2	4.6619	0.4838	100.0%	1878.0077	1878.0042	1.9	1	9.805581	6.56	80.0%	5	K.VYASLIGNVLTDAVSMPK.Y
*	Sample9-09.15176.15176.2	5.0984	0.4686	100.0%	1878.007	1878.0042	1.5	1	10.651005	6.56	96.4%	3	K.VYASLIGNVLTDAVSMPK.Y
*	Sample9-09.6174.6174.2	2.2327	0.3276	99.8%	2247.9944	2247.9875	3.0	1	5.7875276	6.56	40.7%	1	R.FCNPGPIQFEGNASNYYNR.I
U	sp|P60604|UB2G2_HUMAN	2	2	13.3%	165	18566	4.7	3.3231743E-4	0.35831344	Ubiquitin-conjugating enzyme E2 G2 OS=Homo sapiens GN=UBE2G2 PE=1 SV=1
	Filename	XCorr	DeltCN	Conf%	ObsM+H+	CalcM+H+	PPM	SpR	Prob Score	pI	Ion%	#	Sequence
*	Sample9-06.10826.10826.2	2.8683	0.1184	99.5%	2405.1035	2404.0908	3.9	2	4.124231	4.4	50.0%	1	R.VCISILHAPGDDPMGYESSAER.W
*	Sample9-08.15548.15548.2	2.8266	0.0512	98.7%	2405.1057	2404.0908	4.8	13	3.5796833	4.4	40.0%	1	R.VCISILHAPGDDPMGYESSAER.W
U	PF3D7_0316800	6	7	13.1%	130	14874	10.0	0.0014762563	0.3520726	| organism=Plasmodium_falciparum_3D7 | product=40S ribosomal protein S15A, putative | location=Pf3D7_03_v3:677842-678474(+) | length=130 | sequence_SO=chromosome | SO=protein_coding
	Filename	XCorr	DeltCN	Conf%	ObsM+H+	CalcM+H+	PPM	SpR	Prob Score	pI	Ion%	#	Sequence
*	Sample9-07.3087.3087.2	2.2775	0.096	99.1%	1027.6279	1027.6259	2.0	7	2.9681294	10.99	78.6%	1	R.QVLIRPSSK.V
*	Sample9-08.3438.3438.2	2.5893	0.1873	99.7%	1027.6283	1027.6259	2.4	1	3.599113	10.99	92.9%	1	R.QVLIRPSSK.V
*	Sample9-09.3865.3865.2	2.8596	0.1187	99.7%	1027.6295	1027.6259	3.6	1	3.678117	10.99	93.3%	1	R.QVLIRPSSK.V
*	Sample9-06.5141.5141.2	1.9383	0.1705	99.1%	883.5731	883.5723	0.9	1	4.590154	10.06	92.3%	1	K.IVVNLLGR.I
*	Sample9-07.5375.5375.2	2.3386	0.1966	99.7%	884.5761	883.5723	0.5	1	4.891499	10.06	92.3%	2	K.IVVNLLGR.I
*	Sample9-08.5754.5754.2	1.9226	0.159	99.0%	883.5745	883.5723	2.5	1	5.035958	10.06	69.2%	1	K.IVVNLLGR.I
U	PF3D7_0621200	8	34	13.0%	301	33013	7.2	0.0030968452	0.3489629	| organism=Plasmodium_falciparum_3D7 | product=pyridoxine biosynthesis protein PDX1 (PDX1) | location=Pf3D7_06_v3:871297-872202(-) | length=301 | sequence_SO=chromosome | SO=protein_coding
	Filename	XCorr	DeltCN	Conf%	ObsM+H+	CalcM+H+	PPM	SpR	Prob Score	pI	Ion%	#	Sequence
*	Sample9-08.11558.11558.2	2.4546	0.3431	99.9%	1309.8108	1309.809	1.4	1	6.453798	6.56	80.0%	1	K.INAPIDLVLLTK.K
*	Sample9-06.6027.6027.2	2.9759	0.2862	99.8%	1649.833	1649.8315	0.9	1	5.0113	9.08	55.6%	2	K.MAASIVSAVSNFNNPK.I
*	Sample9-07.6482.6482.2	3.9417	0.4286	100.0%	1649.8331	1649.8315	1.0	1	7.777811	9.08	66.7%	5	K.MAASIVSAVSNFNNPK.I
*	Sample9-08.6857.6857.2	4.1123	0.4546	100.0%	1649.8334	1649.8315	1.1	1	7.529551	9.08	77.8%	4	K.MAASIVSAVSNFNNPK.I
*	Sample9-09.7118.7118.2	4.0427	0.4397	100.0%	1649.8317	1649.8315	0.1	1	7.5574474	9.08	80.0%	3	K.MAASIVSAVSNFNNPK.I
*	Sample9-07.7663.7663.2	3.7392	0.3452	100.0%	1202.6825	1202.6813	1.0	1	5.6654124	6.56	94.4%	5	K.ILLDVSMNLGK.A
*	Sample9-08.8162.8162.2	3.6513	0.2756	100.0%	1202.6818	1202.6813	0.4	1	6.3596864	6.56	94.4%	7	K.ILLDVSMNLGK.A
*	Sample9-09.8447.8447.2	3.718	0.2918	100.0%	1202.683	1202.6813	1.4	1	5.536614	6.56	100.0%	7	K.ILLDVSMNLGK.A
U	PF3D7_1105100	2	2	12.8%	117	13125	10.3	4.686528E-4	0.34276497	| organism=Plasmodium_falciparum_3D7 | product=histone H2B (H2B) | location=Pf3D7_11_v3:226065-226418(+) | length=117 | sequence_SO=chromosome | SO=protein_coding
	Filename	XCorr	DeltCN	Conf%	ObsM+H+	CalcM+H+	PPM	SpR	Prob Score	pI	Ion%	#	Sequence
*	Sample9-08.14913.14913.2	3.7307	0.3263	100.0%	1776.842	1775.8342	2.5	1	6.3126254	4.46	65.2%	1	K.SMNIMNSFLVDTFEK.I
*	Sample9-09.15194.15194.2	2.7451	0.0898	99.1%	1777.8445	1775.8342	2.0	36	3.7887843	4.46	39.1%	1	K.SMNIMNSFLVDTFEK.I
U	PF3D7_0827900	6	10	12.6%	483	55514	5.8	5.6762295E-4	0.33659554	| organism=Plasmodium_falciparum_3D7 | product=protein disulfide isomerase (PDI8) | location=Pf3D7_08_v3:1206788-1208394(-) | length=483 | sequence_SO=chromosome | SO=protein_coding
	Filename	XCorr	DeltCN	Conf%	ObsM+H+	CalcM+H+	PPM	SpR	Prob Score	pI	Ion%	#	Sequence
*	Sample9-07.13939.13939.3	2.8872	0.3125	99.6%	3142.6443	3141.6355	1.7	1	5.2466164	4.14	31.1%	1	K.LVSIDATSENALAQEYGITGYPTLILFNK.K
*	Sample9-08.16073.16073.3	4.3651	0.4427	99.8%	3142.6445	3141.6355	1.8	2	7.325551	4.14	36.0%	1	K.LVSIDATSENALAQEYGITGYPTLILFNK.K
*	Sample9-09.16389.16389.3	3.92	0.4836	99.8%	3143.6436	3141.6355	0.4	2	6.9273973	4.14	37.7%	1	K.LVSIDATSENALAQEYGITGYPTLILFNK.K
*	Sample9-09.12946.12946.2	4.5242	0.5239	100.0%	2198.0393	2197.0334	1.1	1	10.113994	3.96	69.0%	4	K.INVAFYLEYTSEDNDLYK.K
*	Sample9-08.17451.17451.2	3.051	0.3748	100.0%	1719.8447	1719.8417	1.8	1	5.721205	4.46	78.3%	2	K.DFEWSGFPTIFFVK.A
*	Sample9-09.17692.17692.2	4.9314	0.4184	100.0%	1720.8475	1719.8417	1.5	1	7.225537	4.46	78.3%	1	K.DFEWSGFPTIFFVK.A
U	PF3D7_0714000	2	4	12.2%	123	13763	10.8	8.9158333E-4	0.32434154	| organism=Plasmodium_falciparum_3D7 | product=histone H2B variant (H2B.Z) | location=Pf3D7_07_v3:643101-643472(-) | length=123 | sequence_SO=chromosome | SO=protein_coding
	Filename	XCorr	DeltCN	Conf%	ObsM+H+	CalcM+H+	PPM	SpR	Prob Score	pI	Ion%	#	Sequence
*	Sample9-08.17046.17046.2	5.0103	0.5175	100.0%	1817.8414	1816.8357	1.3	1	8.226357	4.46	83.3%	2	K.SMNIMNSFINDIFDR.L
*	Sample9-09.17259.17259.2	4.812	0.405	100.0%	1816.8363	1816.8357	0.3	1	8.01629	4.46	84.0%	2	K.SMNIMNSFINDIFDR.L
U	sp|P01040|CYTA_HUMAN	4	4	12.2%	98	11006	5.5	0.0011190281	0.32434154	Cystatin-A OS=Homo sapiens GN=CSTA PE=1 SV=1
	Filename	XCorr	DeltCN	Conf%	ObsM+H+	CalcM+H+	PPM	SpR	Prob Score	pI	Ion%	#	Sequence
*	Sample9-03.3731.3731.2	2.6593	0.2477	99.8%	1356.716	1356.7158	0.1	1	5.3778872	8.64	75.0%	1	K.TQVVAGTNYYIK.V
*	Sample9-04.3481.3481.2	2.9145	0.2392	99.8%	1356.7184	1356.7158	1.9	6	5.085149	8.64	60.0%	1	K.TQVVAGTNYYIK.V
*	Sample9-05.3532.3532.2	3.0316	0.1962	99.8%	1357.7225	1356.7158	2.5	1	4.784815	8.64	73.7%	1	K.TQVVAGTNYYIK.V
*	Sample9-08.4082.4082.2	3.5126	0.1928	99.8%	1357.7223	1356.7158	2.3	1	5.278202	8.64	78.9%	1	K.TQVVAGTNYYIK.V
U	PF3D7_0729200	4	5	12.1%	240	28124	7.8	5.711706E-4	0.32129562	| organism=Plasmodium_falciparum_3D7 | product=1-cys peroxiredoxin (AOP) | location=Pf3D7_07_v3:1247398-1248264(+) | length=240 | sequence_SO=chromosome | SO=protein_coding
	Filename	XCorr	DeltCN	Conf%	ObsM+H+	CalcM+H+	PPM	SpR	Prob Score	pI	Ion%	#	Sequence
*	Sample9-08.12477.12477.2	3.8115	0.4291	100.0%	1820.0079	1819.0034	0.6	1	8.463419	8.26	53.6%	1	K.ILLISLPGAFTPTCSTK.M
*	Sample9-09.12836.12836.2	2.5555	0.1646	99.5%	1821.0189	1819.0034	4.8	17	4.540978	8.26	39.3%	1	K.ILLISLPGAFTPTCSTK.M
*	Sample9-08.7563.7563.2	3.1201	0.2714	99.9%	1359.8083	1358.8042	0.6	1	6.1931586	6.56	75.0%	1	R.FVAIVENNILVK.M
*	Sample9-09.7900.7900.2	2.5127	0.1031	99.1%	1358.8068	1358.8042	1.9	1	4.5473027	6.56	65.0%	2	R.FVAIVENNILVK.M
U	PF3D7_1213700	2	4	11.7%	145	16898	5.1	7.5630867E-4	0.30918193	| organism=Plasmodium_falciparum_3D7 | product=RNA polymerase subunit 8c, putative | location=Pf3D7_12_v3:588128-588982(-) | length=145 | sequence_SO=chromosome | SO=protein_coding
	Filename	XCorr	DeltCN	Conf%	ObsM+H+	CalcM+H+	PPM	SpR	Prob Score	pI	Ion%	#	Sequence
*	Sample9-08.15529.15529.2	4.0488	0.5161	100.0%	1805.884	1805.8812	1.6	1	8.740608	6.56	71.4%	2	R.TVYASFGGLMMALTTDK.Q
*	Sample9-09.15751.15751.2	4.6947	0.4384	100.0%	1806.8853	1805.8812	0.4	1	9.353894	6.56	75.0%	2	R.TVYASFGGLMMALTTDK.Q
U	PF3D7_1347500	6	13	11.6%	372	42160	7.5	9.580926E-4	0.30617094	| organism=Plasmodium_falciparum_3D7 | product=DNA/RNA-binding protein Alba 4 (ALBA4) | location=Pf3D7_13_v3:1897983-1899362(-) | length=372 | sequence_SO=chromosome | SO=protein_coding
	Filename	XCorr	DeltCN	Conf%	ObsM+H+	CalcM+H+	PPM	SpR	Prob Score	pI	Ion%	#	Sequence
*	Sample9-08.15663.15663.2	3.4863	0.284	99.9%	2604.419	2603.4114	1.6	1	5.3818607	6.56	50.0%	2	R.YIILSGLGDALPLCVQLQSSLQSK.N
*	Sample9-09.16126.16126.2	4.4476	0.4207	100.0%	2604.4143	2603.4114	-0.2	1	6.0717673	6.56	63.3%	2	R.YIILSGLGDALPLCVQLQSSLQSK.N
*	Sample9-08.15757.15757.3	5.2695	0.4272	99.8%	2604.4182	2603.4114	1.3	1	7.5945516	6.56	45.7%	4	R.YIILSGLGDALPLCVQLQSSLQSK.N
*	Sample9-09.16105.16105.3	6.183	0.3818	99.8%	2605.419	2603.4114	0.3	1	6.9286695	6.56	56.7%	3	R.YIILSGLGDALPLCVQLQSSLQSK.N
*	Sample9-08.7022.7022.2	3.0684	0.4925	100.0%	2235.0364	2234.0288	1.9	1	8.118175	6.56	45.8%	1	K.IETSYSYFNSNYSYTPGLK.I
*	Sample9-09.7232.7232.2	3.1563	0.5146	100.0%	2234.0225	2234.0288	-2.8	1	9.187641	6.56	42.9%	1	K.IETSYSYFNSNYSYTPGLK.I
U	PF3D7_1126900	2	2	11.6%	86	9890	8.7	6.3758576E-4	0.30617094	| organism=Plasmodium_falciparum_3D7 | product=small nuclear ribonucleoprotein F, putative (SNRPF) | location=Pf3D7_11_v3:1053642-1054333(-) | length=86 | sequence_SO=chromosome | SO=protein_coding
	Filename	XCorr	DeltCN	Conf%	ObsM+H+	CalcM+H+	PPM	SpR	Prob Score	pI	Ion%	#	Sequence
*	Sample9-06.4318.4318.2	2.344	0.1561	99.5%	1090.5764	1088.5847	-13.8	7	4.0414667	10.06	70.6%	1	K.PFLNSLAGNR.V
*	Sample9-07.4527.4527.2	2.7079	0.248	99.8%	1089.5907	1088.5847	2.4	1	4.0160775	10.06	82.4%	1	K.PFLNSLAGNR.V
U	sp|P02538|K2C6A_HUMAN	10	19	10.6%	564	60045	8.0	9.23595E-4	0.27643883	Keratin, type II cytoskeletal 6A OS=Homo sapiens GN=KRT6A PE=1 SV=3
	Filename	XCorr	DeltCN	Conf%	ObsM+H+	CalcM+H+	PPM	SpR	Prob Score	pI	Ion%	#	Sequence
*	Sample9-03.3511.3511.2	2.6371	0.26	99.8%	1012.5074	1012.5058	1.6	1	6.415107	10.06	81.2%	3	R.SGFSSVSVSR.S
*	Sample9-08.3717.3717.2	2.4685	0.2937	99.8%	1012.50854	1012.5058	2.7	1	6.025671	10.06	87.5%	1	R.SGFSSVSVSR.S
*	Sample9-09.4133.4133.2	2.503	0.1958	99.7%	1012.5095	1012.5058	3.7	2	5.929536	10.06	81.2%	1	R.SGFSSVSVSR.S
	Sample9-06.7596.7596.2	2.7062	0.2565	99.8%	1407.7115	1407.7114	0.1	1	5.738501	4.14	78.9%	2	K.ADTLTDEINFLR.A
	Sample9-07.9052.9052.2	2.5273	0.1949	99.7%	1408.7145	1407.7114	-0.2	1	4.272967	4.14	73.7%	1	K.ADTLTDEINFLR.A
	Sample9-07.11402.11402.2	3.6014	0.3555	100.0%	1329.7268	1329.726	0.6	1	5.775366	4.14	75.0%	4	R.NLDLDSIIAEVK.A
	Sample9-08.12867.12867.2	4.0029	0.4572	100.0%	1329.7288	1329.726	2.1	1	7.084561	4.14	90.0%	3	R.NLDLDSIIAEVK.A
	Sample9-09.13022.13022.2	3.6547	0.3187	100.0%	1329.7269	1329.726	0.7	1	6.6005497	4.14	85.0%	2	R.NLDLDSIIAEVK.A
	Sample9-02.3022.3022.2	2.7595	0.0589	99.4%	1107.5457	1107.5428	2.5	1	6.322296	4.46	86.7%	1	K.AQYEEIAQR.S
	Sample9-05.3400.3400.2	3.8785	0.4364	100.0%	1447.7767	1447.7751	1.1	1	8.944904	9.08	75.9%	1	R.AIGGGLSSVGGGSSTIK.Y
U	sp|P48668|K2C6C_HUMAN	10	17	10.6%	564	60025	8.0	8.2637445E-4	0.27643883	Keratin, type II cytoskeletal 6C OS=Homo sapiens GN=KRT6C PE=1 SV=3
	Filename	XCorr	DeltCN	Conf%	ObsM+H+	CalcM+H+	PPM	SpR	Prob Score	pI	Ion%	#	Sequence
	Sample9-04.3351.3351.2	2.6692	0.3088	99.9%	1026.5237	1026.5215	2.1	1	5.8221054	10.06	87.5%	1	R.SGFSSISVSR.S
	Sample9-08.4010.4010.2	2.5189	0.2247	99.8%	1026.526	1026.5215	4.4	1	5.572516	10.06	87.5%	1	R.SGFSSISVSR.S
	Sample9-09.4387.4387.2	2.9394	0.313	99.9%	1027.5248	1026.5215	-0.1	1	5.972273	10.06	86.7%	1	R.SGFSSISVSR.S
	Sample9-06.7596.7596.2	2.7062	0.2565	99.8%	1407.7115	1407.7114	0.1	1	5.738501	4.14	78.9%	2	K.ADTLTDEINFLR.A
	Sample9-07.9052.9052.2	2.5273	0.1949	99.7%	1408.7145	1407.7114	-0.2	1	4.272967	4.14	73.7%	1	K.ADTLTDEINFLR.A
	Sample9-07.11402.11402.2	3.6014	0.3555	100.0%	1329.7268	1329.726	0.6	1	5.775366	4.14	75.0%	4	R.NLDLDSIIAEVK.A
	Sample9-08.12867.12867.2	4.0029	0.4572	100.0%	1329.7288	1329.726	2.1	1	7.084561	4.14	90.0%	3	R.NLDLDSIIAEVK.A
	Sample9-09.13022.13022.2	3.6547	0.3187	100.0%	1329.7269	1329.726	0.7	1	6.6005497	4.14	85.0%	2	R.NLDLDSIIAEVK.A
	Sample9-02.3022.3022.2	2.7595	0.0589	99.4%	1107.5457	1107.5428	2.5	1	6.322296	4.46	86.7%	1	K.AQYEEIAQR.S
	Sample9-05.3400.3400.2	3.8785	0.4364	100.0%	1447.7767	1447.7751	1.1	1	8.944904	9.08	75.9%	1	R.AIGGGLSSVGGGSSTIK.Y
U	sp|P02533|K1C14_HUMAN	6	6	10.6%	472	51561	5.2	3.4851086E-4	0.27643883	Keratin, type I cytoskeletal 14 OS=Homo sapiens GN=KRT14 PE=1 SV=4
	Filename	XCorr	DeltCN	Conf%	ObsM+H+	CalcM+H+	PPM	SpR	Prob Score	pI	Ion%	#	Sequence
*	Sample9-04.3104.3104.2	2.863	0.3982	100.0%	1425.6974	1425.6969	0.3	1	7.086159	9.08	52.0%	1	R.APSTYGGGLSVSSSR.F
	Sample9-03.3423.3423.2	1.7685	0.1978	99.1%	809.4415	809.4403	1.5	5	4.210215	6.56	72.7%	1	R.LASYLDK.V
	Sample9-03.3635.3635.2	3.0432	0.2324	99.8%	1301.6605	1301.6583	1.7	1	6.4023414	3.96	89.5%	1	R.ALEEANADLEVK.I
	Sample9-04.3302.3302.2	3.0945	0.3289	99.9%	1301.6603	1301.6583	1.5	1	7.524473	3.96	78.9%	1	R.ALEEANADLEVK.I
	Sample9-02.3216.3216.2	1.8641	0.2035	99.4%	807.40063	807.39954	1.4	1	4.75889	4.46	83.3%	1	R.LAADDFR.T
	Sample9-04.4385.4385.2	2.304	0.1045	99.1%	1029.595	1029.5939	1.1	1	3.9366608	4.46	100.0%	1	R.VLDELTLAR.A
U	sp|P08779|K1C16_HUMAN	7	7	10.4%	473	51268	5.0	4.057364E-4	0.2705741	Keratin, type I cytoskeletal 16 OS=Homo sapiens GN=KRT16 PE=1 SV=4
	Filename	XCorr	DeltCN	Conf%	ObsM+H+	CalcM+H+	PPM	SpR	Prob Score	pI	Ion%	#	Sequence
*	Sample9-04.3081.3081.2	3.1783	0.4066	100.0%	1339.6715	1338.6648	2.5	1	7.2466683	9.08	69.6%	1	R.APSTYGGGLSVSSR.F
*	Sample9-05.3118.3118.2	3.3129	0.4624	100.0%	1338.6647	1338.6648	-0.1	1	8.424679	9.08	78.3%	1	R.APSTYGGGLSVSSR.F
	Sample9-03.3423.3423.2	1.7685	0.1978	99.1%	809.4415	809.4403	1.5	5	4.210215	6.56	72.7%	1	R.LASYLDK.V
	Sample9-03.3635.3635.2	3.0432	0.2324	99.8%	1301.6605	1301.6583	1.7	1	6.4023414	3.96	89.5%	1	R.ALEEANADLEVK.I
	Sample9-04.3302.3302.2	3.0945	0.3289	99.9%	1301.6603	1301.6583	1.5	1	7.524473	3.96	78.9%	1	R.ALEEANADLEVK.I
	Sample9-02.3216.3216.2	1.8641	0.2035	99.4%	807.40063	807.39954	1.4	1	4.75889	4.46	83.3%	1	R.LAADDFR.T
	Sample9-04.4385.4385.2	2.304	0.1045	99.1%	1029.595	1029.5939	1.1	1	3.9366608	4.46	100.0%	1	R.VLDELTLAR.T
U	PF3D7_1468700	9	31	10.3%	398	45310	5.7	0.0021354319	0.26765192	| organism=Plasmodium_falciparum_3D7 | product=eukaryotic initiation factor 4A (eIF4A) | location=Pf3D7_14_v3:2825370-2826918(+) | length=398 | sequence_SO=chromosome | SO=protein_coding
	Filename	XCorr	DeltCN	Conf%	ObsM+H+	CalcM+H+	PPM	SpR	Prob Score	pI	Ion%	#	Sequence
*	Sample9-07.8087.8087.2	2.1953	0.1382	99.1%	1090.6499	1090.6506	-0.7	1	5.516502	6.56	68.8%	2	K.VVLALGDYLK.V
*	Sample9-08.8564.8564.2	2.2248	0.1992	99.6%	1090.6501	1090.6506	-0.4	1	6.8587384	6.56	68.8%	1	K.VVLALGDYLK.V
*	Sample9-07.2800.2800.2	2.0978	0.0936	98.9%	852.4824	852.47986	3.0	1	3.1720285	10.06	91.7%	1	K.RHLGVDR.L
*	Sample9-08.3006.3006.2	2.7053	0.0728	99.6%	852.4817	852.47986	2.1	1	3.9115639	10.06	100.0%	1	K.RHLGVDR.L
*	Sample9-09.3411.3411.2	2.3464	0.0777	99.3%	852.4818	852.47986	2.3	1	3.369595	10.06	100.0%	1	K.RHLGVDR.L
*	Sample9-08.18381.18381.2	4.1376	0.5051	100.0%	2686.4648	2685.4531	3.1	1	9.037195	4.14	64.3%	3	K.LVPDIQVALFSATMPQEILELTTR.F
*	Sample9-09.18994.18994.2	4.1819	0.4786	100.0%	2687.4612	2685.4531	0.5	1	8.103208	4.14	60.0%	4	K.LVPDIQVALFSATMPQEILELTTR.F
*	Sample9-08.18589.18589.3	4.6332	0.4925	99.7%	2686.464	2685.4531	2.8	1	7.7150655	4.14	52.3%	10	K.LVPDIQVALFSATMPQEILELTTR.F
*	Sample9-09.18828.18828.3	5.3133	0.5091	99.5%	2686.4622	2685.4531	2.1	1	9.061194	4.14	58.5%	8	K.LVPDIQVALFSATMPQEILELTTR.F
U	PF3D7_0418500	5	11	10.2%	187	21316	4.6	0.0016127169	0.2647363	| organism=Plasmodium_falciparum_3D7 | product=trafficking protein particle complex subunit 3, putative (BET3) | location=Pf3D7_04_v3:830989-832428(-) | length=187 | sequence_SO=chromosome | SO=protein_coding
	Filename	XCorr	DeltCN	Conf%	ObsM+H+	CalcM+H+	PPM	SpR	Prob Score	pI	Ion%	#	Sequence
*	Sample9-07.15267.15267.2	2.7113	0.2313	99.7%	2116.1328	2116.1326	0.1	17	4.5583243	6.56	40.0%	1	K.VNSELFSFTYGALVSQLLK.D
*	Sample9-08.17879.17879.2	5.3762	0.5118	100.0%	2117.1438	2116.1326	3.7	1	9.327904	6.56	70.0%	4	K.VNSELFSFTYGALVSQLLK.D
*	Sample9-09.18061.18061.2	6.4598	0.5821	100.0%	2117.1377	2116.1326	0.8	1	11.192967	6.56	76.7%	4	K.VNSELFSFTYGALVSQLLK.D
*	Sample9-08.17904.17904.3	3.0167	0.2513	99.5%	2117.1458	2116.1326	4.6	1	5.372328	6.56	42.6%	1	K.VNSELFSFTYGALVSQLLK.D
*	Sample9-09.17962.17962.3	3.6441	0.1727	99.2%	2118.1426	2116.1326	1.6	19	4.230824	6.56	35.6%	1	K.VNSELFSFTYGALVSQLLK.D
U	PF3D7_1117700	4	8	9.8%	214	24875	8.0	0.0010249042	0.25314116	| organism=Plasmodium_falciparum_3D7 | product=GTP-binding nuclear protein RAN/TC4 (RAN) | location=Pf3D7_11_v3:670711-671515(-) | length=214 | sequence_SO=chromosome | SO=protein_coding
	Filename	XCorr	DeltCN	Conf%	ObsM+H+	CalcM+H+	PPM	SpR	Prob Score	pI	Ion%	#	Sequence
	Sample9-06.2642.2642.2	2.5399	0.24	99.8%	1117.5841	1116.5796	1.0	1	4.8486285	7.33	85.7%	2	K.RHLTGEFEK.K
	Sample9-07.2798.2798.2	2.4087	0.3334	99.9%	1116.581	1116.5796	1.3	1	5.887336	7.33	100.0%	4	K.RHLTGEFEK.K
*	Sample9-08.9737.9737.2	2.517	0.1614	99.5%	1415.777	1414.7689	3.3	1	4.1854076	4.46	73.7%	1	K.APEFQIDLNIVR.E
*	Sample9-09.9995.9995.2	2.9331	0.2568	99.8%	1415.7751	1414.7689	2.0	1	5.438157	4.46	72.2%	1	K.APEFQIDLNIVR.E
U	PF3D7_0519400	2	5	9.8%	133	15391	10.8	0.0010306838	0.25314116	| organism=Plasmodium_falciparum_3D7 | product=40S ribosomal protein S24 (RPS24) | location=Pf3D7_05_v3:798036-798775(-) | length=133 | sequence_SO=chromosome | SO=protein_coding
	Filename	XCorr	DeltCN	Conf%	ObsM+H+	CalcM+H+	PPM	SpR	Prob Score	pI	Ion%	#	Sequence
*	Sample9-08.11679.11679.2	2.9092	0.3102	99.9%	1478.8381	1478.8365	1.1	1	5.003501	9.08	63.6%	2	K.LNNVNTIVLFGFK.T
*	Sample9-09.11784.11784.2	3.3901	0.3618	100.0%	1478.8389	1478.8365	1.6	1	6.3364477	9.08	81.8%	3	K.LNNVNTIVLFGFK.T
U	PF3D7_0708400	8	26	9.7%	745	86166	5.0	9.568065E-4	0.25025904	| organism=Plasmodium_falciparum_3D7 | product=heat shock protein 90 (HSP90) | location=Pf3D7_07_v3:381592-384614(+) | length=745 | sequence_SO=chromosome | SO=protein_coding
	Filename	XCorr	DeltCN	Conf%	ObsM+H+	CalcM+H+	PPM	SpR	Prob Score	pI	Ion%	#	Sequence
	Sample9-08.15193.15193.2	5.7176	0.4945	100.0%	1671.8784	1671.8774	0.6	1	8.429516	8.8	100.0%	10	R.QLMSLIINTFYSNK.E
	Sample9-09.15296.15296.2	6.5649	0.4459	100.0%	1673.8856	1671.8774	0.9	1	8.334642	8.8	100.0%	8	R.QLMSLIINTFYSNK.E
*	Sample9-08.17006.17006.2	2.3503	0.1874	99.4%	2647.343	2645.3345	0.7	16	5.0605497	4.14	27.6%	1	K.DIYYITGESINAVSNSPFLEALTK.K
*	Sample9-09.17301.17301.2	3.5771	0.4891	100.0%	2646.3406	2645.3345	1.0	1	8.792206	4.14	45.2%	1	K.DIYYITGESINAVSNSPFLEALTK.K
*	Sample9-07.14699.14699.3	2.9534	0.2547	99.3%	2647.3477	2645.3345	2.4	4	4.3881927	4.14	37.1%	1	K.DIYYITGESINAVSNSPFLEALTK.K
*	Sample9-09.17261.17261.3	4.6801	0.4391	99.8%	2646.3384	2645.3345	0.2	1	7.126335	4.14	44.1%	1	K.DIYYITGESINAVSNSPFLEALTK.K
*	Sample9-09.9578.9578.2	1.9209	0.1353	98.6%	878.5461	878.5458	0.3	1	4.802506	9.08	71.4%	1	R.HPIISALK.Q
*	Sample9-09.451.451.3	2.8144	0.3275	99.7%	2945.5293	2944.523	1.0	1	5.4764233	3.96	29.2%	3	K.DLIWLLFDTSLLTSGFALEEPTTFSK.R
U	PF3D7_0307200	3	8	9.7%	257	30523	10.3	8.534222E-4	0.25025904	| organism=Plasmodium_falciparum_3D7 | product=60S ribosomal protein L7, putative | location=Pf3D7_03_v3:314976-316236(-) | length=257 | sequence_SO=chromosome | SO=protein_coding
	Filename	XCorr	DeltCN	Conf%	ObsM+H+	CalcM+H+	PPM	SpR	Prob Score	pI	Ion%	#	Sequence
*	Sample9-08.2799.2799.2	2.4552	0.1179	99.5%	852.5309	852.53015	0.9	1	4.7666035	10.04	92.3%	2	K.GVNKLPPK.V
*	Sample9-09.3227.3227.2	2.6465	0.2165	99.8%	852.5318	852.53015	1.9	2	4.130716	10.04	92.3%	5	K.GVNKLPPK.V
*	Sample9-08.7916.7916.2	2.9988	0.4216	100.0%	1959.0271	1958.027	-1.7	1	8.160581	6.56	57.7%	1	K.IVEPYVTYGYPTLSTVR.K
U	PF3D7_0626800	10	20	9.6%	511	55661	7.6	0.0010730407	0.24738348	| organism=Plasmodium_falciparum_3D7 | product=pyruvate kinase (PyrK) | location=Pf3D7_06_v3:1078995-1081320(+) | length=511 | sequence_SO=chromosome | SO=protein_coding
	Filename	XCorr	DeltCN	Conf%	ObsM+H+	CalcM+H+	PPM	SpR	Prob Score	pI	Ion%	#	Sequence
*	Sample9-05.3003.3003.2	3.8772	0.3784	100.0%	1358.6901	1356.6763	5.2	1	8.3433695	8.01	78.9%	5	K.THIVCTLGPACK.S
*	Sample9-06.2993.2993.2	3.5878	0.3621	100.0%	1358.6727	1356.6763	-7.5	1	7.005216	8.01	75.0%	6	K.THIVCTLGPACK.S
*	Sample9-07.3374.3374.2	3.7102	0.3485	100.0%	1358.6727	1356.6763	-7.5	1	7.6772466	8.01	85.0%	2	K.THIVCTLGPACK.S
*	Sample9-08.3784.3784.2	3.2124	0.3025	99.9%	1358.6873	1356.6763	3.1	1	7.841744	8.01	75.0%	1	K.THIVCTLGPACK.S
*	Sample9-08.6414.6414.2	3.5758	0.3959	100.0%	1543.8136	1543.8148	-0.8	1	6.275095	6.56	68.0%	1	K.PGNIILIADGSVSCK.V
*	Sample9-07.13729.13729.2	2.601	0.1509	99.4%	2415.3328	2414.3289	0.2	4	4.0872188	4.46	39.3%	1	K.LLYQSLVNAIETPISVQEAVAR.S
*	Sample9-08.15780.15780.2	3.1296	0.2844	99.9%	2415.33	2414.3289	-0.9	1	5.626847	4.46	59.3%	1	K.LLYQSLVNAIETPISVQEAVAR.S
*	Sample9-09.16082.16082.2	3.018	0.2484	99.8%	2416.3362	2414.3289	0.3	13	5.6828055	4.46	37.5%	1	K.LLYQSLVNAIETPISVQEAVAR.S
*	Sample9-07.13694.13694.3	3.3873	0.2242	99.4%	2415.3364	2414.3289	1.7	2	4.7311277	4.46	32.8%	1	K.LLYQSLVNAIETPISVQEAVAR.S
*	Sample9-08.15847.15847.3	4.2914	0.3235	99.7%	2415.337	2414.3289	1.9	1	6.283716	4.46	56.1%	1	K.LLYQSLVNAIETPISVQEAVAR.S
U	PF3D7_1134000	12	92	9.5%	663	73298	6.9	0.0038043582	0.24451458	| organism=Plasmodium_falciparum_3D7 | product=heat shock protein 70 (HSP70-3) | location=Pf3D7_11_v3:1320114-1322105(+) | length=663 | sequence_SO=chromosome | SO=protein_coding
	Filename	XCorr	DeltCN	Conf%	ObsM+H+	CalcM+H+	PPM	SpR	Prob Score	pI	Ion%	#	Sequence
*	Sample9-06.4146.4146.2	3.6239	1.0E-4	99.3%	1946.0026	1944.9927	3.4	2	5.7743325	7.33	40.7%	2	K.VHQAVITVPAYFNDSQR.Q
*	Sample9-09.12578.12578.2	2.3578	0.0994	99.1%	1288.6852	1288.6824	2.2	1	3.9691594	4.46	75.0%	1	R.ILEYFISEFK.K
*	Sample9-08.22307.22307.2	5.0612	0.483	100.0%	2427.423	2426.4155	1.7	1	9.177083	4.14	66.7%	20	K.DLLLLDVIPLSLGIETLGGVFTK.L
*	Sample9-09.22717.22717.2	5.3201	0.5927	100.0%	2427.4214	2426.4155	1.0	1	10.9588585	4.14	78.8%	19	K.DLLLLDVIPLSLGIETLGGVFTK.L
*	Sample9-07.19691.19691.3	3.0178	0.3614	99.7%	2427.425	2426.4155	2.5	1	5.6446724	4.14	41.9%	1	K.DLLLLDVIPLSLGIETLGGVFTK.L
*	Sample9-08.23368.23368.3	5.7934	0.5072	100.0%	2427.4302	2426.4155	4.7	1	8.321862	4.14	52.3%	24	K.DLLLLDVIPLSLGIETLGGVFTK.L
*	Sample9-09.22851.22851.3	5.9762	0.6023	100.0%	2427.4219	2426.4155	1.2	1	10.354107	4.14	58.6%	20	K.DLLLLDVIPLSLGIETLGGVFTK.L
*	Sample9-09.18006.18006.2	4.056	0.5647	100.0%	1973.1403	1972.1365	0.2	1	8.606931	4.46	58.1%	1	L.LDVIPLSLGIETLGGVFTK.L
*	Sample9-04.3068.3068.2	1.9714	0.1797	98.7%	1346.7281	1346.7274	0.5	9	5.0957394	9.08	45.5%	1	K.QQITIQSSGGLSK.E
*	Sample9-05.3127.3127.2	3.1301	0.3305	99.9%	1346.7296	1346.7274	1.6	2	7.081021	9.08	59.1%	1	K.QQITIQSSGGLSK.E
*	Sample9-06.3117.3117.2	2.644	0.3276	99.9%	1346.7327	1346.7274	3.9	1	7.5307074	9.08	68.2%	1	K.QQITIQSSGGLSK.E
*	Sample9-07.3361.3361.2	2.7172	0.3642	99.9%	1346.7327	1346.7274	3.9	1	6.56001	9.08	63.6%	1	K.QQITIQSSGGLSK.E
U	PF3D7_1360900	4	5	9.5%	389	44813	9.1	3.5239317E-4	0.24451458	| organism=Plasmodium_falciparum_3D7 | product=polyadenylate-binding protein, putative | location=Pf3D7_13_v3:2440438-2442909(-) | length=389 | sequence_SO=chromosome | SO=protein_coding
	Filename	XCorr	DeltCN	Conf%	ObsM+H+	CalcM+H+	PPM	SpR	Prob Score	pI	Ion%	#	Sequence
*	Sample9-08.15346.15346.2	4.1677	0.3069	100.0%	1753.9437	1752.9353	2.9	2	5.7673144	6.56	62.5%	1	K.NFMIFGTINNIIIDK.D
*	Sample9-09.15691.15691.2	4.7874	0.3541	100.0%	1753.941	1752.9353	1.4	1	6.8826003	6.56	76.9%	1	K.NFMIFGTINNIIIDK.D
*	Sample9-08.9734.9734.2	2.1508	0.327	99.8%	2356.1628	2355.1438	6.7	1	6.042517	7.25	35.5%	1	K.GYGFVVYTDPHSAALAISNMNK.V
*	Sample9-09.10036.10036.2	2.9895	0.4512	100.0%	2356.161	2355.1438	5.8	1	7.633682	7.25	51.6%	2	K.GYGFVVYTDPHSAALAISNMNK.V
U	sp|P04259|K2C6B_HUMAN	15	26	9.4%	564	60067	8.0	0.0012638668	0.24165225	Keratin, type II cytoskeletal 6B OS=Homo sapiens GN=KRT6B PE=1 SV=5
	Filename	XCorr	DeltCN	Conf%	ObsM+H+	CalcM+H+	PPM	SpR	Prob Score	pI	Ion%	#	Sequence
	Sample9-04.3351.3351.2	2.6692	0.3088	99.9%	1026.5237	1026.5215	2.1	1	5.8221054	10.06	87.5%	1	R.SGFSSISVSR.S
	Sample9-08.4010.4010.2	2.5189	0.2247	99.8%	1026.526	1026.5215	4.4	1	5.572516	10.06	87.5%	1	R.SGFSSISVSR.S
	Sample9-09.4387.4387.2	2.9394	0.313	99.9%	1027.5248	1026.5215	-0.1	1	5.972273	10.06	86.7%	1	R.SGFSSISVSR.S
	Sample9-06.7596.7596.2	2.7062	0.2565	99.8%	1407.7115	1407.7114	0.1	1	5.738501	4.14	78.9%	2	K.ADTLTDEINFLR.A
	Sample9-07.9052.9052.2	2.5273	0.1949	99.7%	1408.7145	1407.7114	-0.2	1	4.272967	4.14	73.7%	1	K.ADTLTDEINFLR.A
	Sample9-07.11402.11402.2	3.6014	0.3555	100.0%	1329.7268	1329.726	0.6	1	5.775366	4.14	75.0%	4	R.NLDLDSIIAEVK.A
	Sample9-08.12867.12867.2	4.0029	0.4572	100.0%	1329.7288	1329.726	2.1	1	7.084561	4.14	90.0%	3	R.NLDLDSIIAEVK.A
	Sample9-09.13022.13022.2	3.6547	0.3187	100.0%	1329.7269	1329.726	0.7	1	6.6005497	4.14	85.0%	2	R.NLDLDSIIAEVK.A
	Sample9-02.3022.3022.2	2.7595	0.0589	99.4%	1107.5457	1107.5428	2.5	1	6.322296	4.46	86.7%	1	K.AQYEEIAQR.S
	Sample9-03.3757.3757.2	3.4752	0.2411	99.9%	1180.6055	1179.6003	1.5	1	6.0580444	4.46	82.4%	4	K.YEELQITAGR.H
	Sample9-04.3506.3506.2	3.3598	0.1787	99.8%	1179.6011	1179.6003	0.6	1	4.9815297	4.46	94.1%	2	K.YEELQITAGR.H
	Sample9-05.3562.3562.2	3.8125	0.1881	99.9%	1179.602	1179.6003	1.4	1	5.518587	4.46	94.1%	1	K.YEELQITAGR.H
	Sample9-06.3543.3543.2	3.4875	0.2909	100.0%	1179.5989	1179.6003	-1.2	1	6.0370884	4.46	100.0%	1	K.YEELQITAGR.H
	Sample9-07.3773.3773.2	3.6585	0.2509	100.0%	1179.6035	1179.6003	2.7	1	5.8475356	4.46	100.0%	1	K.YEELQITAGR.H
	Sample9-08.4126.4126.2	3.2072	0.2541	99.9%	1179.6025	1179.6003	1.9	1	5.9939437	4.46	87.5%	1	K.YEELQITAGR.H
U	PF3D7_1246200	4	20	9.3%	376	41871	5.3	0.001458308	0.23879659	| organism=Plasmodium_falciparum_3D7 | product=actin I (ACT1) | location=Pf3D7_12_v3:1920784-1921914(+) | length=376 | sequence_SO=chromosome | SO=protein_coding
	Filename	XCorr	DeltCN	Conf%	ObsM+H+	CalcM+H+	PPM	SpR	Prob Score	pI	Ion%	#	Sequence
*	Sample9-08.10222.10222.2	4.4954	0.5228	100.0%	1463.824	1463.8217	1.6	1	10.661104	9.08	87.0%	9	Y.VAIQAVLSLYSSGR.T
*	Sample9-09.10505.10505.2	4.7711	0.5422	100.0%	1463.8217	1463.8217	0.0	1	9.971282	9.08	87.0%	8	Y.VAIQAVLSLYSSGR.T
*	Sample9-08.11529.11529.2	3.6336	0.4296	100.0%	2245.0808	2245.0806	0.1	1	7.707238	4.14	56.2%	1	K.DLYGNIVLSGGTTMYEGIGER.L
*	Sample9-09.11851.11851.2	4.6182	0.4278	100.0%	2246.0884	2245.0806	2.0	1	7.17749	4.14	51.5%	2	K.DLYGNIVLSGGTTMYEGIGER.L
U	sp|P13647|K2C5_HUMAN	9	16	9.2%	590	62378	7.8	7.434898E-4	0.23594749	Keratin, type II cytoskeletal 5 OS=Homo sapiens GN=KRT5 PE=1 SV=3
	Filename	XCorr	DeltCN	Conf%	ObsM+H+	CalcM+H+	PPM	SpR	Prob Score	pI	Ion%	#	Sequence
	Sample9-04.3563.3563.2	2.7982	0.3004	99.8%	1410.7238	1410.7223	1.0	1	6.2925067	10.06	58.3%	1	R.SFSTASAITPSVSR.T
	Sample9-05.3501.3501.2	2.2656	0.1803	99.3%	1410.7235	1410.7223	0.9	2	4.921814	10.06	50.0%	1	R.SFSTASAITPSVSR.T
*	Sample9-04.3526.3526.2	2.7187	0.3384	99.9%	1111.5753	1111.5742	1.0	1	5.799321	10.06	73.7%	2	R.ISISTSGGSFR.N
*	Sample9-05.3570.3570.2	2.3928	0.3282	99.8%	1111.5753	1111.5742	1.0	5	5.8006487	10.06	68.4%	1	R.ISISTSGGSFR.N
	Sample9-07.11402.11402.2	3.6014	0.3555	100.0%	1329.7268	1329.726	0.6	1	5.775366	4.14	75.0%	4	R.NLDLDSIIAEVK.A
	Sample9-08.12867.12867.2	4.0029	0.4572	100.0%	1329.7288	1329.726	2.1	1	7.084561	4.14	90.0%	3	R.NLDLDSIIAEVK.A
	Sample9-09.13022.13022.2	3.6547	0.3187	100.0%	1329.7269	1329.726	0.7	1	6.6005497	4.14	85.0%	2	R.NLDLDSIIAEVK.A
	Sample9-05.3541.3541.2	3.6085	0.4206	100.0%	1440.7181	1439.7125	1.6	1	8.521154	9.08	75.9%	1	R.GLGVGFGSGGGSSSSVK.F
	Sample9-06.3530.3530.2	2.0648	0.2039	99.1%	1439.7147	1439.7125	1.5	1	5.4568176	9.08	50.0%	1	R.GLGVGFGSGGGSSSSVK.F
U	PF3D7_0612100	4	45	8.7%	656	78129	8.2	0.0018806837	0.22179961	| organism=Plasmodium_falciparum_3D7 | product=eukaryotic translation initiation factor 3 subunit L, putative | location=Pf3D7_06_v3:509160-511130(-) | length=656 | sequence_SO=chromosome | SO=protein_coding
	Filename	XCorr	DeltCN	Conf%	ObsM+H+	CalcM+H+	PPM	SpR	Prob Score	pI	Ion%	#	Sequence
*	Sample9-09.16310.16310.2	3.1016	0.3159	99.9%	1901.9258	1901.9208	2.6	1	6.232023	4.14	66.7%	1	K.LFDTDFYTISEIYFK.N
*	Sample9-08.13728.13728.2	3.3026	0.3341	100.0%	1276.7887	1276.7875	1.0	1	6.9716763	8.8	83.3%	21	K.VLSQILIYLSK.Q
*	Sample9-09.13270.13270.2	3.7428	0.4084	100.0%	1276.789	1276.7875	1.1	1	7.976472	8.8	94.4%	19	K.VLSQILIYLSK.Q
*	Sample9-09.19038.19038.3	7.1469	0.5807	100.0%	3602.7651	3601.7559	1.6	1	9.789108	4.46	54.2%	4	K.FIDPLSNISFQILSNFQNIQNQTYSSDPTNR.Q
U	sp|P69905|HBA_HUMAN	3	10	8.5%	142	15258	8.7	0.0019307176	0.21618605	Hemoglobin subunit alpha OS=Homo sapiens GN=HBA1 PE=1 SV=2
	Filename	XCorr	DeltCN	Conf%	ObsM+H+	CalcM+H+	PPM	SpR	Prob Score	pI	Ion%	#	Sequence
*	Sample9-07.5959.5959.2	3.2697	0.3686	100.0%	1253.7179	1252.7147	-0.1	1	6.883419	9.08	90.0%	2	K.FLASVSTVLTSK.Y
*	Sample9-08.6426.6426.2	3.1818	0.4386	100.0%	1252.7157	1252.7147	0.8	1	7.6152616	9.08	80.0%	4	K.FLASVSTVLTSK.Y
*	Sample9-09.6710.6710.2	2.9052	0.4347	100.0%	1252.7145	1252.7147	-0.2	1	7.520348	9.08	85.0%	4	K.FLASVSTVLTSK.Y
U	sp|P61626|LYSC_HUMAN	2	2	8.1%	148	16537	9.1	3.7048906E-4	0.20503592	Lysozyme C OS=Homo sapiens GN=LYZ PE=1 SV=1
	Filename	XCorr	DeltCN	Conf%	ObsM+H+	CalcM+H+	PPM	SpR	Prob Score	pI	Ion%	#	Sequence
*	Sample9-05.5414.5414.2	2.6945	0.2596	99.8%	1400.6791	1400.6804	-1.0	1	4.980146	6.56	57.9%	1	R.STDYGIFQINSR.Y
*	Sample9-06.5698.5698.2	3.5449	0.3643	100.0%	1401.6847	1400.6804	0.7	1	6.6962304	6.56	78.9%	1	R.STDYGIFQINSR.Y
U	PF3D7_0619400	12	24	7.9%	828	92387	5.1	7.946722E-4	0.19949937	| organism=Plasmodium_falciparum_3D7 | product=cell division cycle protein 48 homologue, putative | location=Pf3D7_06_v3:815622-818247(-) | length=828 | sequence_SO=chromosome | SO=protein_coding
	Filename	XCorr	DeltCN	Conf%	ObsM+H+	CalcM+H+	PPM	SpR	Prob Score	pI	Ion%	#	Sequence
*	Sample9-05.4070.4070.2	2.3251	0.1997	99.5%	1145.6415	1144.6361	1.8	8	5.3134503	8.8	55.6%	1	R.GVLLYGPPGSGK.T
*	Sample9-06.4009.4009.2	2.688	0.2	99.7%	1145.6431	1144.6361	3.1	1	5.436712	8.8	73.7%	1	R.GVLLYGPPGSGK.T
*	Sample9-07.4235.4235.2	2.8452	0.2148	99.8%	1144.6387	1144.6361	2.2	1	5.045287	8.8	83.3%	1	R.GVLLYGPPGSGK.T
*	Sample9-08.4574.4574.2	2.9753	0.2368	99.8%	1145.6395	1144.6361	0.1	3	5.792038	8.8	68.4%	1	R.GVLLYGPPGSGK.T
*	Sample9-07.13518.13518.2	4.6151	0.4064	100.0%	2243.1348	2242.1213	4.5	1	8.967045	4.46	70.0%	3	R.AVANETGAFFFLINGPEVMSK.M
*	Sample9-08.15490.15490.2	5.3515	0.4424	100.0%	2243.127	2242.1213	1.0	1	8.536409	4.46	78.6%	3	R.AVANETGAFFFLINGPEVMSK.M
*	Sample9-09.15837.15837.2	4.9378	0.3815	100.0%	2243.1233	2242.1213	-0.6	1	6.924898	4.46	67.9%	2	R.AVANETGAFFFLINGPEVMSK.M
*	Sample9-04.3289.3289.2	3.222	0.3516	100.0%	1127.6555	1127.6531	2.2	1	8.3899145	10.06	89.5%	1	R.GQVVVIAATNR.Q
*	Sample9-05.3178.3178.2	3.2583	0.3902	100.0%	1127.6555	1127.6531	2.2	1	7.9265914	10.06	89.5%	1	R.GQVVVIAATNR.Q
	Sample9-08.5135.5135.2	2.5987	0.1911	99.7%	1253.6327	1251.619	5.6	12	5.330589	8.26	61.1%	1	R.GVLFYGPPGCGK.T
*	Sample9-08.11844.11844.2	3.0963	0.119	99.8%	999.6572	999.65607	1.2	1	4.782101	10.06	100.0%	4	R.ISILTAILR.K
*	Sample9-09.12338.12338.2	2.9669	0.1112	99.7%	999.6588	999.65607	2.7	1	4.8712077	10.06	100.0%	5	R.ISILTAILR.K
U	PF3D7_1431700	3	3	7.9%	165	19297	10.2	4.9847615E-4	0.19949937	| organism=Plasmodium_falciparum_3D7 | product=60S ribosomal protein L14, putative | location=Pf3D7_14_v3:1247030-1247950(+) | length=165 | sequence_SO=chromosome | SO=protein_coding
	Filename	XCorr	DeltCN	Conf%	ObsM+H+	CalcM+H+	PPM	SpR	Prob Score	pI	Ion%	#	Sequence
*	Sample9-07.6387.6387.2	3.5703	0.3745	100.0%	1344.7731	1343.7682	1.1	1	8.173755	6.56	76.2%	1	R.VIVDGAFITGVPR.M
*	Sample9-08.6782.6782.2	3.2663	0.2693	99.9%	1343.7689	1343.7682	0.5	1	5.9683447	6.56	68.2%	1	R.VIVDGAFITGVPR.M
*	Sample9-09.7077.7077.2	3.767	0.4372	100.0%	1344.7745	1343.7682	2.2	1	8.562128	6.56	81.0%	1	R.VIVDGAFITGVPR.M
U	PF3D7_1338200	4	28	7.7%	221	25532	10.1	0.0034735445	0.19398808	| organism=Plasmodium_falciparum_3D7 | product=60S ribosomal protein L6-2, putative | location=Pf3D7_13_v3:1545070-1545735(-) | length=221 | sequence_SO=chromosome | SO=protein_coding
	Filename	XCorr	DeltCN	Conf%	ObsM+H+	CalcM+H+	PPM	SpR	Prob Score	pI	Ion%	#	Sequence
*	Sample9-06.9403.9403.2	3.5904	0.4725	100.0%	1973.0376	1973.0378	-0.1	1	8.330949	6.56	59.3%	2	R.YLVVTSTNIFNFENIAK.L
*	Sample9-07.12032.12032.2	5.7443	0.5102	100.0%	1974.0417	1973.0378	0.3	1	10.199774	6.56	78.6%	12	R.YLVVTSTNIFNFENIAK.L
*	Sample9-08.13657.13657.2	5.7444	0.5576	100.0%	1973.0396	1973.0378	0.9	1	10.13342	6.56	89.3%	8	R.YLVVTSTNIFNFENIAK.L
*	Sample9-09.13833.13833.2	6.9148	0.5549	100.0%	1974.0427	1973.0378	0.8	1	11.376121	6.56	96.4%	6	R.YLVVTSTNIFNFENIAK.L
U	PF3D7_0415400	2	4	7.7%	208	23791	4.8	5.272344E-4	0.19398808	| organism=Plasmodium_falciparum_3D7 | product=coatomer subunit zeta, putative | location=Pf3D7_04_v3:686414-687040(-) | length=208 | sequence_SO=chromosome | SO=protein_coding
	Filename	XCorr	DeltCN	Conf%	ObsM+H+	CalcM+H+	PPM	SpR	Prob Score	pI	Ion%	#	Sequence
*	Sample9-08.10274.10274.2	4.5662	0.3997	100.0%	1833.9973	1833.9956	0.9	1	6.2800303	4.46	70.4%	2	K.LGLNYSNETEILLLNK.Y
*	Sample9-09.10482.10482.2	3.4008	0.0388	99.3%	1834.997	1833.9956	-1.1	1	4.0275464	4.46	65.4%	2	K.LGLNYSNETEILLLNK.Y
U	PF3D7_1203900	2	15	7.5%	147	16539	7.4	0.0027975703	0.18850219	| organism=Plasmodium_falciparum_3D7 | product=ubiquitin-conjugating enzyme E2 (UBC) | location=Pf3D7_12_v3:194144-195462(+) | length=147 | sequence_SO=chromosome | SO=protein_coding
	Filename	XCorr	DeltCN	Conf%	ObsM+H+	CalcM+H+	PPM	SpR	Prob Score	pI	Ion%	#	Sequence
*	Sample9-08.5470.5470.2	2.3607	0.2341	99.7%	1333.7057	1332.6987	2.7	1	4.6668806	8.64	61.1%	4	K.FPPDYPFKPPK.I
*	Sample9-09.6746.6746.2	2.4837	0.1017	99.2%	1333.7028	1332.6987	0.5	1	4.79408	8.64	77.8%	11	K.FPPDYPFKPPK.I
U	PF3D7_0309500	2	6	7.4%	610	69864	7.2	2.6966742E-4	0.18576872	| organism=Plasmodium_falciparum_3D7 | product=asparagine synthetase, putative | location=Pf3D7_03_v3:402933-405440(+) | length=610 | sequence_SO=chromosome | SO=protein_coding
	Filename	XCorr	DeltCN	Conf%	ObsM+H+	CalcM+H+	PPM	SpR	Prob Score	pI	Ion%	#	Sequence
*	Sample9-09.17685.17685.2	2.4022	0.1505	99.2%	2807.348	2806.3433	0.5	1	5.6550317	4.14	57.7%	1	R.DPIGICPLYIGYAADGSIWFSSEFK.A
*	Sample9-09.18531.18531.2	6.1276	0.3957	100.0%	2347.225	2345.221	-1.1	1	7.2091026	4.14	82.1%	5	R.VPFLDIQFLNVVMNIDPQDK.M
U	PF3D7_0209800	4	22	7.4%	457	52224	6.0	0.0013198166	0.18576872	| organism=Plasmodium_falciparum_3D7 | product=ATP-dependent RNA helicase UAP56 (UAP56) | location=Pf3D7_02_v3:404281-406355(-) | length=457 | sequence_SO=chromosome | SO=protein_coding
	Filename	XCorr	DeltCN	Conf%	ObsM+H+	CalcM+H+	PPM	SpR	Prob Score	pI	Ion%	#	Sequence
*	Sample9-07.14523.14523.3	4.4662	0.349	99.8%	2752.359	2751.3506	1.8	17	6.7321744	3.96	33.8%	4	K.TAVFVLSILQQLDTNENQDMQDTK.E
*	Sample9-08.16774.16774.3	6.6603	0.4958	100.0%	2752.3606	2751.3506	2.4	1	9.698655	3.96	61.9%	8	K.TAVFVLSILQQLDTNENQDMQDTK.E
*	Sample9-09.17075.17075.3	6.2115	0.4723	99.5%	2752.3582	2751.3506	1.5	1	9.869616	3.96	59.7%	7	K.TAVFVLSILQQLDTNENQDMQDTK.E
*	Sample9-09.4201.4201.2	2.6217	0.153	99.7%	1207.6985	1207.6946	3.2	1	5.479634	8.8	93.8%	3	K.LHGLLQHYVK.L
U	PF3D7_0516200	3	3	7.3%	151	16077	10.5	5.446925E-4	0.18304157	| organism=Plasmodium_falciparum_3D7 | product=40S ribosomal protein S11 | location=Pf3D7_05_v3:675809-676614(-) | length=151 | sequence_SO=chromosome | SO=protein_coding
U	sp|P62263|RS14_HUMAN	3	3	7.3%	151	16273	10.1	5.446925E-4	0.18304157	40S ribosomal protein S14 OS=Homo sapiens GN=RPS14 PE=1 SV=3
	Filename	XCorr	DeltCN	Conf%	ObsM+H+	CalcM+H+	PPM	SpR	Prob Score	pI	Ion%	#	Sequence
	Sample9-05.2685.2685.2	1.9714	0.1941	99.1%	1054.566	1054.564	2.0	7	7.1073356	10.06	57.9%	1	K.TPGPGAQSALR.A
	Sample9-06.2683.2683.2	2.3287	0.4384	99.9%	1054.5657	1054.564	1.6	1	9.39466	10.06	78.9%	1	K.TPGPGAQSALR.A
	Sample9-07.2920.2920.2	2.3525	0.4188	99.9%	1054.5677	1054.564	3.6	1	7.392548	10.06	73.7%	1	K.TPGPGAQSALR.A
U	PF3D7_0922500	4	6	7.2%	416	45427	7.8	3.954258E-4	0.18032062	| organism=Plasmodium_falciparum_3D7 | product=phosphoglycerate kinase (PGK) | location=Pf3D7_09_v3:913230-914480(+) | length=416 | sequence_SO=chromosome | SO=protein_coding
	Filename	XCorr	DeltCN	Conf%	ObsM+H+	CalcM+H+	PPM	SpR	Prob Score	pI	Ion%	#	Sequence
*	Sample9-08.7127.7127.2	2.5914	0.2599	99.8%	1288.6436	1288.6428	0.6	1	4.9374394	8.8	75.0%	2	R.MIIGGGMAYTFK.K
*	Sample9-09.7451.7451.2	2.518	0.1537	99.5%	1288.6434	1288.6428	0.5	4	4.3531413	8.8	60.0%	2	R.MIIGGGMAYTFK.K
*	Sample9-08.13025.13025.2	2.2309	0.2816	99.7%	2035.0134	2035.0106	1.4	1	5.989955	6.56	38.5%	1	K.TVIWNGPQGVFEMPNFAK.G
*	Sample9-09.13264.13264.2	3.3027	0.4711	100.0%	2035.0161	2035.0106	2.7	1	7.6655374	6.56	51.7%	1	K.TVIWNGPQGVFEMPNFAK.G
U	PF3D7_1311900	7	42	7.0%	611	68576	5.7	0.0018845826	0.17489755	| organism=Plasmodium_falciparum_3D7 | product=vacuolar ATP synthase subunit a (vapA) | location=Pf3D7_13_v3:507900-509735(+) | length=611 | sequence_SO=chromosome | SO=protein_coding
	Filename	XCorr	DeltCN	Conf%	ObsM+H+	CalcM+H+	PPM	SpR	Prob Score	pI	Ion%	#	Sequence
*	Sample9-06.4530.4530.2	2.4508	0.1606	99.3%	1504.7766	1504.7788	-1.5	2	4.7295823	6.56	52.0%	1	K.VAGSLVIAENMSGTR.M
*	Sample9-07.4728.4728.2	2.7433	0.2453	99.8%	1505.7838	1504.7788	1.1	1	6.128918	6.56	58.3%	1	K.VAGSLVIAENMSGTR.M
*	Sample9-09.5266.5266.2	3.8488	0.3192	100.0%	1505.7828	1504.7788	0.4	1	7.221939	6.56	69.6%	1	K.VAGSLVIAENMSGTR.M
*	Sample9-07.4306.4306.2	2.3902	0.2747	99.8%	1414.705	1414.7035	1.0	1	6.612825	6.56	68.4%	1	R.IANVCGDVYIYK.G
*	Sample9-09.4964.4964.2	2.9952	0.4888	100.0%	1414.7102	1414.7035	4.7	1	7.8410597	6.56	73.7%	1	R.IANVCGDVYIYK.G
*	Sample9-08.9515.9515.2	3.7694	0.4084	100.0%	1834.0094	1833.0017	2.4	1	6.614406	9.98	60.0%	23	K.IGWGSIYNTLRPTINK.I
*	Sample9-09.9795.9795.2	3.7848	0.3885	100.0%	1833.0005	1833.0017	-0.7	1	7.6759443	9.98	59.3%	14	K.IGWGSIYNTLRPTINK.I
U	PF3D7_1447000	2	4	7.0%	272	29958	10.0	4.0317923E-4	0.17489755	| organism=Plasmodium_falciparum_3D7 | product=40S ribosomal protein S5 | location=Pf3D7_14_v3:1929931-1931379(+) | length=272 | sequence_SO=chromosome | SO=protein_coding
	Filename	XCorr	DeltCN	Conf%	ObsM+H+	CalcM+H+	PPM	SpR	Prob Score	pI	Ion%	#	Sequence
*	Sample9-09.5302.5302.2	2.049	0.1954	99.5%	953.62634	953.6254	1.0	2	3.947455	12.0	92.3%	3	K.LSLIPVRR.G
*	Sample9-08.8857.8857.2	2.628	0.381	99.9%	1357.6868	1356.6833	0.0	1	6.3362026	6.56	72.2%	1	K.TYGYLTPDLWK.V
U	PF3D7_0406100	3	4	6.9%	494	55789	5.7	2.2199344E-4	0.17219532	| organism=Plasmodium_falciparum_3D7 | product=vacuolar ATP synthase subunit b | location=Pf3D7_04_v3:323267-325225(-) | length=494 | sequence_SO=chromosome | SO=protein_coding
	Filename	XCorr	DeltCN	Conf%	ObsM+H+	CalcM+H+	PPM	SpR	Prob Score	pI	Ion%	#	Sequence
*	Sample9-07.14092.14092.3	2.9312	0.2707	99.6%	2165.1345	2164.133	-0.9	1	5.3623066	7.11	40.0%	2	K.IPLFSAAGLPHNEIGAQICR.Q
*	Sample9-08.18311.18311.2	3.9474	0.3217	100.0%	1734.9093	1734.9061	1.8	1	5.5334835	4.14	87.0%	1	R.DIYQSLDIAWELLR.I
*	Sample9-09.18624.18624.2	4.7539	0.4379	100.0%	1734.9076	1734.9061	0.8	1	6.667995	4.14	91.3%	1	R.DIYQSLDIAWELLR.I
U	sp|P04406|G3P_HUMAN	2	2	6.9%	335	36053	8.5	1.6367873E-4	0.17219532	Glyceraldehyde-3-phosphate dehydrogenase OS=Homo sapiens GN=GAPDH PE=1 SV=3
	Filename	XCorr	DeltCN	Conf%	ObsM+H+	CalcM+H+	PPM	SpR	Prob Score	pI	Ion%	#	Sequence
*	Sample9-05.3121.3121.2	2.2593	0.1996	99.7%	806.4372	805.4315	2.9	1	6.1528635	10.06	92.3%	1	K.VGVNGFGR.I
*	Sample9-06.4449.4449.2	2.9314	0.2332	99.8%	1412.7977	1411.7904	2.8	1	4.6239552	9.08	81.8%	1	R.GALQNIIPASTGAAK.A
U	sp|P05089|ARGI1_HUMAN	2	2	6.8%	322	34735	7.2	1.7028689E-4	0.1694994	Arginase-1 OS=Homo sapiens GN=ARG1 PE=1 SV=2
	Filename	XCorr	DeltCN	Conf%	ObsM+H+	CalcM+H+	PPM	SpR	Prob Score	pI	Ion%	#	Sequence
*	Sample9-09.6927.6927.2	2.1891	0.1696	99.3%	1103.6459	1103.6459	0.0	1	4.0881567	9.08	55.6%	1	R.TIGIIGAPFSK.G
*	Sample9-03.3577.3577.2	2.9901	0.0796	99.5%	1114.5968	1113.5898	3.2	3	4.7943015	4.46	77.8%	1	R.GGVEEGPTVLR.K
U	PF3D7_1451700	2	2	6.8%	177	20079	4.8	3.0978743E-4	0.1694994	| organism=Plasmodium_falciparum_3D7 | product=protein phosphatase 2b regulatory subunit, putative (CNB) | location=Pf3D7_14_v3:2118947-2120280(-) | length=177 | sequence_SO=chromosome | SO=protein_coding
	Filename	XCorr	DeltCN	Conf%	ObsM+H+	CalcM+H+	PPM	SpR	Prob Score	pI	Ion%	#	Sequence
*	Sample9-08.16567.16567.2	4.1152	0.4407	100.0%	1338.7698	1338.7667	2.3	1	7.545	6.56	94.7%	1	K.VSFVEFLVGITK.L
*	Sample9-09.16882.16882.2	4.3973	0.4853	100.0%	1338.7692	1338.7667	1.8	1	9.1684265	6.56	100.0%	1	K.VSFVEFLVGITK.L
U	contaminant_gi|7463016|pir||S77957	21	24	6.7%	269	27961	6.7	0.002446054	0.16680968	lysyl endopeptidase (EC 3.4.21.50) - Lysobacter enzymogenes
	Filename	XCorr	DeltCN	Conf%	ObsM+H+	CalcM+H+	PPM	SpR	Prob Score	pI	Ion%	#	Sequence
*	Sample9-03.3552.3552.2	3.5297	0.4832	100.0%	1748.8354	1748.8337	1.0	1	8.536157	4.46	51.7%	2	S.GGVTEPGSSGSPIYSPEK.R
*	Sample9-04.3196.3196.2	4.0198	0.444	100.0%	1749.8348	1748.8337	-1.3	1	7.9871063	4.46	60.0%	1	S.GGVTEPGSSGSPIYSPEK.R
*	Sample9-05.3223.3223.2	3.4079	0.4915	100.0%	1749.8351	1748.8337	-1.1	1	8.032716	4.46	85.7%	1	S.GGVTEPGSSGSPIYSPEK.R
*	Sample9-06.3221.3221.2	3.9079	0.4898	100.0%	1749.836	1748.8337	-0.6	1	8.058605	4.46	66.7%	1	S.GGVTEPGSSGSPIYSPEK.R
*	Sample9-07.3456.3456.2	4.1088	0.5163	100.0%	1748.8368	1748.8337	1.7	1	9.08391	4.46	70.0%	1	S.GGVTEPGSSGSPIYSPEK.R
*	Sample9-08.3844.3844.2	3.9139	0.4596	100.0%	1748.8374	1748.8337	2.1	1	8.690293	4.46	63.3%	1	S.GGVTEPGSSGSPIYSPEK.R
*	Sample9-03.3609.3609.2	4.7558	0.4749	100.0%	1692.8184	1691.8123	1.6	1	8.073091	4.46	75.9%	2	G.GVTEPGSSGSPIYSPEK.R
*	Sample9-05.3203.3203.2	3.1437	0.4	99.2%	1691.8151	1691.8123	1.7	1	7.7679996	4.46	75.0%	1	G.GVTEPGSSGSPIYSPEK.R
*	Sample9-03.3478.3478.2	3.3592	0.4251	99.7%	1634.7922	1634.7908	0.9	1	10.385882	4.46	73.1%	2	G.VTEPGSSGSPIYSPEK.R
*	Sample9-04.3064.3064.2	3.8733	0.5376	100.0%	1634.7908	1634.7908	0.0	1	9.844405	4.46	66.7%	1	G.VTEPGSSGSPIYSPEK.R
*	Sample9-05.3116.3116.2	3.3844	0.4519	100.0%	1634.7974	1634.7908	4.0	1	7.4885345	4.46	66.7%	1	G.VTEPGSSGSPIYSPEK.R
*	Sample9-06.3106.3106.2	3.4203	0.4059	99.4%	1634.7916	1634.7908	0.5	2	6.874497	4.46	48.1%	1	G.VTEPGSSGSPIYSPEK.R
*	Sample9-07.3343.3343.2	3.584	0.5372	100.0%	1634.791	1634.7908	0.1	1	8.739237	4.46	70.4%	1	G.VTEPGSSGSPIYSPEK.R
*	Sample9-08.3730.3730.2	3.926	0.5065	100.0%	1634.7942	1634.7908	2.1	1	8.083897	4.46	74.1%	1	G.VTEPGSSGSPIYSPEK.R
*	Sample9-09.4141.4141.2	3.4737	0.4317	100.0%	1634.7922	1634.7908	0.9	1	7.170516	4.46	70.4%	1	G.VTEPGSSGSPIYSPEK.R
*	Sample9-04.2863.2863.2	3.0368	0.4088	99.2%	1305.6356	1305.6321	2.7	1	7.9148664	6.56	76.2%	1	E.PGSSGSPIYSPEK.R
*	Sample9-05.2925.2925.2	3.3018	0.3966	99.1%	1306.6394	1305.6321	3.0	3	7.8501954	6.56	66.7%	1	E.PGSSGSPIYSPEK.R
*	Sample9-06.2932.2932.2	3.6386	0.4236	100.0%	1305.6357	1305.6321	2.8	1	7.7524586	6.56	85.7%	1	E.PGSSGSPIYSPEK.R
*	Sample9-04.2794.2794.2	2.9081	0.4039	99.2%	1151.5598	1151.5579	1.7	1	6.3689113	6.56	77.8%	1	G.SSGSPIYSPEK.R
*	Sample9-06.2866.2866.2	3.0852	0.3698	99.2%	1151.5597	1151.5579	1.6	1	6.51838	6.56	83.3%	1	G.SSGSPIYSPEK.R
*	Sample9-07.3115.3115.2	2.7359	0.4076	99.0%	1151.5619	1151.5579	3.5	1	6.1839657	6.56	77.8%	1	G.SSGSPIYSPEK.R
U	PF3D7_0903700	8	185	6.6%	453	50297	5.1	0.011196457	0.16412604	| organism=Plasmodium_falciparum_3D7 | product=alpha tubulin 1 | location=Pf3D7_09_v3:175542-177442(+) | length=453 | sequence_SO=chromosome | SO=protein_coding
	Filename	XCorr	DeltCN	Conf%	ObsM+H+	CalcM+H+	PPM	SpR	Prob Score	pI	Ion%	#	Sequence
	Sample9-07.13912.13912.2	5.077	0.3598	100.0%	1471.8864	1471.8843	1.4	1	9.78327	10.06	95.8%	53	R.LIAQVISSLTASLR.F
	Sample9-08.16730.16730.2	5.0935	0.3533	100.0%	1471.8884	1471.8843	2.8	1	8.886817	10.06	95.8%	42	R.LIAQVISSLTASLR.F
	Sample9-09.17090.17090.2	4.9619	0.3539	100.0%	1471.8853	1471.8843	0.7	1	9.1002655	10.06	95.8%	21	R.LIAQVISSLTASLR.F
	Sample9-08.16109.16109.3	2.8431	0.2579	99.6%	1471.887	1471.8843	1.8	1	5.5994463	10.06	60.0%	3	R.LIAQVISSLTASLR.F
	Sample9-09.15960.15960.3	3.2949	0.333	99.7%	1472.8903	1471.8843	1.8	1	7.2028975	10.06	53.7%	4	R.LIAQVISSLTASLR.F
*	Sample9-06.6107.6107.2	4.2857	0.4118	100.0%	1779.921	1778.9146	1.8	1	7.6962156	7.33	75.0%	8	R.IHFMLSSYAPVVSAEK.A
*	Sample9-07.5868.5868.2	5.146	0.4514	100.0%	1779.9209	1778.9146	1.7	1	8.190211	7.33	76.9%	17	R.IHFMLSSYAPVVSAEK.A
*	Sample9-08.4803.4803.2	5.5089	0.4874	100.0%	1779.9225	1778.9146	2.6	1	8.924577	7.33	85.2%	37	R.IHFMLSSYAPVVSAEK.A
U	PF3D7_1220900	6	192	6.4%	266	31018	9.5	0.019789128	0.15877736	| organism=Plasmodium_falciparum_3D7 | product=heterochromatin protein 1 (HP1) | location=Pf3D7_12_v3:831252-832052(-) | length=266 | sequence_SO=chromosome | SO=protein_coding
	Filename	XCorr	DeltCN	Conf%	ObsM+H+	CalcM+H+	PPM	SpR	Prob Score	pI	Ion%	#	Sequence
*	Sample9-07.16548.16548.2	6.1755	0.4972	100.0%	2111.163	2110.1582	0.7	1	9.075726	4.46	88.9%	48	K.VIEYIYPQELLNFLLSR.L
*	Sample9-08.19712.19712.2	6.9145	0.5041	100.0%	2111.164	2110.1582	1.2	1	9.276424	4.46	100.0%	41	K.VIEYIYPQELLNFLLSR.L
*	Sample9-09.19802.19802.2	6.7175	0.5239	100.0%	2111.1597	2110.1582	-0.9	1	9.583597	4.46	96.3%	25	K.VIEYIYPQELLNFLLSR.L
*	Sample9-07.17397.17397.3	5.8431	0.4131	99.7%	2111.1665	2110.1582	2.3	1	7.0854006	4.46	70.6%	32	K.VIEYIYPQELLNFLLSR.L
*	Sample9-08.19562.19562.3	6.7721	0.4199	99.5%	2111.167	2110.1582	2.6	1	7.278251	4.46	74.5%	28	K.VIEYIYPQELLNFLLSR.L
*	Sample9-09.19774.19774.3	6.7185	0.3919	99.7%	2111.1648	2110.1582	1.5	1	7.037523	4.46	73.1%	18	K.VIEYIYPQELLNFLLSR.L
U	sp|P00568|KAD1_HUMAN	4	4	6.2%	194	21635	8.6	5.6528224E-4	0.15345323	Adenylate kinase isoenzyme 1 OS=Homo sapiens GN=AK1 PE=1 SV=3
	Filename	XCorr	DeltCN	Conf%	ObsM+H+	CalcM+H+	PPM	SpR	Prob Score	pI	Ion%	#	Sequence
*	Sample9-06.4810.4810.2	1.9457	0.2764	99.6%	1130.6594	1130.6569	2.3	3	5.1224804	9.08	55.0%	1	K.IIFVVGGPGSGK.G
*	Sample9-07.5130.5130.2	2.4639	0.1547	99.5%	1130.6566	1130.6569	-0.2	1	4.7827253	9.08	60.0%	1	K.IIFVVGGPGSGK.G
*	Sample9-08.5353.5353.2	2.7878	0.3135	99.9%	1130.6598	1130.6569	2.6	1	5.562569	9.08	75.0%	1	K.IIFVVGGPGSGK.G
*	Sample9-09.5689.5689.2	2.3481	0.3135	99.8%	1130.6576	1130.6569	0.6	1	5.4883494	9.08	70.0%	1	K.IIFVVGGPGSGK.G
U	PF3D7_0316300.1	3	3	6.1%	380	45232	6.3	2.1644359E-4	0.15080035	| organism=Plasmodium_falciparum_3D7 | product=inorganic pyrophosphatase, putative | location=Pf3D7_03_v3:658272-661643(+) | length=380 | sequence_SO=chromosome | SO=protein_coding
U	PF3D7_0316300.2	3	3	5.3%	431	51312	7.3	1.9083194E-4	0.12979591	| organism=Plasmodium_falciparum_3D7 | product=inorganic pyrophosphatase, putative | location=Pf3D7_03_v3:658272-661643(+) | length=431 | sequence_SO=chromosome | SO=protein_coding
	Filename	XCorr	DeltCN	Conf%	ObsM+H+	CalcM+H+	PPM	SpR	Prob Score	pI	Ion%	#	Sequence
	Sample9-08.17317.17317.2	3.5326	0.4007	100.0%	2727.4058	2725.3945	1.7	3	7.6727753	6.56	39.3%	1	K.INLNFQNNNIISNIFSNINIYDK.I
	Sample9-09.17550.17550.2	3.1044	0.4461	100.0%	2725.3953	2725.3945	0.3	1	7.0199876	6.56	62.1%	1	K.INLNFQNNNIISNIFSNINIYDK.I
	Sample9-09.17549.17549.3	3.4441	0.3875	99.7%	2726.4062	2725.3945	3.1	1	5.7119884	6.56	41.9%	1	K.INLNFQNNNIISNIFSNINIYDK.I
U	PF3D7_0218000	3	3	6.1%	330	37923	6.8	2.4923807E-4	0.15080035	| organism=Plasmodium_falciparum_3D7 | product=replication factor C subunit 2, putative | location=Pf3D7_02_v3:738860-739852(+) | length=330 | sequence_SO=chromosome | SO=protein_coding
	Filename	XCorr	DeltCN	Conf%	ObsM+H+	CalcM+H+	PPM	SpR	Prob Score	pI	Ion%	#	Sequence
*	Sample9-07.11342.11342.2	1.982	0.272	99.5%	2147.1611	2147.1594	0.8	1	4.690755	4.46	40.0%	1	K.ITLNSVLDVSGLPSDNIVYK.I
*	Sample9-08.12832.12832.2	3.3432	0.3112	99.9%	2148.1675	2147.1594	2.2	3	5.4374733	4.46	41.9%	1	K.ITLNSVLDVSGLPSDNIVYK.I
*	Sample9-09.13079.13079.2	3.571	0.2829	99.9%	2149.173	2147.1594	3.2	31	5.495682	4.46	34.4%	1	K.ITLNSVLDVSGLPSDNIVYK.I
U	PF3D7_1115700	5	20	5.8%	484	55927	7.4	0.0011329004	0.1428783	| organism=Plasmodium_falciparum_3D7 | product=cysteine proteinase falcipain 2a,falcipain 2 (FP2A) | location=Pf3D7_11_v3:592130-593584(-) | length=484 | sequence_SO=chromosome | SO=protein_coding
	Filename	XCorr	DeltCN	Conf%	ObsM+H+	CalcM+H+	PPM	SpR	Prob Score	pI	Ion%	#	Sequence
	Sample9-05.2582.2582.2	1.9804	0.1854	99.2%	937.5485	937.5465	2.1	1	4.5918875	9.08	66.7%	1	R.LHSGVTPVK.D
	Sample9-06.2581.2581.2	2.2684	0.291	99.8%	937.54913	937.5465	2.8	1	5.7045007	9.08	86.7%	1	R.LHSGVTPVK.D
	Sample9-08.3175.3175.2	2.1245	0.2296	99.6%	937.54877	937.5465	2.4	1	5.238458	9.08	93.3%	1	R.LHSGVTPVK.D
*	Sample9-08.16656.16656.2	4.2204	0.4329	100.0%	2076.075	2076.0688	2.9	1	9.1592455	4.46	75.9%	5	R.FLGPISISVAVSDDFAFYK.E
*	Sample9-09.16896.16896.2	6.1757	0.5459	100.0%	2077.0732	2076.0688	0.5	1	10.349704	4.46	84.8%	12	R.FLGPISISVAVSDDFAFYK.E
U	PF3D7_0520900	3	3	5.8%	479	53839	5.9	1.717089E-4	0.1428783	| organism=Plasmodium_falciparum_3D7 | product=S-adenosyl-L-homocysteine hydrolase (SAHH) | location=Pf3D7_05_v3:857038-858477(+) | length=479 | sequence_SO=chromosome | SO=protein_coding
	Filename	XCorr	DeltCN	Conf%	ObsM+H+	CalcM+H+	PPM	SpR	Prob Score	pI	Ion%	#	Sequence
*	Sample9-08.8322.8322.2	3.1176	0.3094	99.9%	1686.8252	1685.8203	0.9	1	6.3237953	4.46	60.0%	1	K.GDFFITCTGNVDVIK.L
*	Sample9-09.8557.8557.2	3.4833	0.4165	100.0%	1686.8217	1685.8203	-1.2	1	7.7432256	4.46	60.9%	1	K.GDFFITCTGNVDVIK.L
*	Sample9-09.4075.4075.2	3.0067	0.3027	99.9%	1505.829	1504.823	1.7	1	5.8604474	7.33	66.7%	1	K.GIHIENVKPQVDR.I
U	PF3D7_1115400	7	44	5.7%	492	56666	7.0	0.0024518543	0.14024973	| organism=Plasmodium_falciparum_3D7 | product=cysteine proteinase falcipain 3 (FP3) | location=Pf3D7_11_v3:584328-585806(-) | length=492 | sequence_SO=chromosome | SO=protein_coding
	Filename	XCorr	DeltCN	Conf%	ObsM+H+	CalcM+H+	PPM	SpR	Prob Score	pI	Ion%	#	Sequence
*	Sample9-06.2592.2592.2	1.9974	0.1329	98.6%	907.53723	907.53595	1.4	1	5.758505	9.08	93.3%	3	R.LHGGVTPVK.D
*	Sample9-07.2908.2908.2	2.1417	0.1172	98.9%	907.53925	907.53595	3.6	2	5.316774	9.08	80.0%	1	R.LHGGVTPVK.D
*	Sample9-08.3318.3318.2	1.9898	0.1568	99.0%	907.53796	907.53595	2.2	7	6.060079	9.08	80.0%	3	R.LHGGVTPVK.D
*	Sample9-09.3638.3638.2	2.453	0.2127	99.7%	907.53784	907.53595	2.1	1	5.9352703	9.08	93.3%	2	R.LHGGVTPVK.D
*	Sample9-07.13213.13213.2	4.8268	0.422	100.0%	2107.0605	2106.0542	1.4	1	8.5652485	4.46	54.8%	10	R.YLGPISISIAASDDFAFYR.G
*	Sample9-08.16075.16075.2	5.4651	0.5319	100.0%	2107.062	2106.0542	2.1	1	9.522728	4.46	54.5%	13	R.YLGPISISIAASDDFAFYR.G
*	Sample9-09.15553.15553.2	6.9805	0.5452	100.0%	2107.0618	2106.0542	2.0	1	10.700611	4.46	87.5%	12	R.YLGPISISIAASDDFAFYR.G
U	PF3D7_0416800	2	2	5.7%	192	22020	7.3	2.855853E-4	0.14024973	| organism=Plasmodium_falciparum_3D7 | product=small GTP-binding protein sar1 (SAR1) | location=Pf3D7_04_v3:729962-731223(+) | length=192 | sequence_SO=chromosome | SO=protein_coding
	Filename	XCorr	DeltCN	Conf%	ObsM+H+	CalcM+H+	PPM	SpR	Prob Score	pI	Ion%	#	Sequence
*	Sample9-07.8213.8213.2	2.5082	0.1625	99.6%	1160.6686	1160.6674	1.1	1	4.391441	6.56	66.7%	1	R.ILFLGLDNAGK.T
*	Sample9-08.8814.8814.2	2.4187	0.0606	98.4%	1161.6538	1160.6674	-14.6	6	3.6367419	6.56	66.7%	1	R.ILFLGLDNAGK.T
U	PF3D7_1110700	3	6	5.6%	378	42479	4.9	4.3517762E-4	0.13762724	| organism=Plasmodium_falciparum_3D7 | product=actin-like protein, putative (ALP1) | location=Pf3D7_11_v3:428362-430047(+) | length=378 | sequence_SO=chromosome | SO=protein_coding
	Filename	XCorr	DeltCN	Conf%	ObsM+H+	CalcM+H+	PPM	SpR	Prob Score	pI	Ion%	#	Sequence
*	Sample9-08.14105.14105.2	4.3637	0.5188	100.0%	2176.2097	2175.202	2.0	1	8.563901	6.56	65.6%	3	K.ILSSSIVLSGGSSLFPNLVER.I
*	Sample9-09.14301.14301.2	3.7735	0.485	100.0%	2176.2039	2175.202	-0.6	1	7.9032936	6.56	58.1%	2	K.ILSSSIVLSGGSSLFPNLVER.I
*	Sample9-08.14073.14073.3	3.0757	0.2363	99.3%	2176.2107	2175.202	2.5	2	4.7219357	6.56	44.1%	1	K.ILSSSIVLSGGSSLFPNLVER.I
U	PF3D7_1136500.1	5	9	5.6%	323	37631	9.3	7.6391856E-4	0.13762724	| organism=Plasmodium_falciparum_3D7 | product=casein kinase 1 (CK1) | location=Pf3D7_11_v3:1431881-1435170(-) | length=323 | sequence_SO=chromosome | SO=protein_coding
U	PF3D7_1136500.2	5	9	5.6%	324	37789	9.2	7.615608E-4	0.13762724	| organism=Plasmodium_falciparum_3D7 | product=casein kinase 1 (CK1) | location=Pf3D7_11_v3:1431881-1435170(-) | length=324 | sequence_SO=chromosome | SO=protein_coding
	Filename	XCorr	DeltCN	Conf%	ObsM+H+	CalcM+H+	PPM	SpR	Prob Score	pI	Ion%	#	Sequence
	Sample9-04.3705.3705.2	2.2124	0.2277	99.7%	910.5738	910.572	1.9	4	5.284185	9.08	76.5%	1	K.ILGGGIGVPK.V
	Sample9-06.2570.2570.2	2.2776	0.3697	99.9%	982.51245	982.5105	2.0	1	6.2049694	8.8	83.3%	2	R.SHTHIPYK.E
	Sample9-07.2703.2703.2	2.0782	0.2701	99.7%	982.51196	982.5105	1.5	1	4.6778765	8.8	84.6%	1	R.SHTHIPYK.E
	Sample9-08.2962.2962.2	2.5001	0.3092	99.9%	982.5121	982.5105	1.6	1	6.106801	8.8	92.3%	2	R.SHTHIPYK.E
	Sample9-09.3394.3394.2	2.2487	0.2624	99.8%	982.51294	982.5105	2.5	1	6.030701	8.8	100.0%	3	R.SHTHIPYK.E
U	PF3D7_1462800	5	8	5.6%	337	36635	7.7	6.508294E-4	0.13762724	| organism=Plasmodium_falciparum_3D7 | product=glyceraldehyde-3-phosphate dehydrogenase (GAPDH) | location=Pf3D7_14_v3:2559098-2560347(+) | length=337 | sequence_SO=chromosome | SO=protein_coding
	Filename	XCorr	DeltCN	Conf%	ObsM+H+	CalcM+H+	PPM	SpR	Prob Score	pI	Ion%	#	Sequence
*	Sample9-05.4089.4089.2	2.2195	0.1652	99.5%	833.46313	833.4628	0.4	1	5.340173	10.06	76.9%	2	K.LGINGFGR.I
*	Sample9-06.3946.3946.2	2.4444	0.2022	99.8%	833.4639	833.4628	1.3	1	5.922731	10.06	100.0%	1	K.LGINGFGR.I
*	Sample9-07.5546.5546.2	2.6491	0.3329	99.9%	1208.6637	1208.6633	0.3	1	6.3477106	5.36	76.5%	1	R.VLDLAVHITNN.-
*	Sample9-08.5967.5967.2	2.5697	0.3574	99.9%	1209.6643	1208.6633	-2.0	1	6.4928403	5.36	81.2%	2	R.VLDLAVHITNN.-
*	Sample9-09.6205.6205.2	3.2207	0.5118	100.0%	1208.6643	1208.6633	0.8	1	9.531047	5.36	83.3%	2	R.VLDLAVHITNN.-
U	sp|Q13228|SBP1_HUMAN	5	16	5.5%	472	52391	6.4	9.293623E-4	0.13501084	Selenium-binding protein 1 OS=Homo sapiens GN=SELENBP1 PE=1 SV=2
	Filename	XCorr	DeltCN	Conf%	ObsM+H+	CalcM+H+	PPM	SpR	Prob Score	pI	Ion%	#	Sequence
*	Sample9-07.7397.7397.2	3.5568	0.3876	100.0%	1332.7894	1332.7886	0.6	1	7.674913	9.08	72.7%	4	R.LTGQLFLGGSIVK.G
*	Sample9-08.7988.7988.2	4.7936	0.5096	100.0%	1332.7909	1332.7886	1.7	1	8.4145155	9.08	95.5%	5	R.LTGQLFLGGSIVK.G
*	Sample9-09.8198.8198.2	4.6924	0.5252	100.0%	1332.791	1332.7886	1.8	1	9.256004	9.08	90.9%	5	R.LTGQLFLGGSIVK.G
*	Sample9-08.10037.10037.2	2.1439	0.1256	98.3%	1560.7979	1560.7944	2.2	1	3.8290753	6.56	63.6%	1	R.LYITTSLYSAWDK.Q
*	Sample9-09.10287.10287.2	3.4102	0.298	99.9%	1560.7937	1560.7944	-0.5	1	5.8400927	6.56	72.7%	1	R.LYITTSLYSAWDK.Q
U	PF3D7_0413700	2	5	5.3%	338	39021	8.7	4.0556493E-4	0.12979591	| organism=Plasmodium_falciparum_3D7 | product=lysine decarboxylase-like protein, putative | location=Pf3D7_04_v3:619786-620802(-) | length=338 | sequence_SO=chromosome | SO=protein_coding
	Filename	XCorr	DeltCN	Conf%	ObsM+H+	CalcM+H+	PPM	SpR	Prob Score	pI	Ion%	#	Sequence
*	Sample9-09.4316.4316.2	2.4835	0.2345	99.8%	968.53455	968.53125	3.4	1	4.803817	9.08	84.6%	4	K.VHNFLPNK.K
*	Sample9-09.15983.15983.2	2.9053	0.4366	100.0%	1226.623	1226.6205	2.1	1	7.506068	6.56	93.8%	1	K.DFWSGILNFK.K
U	Reverse_sp|Q6X784|ZPBP2_HUMAN	2	3	5.3%	338	38652	7.8	2.4333896E-4	0.12979591	Zona pellucida-binding protein 2 OS=Homo sapiens GN=ZPBP2 PE=2 SV=1
	Filename	XCorr	DeltCN	Conf%	ObsM+H+	CalcM+H+	PPM	SpR	Prob Score	pI	Ion%	#	Sequence
*	Sample9-08.13920.13920.2	4.0756	0.3404	99.4%	2133.136	2131.1433	-6.6	3	5.2138276	6.56	48.3%	2	L.TKENPGIWLYTPDVIEKK.S
*	Sample9-09.14486.14486.2	4.3054	0.2673	98.5%	2133.1318	2131.1433	-8.5	1	4.818864	6.56	51.7%	1	L.TKENPGIWLYTPDVIEKK.S
U	PF3D7_1437900	5	28	5.2%	424	48469	7.2	0.0018105031	0.1271975	| organism=Plasmodium_falciparum_3D7 | product=HSP40, subfamily A, putative | location=Pf3D7_14_v3:1533329-1534947(+) | length=424 | sequence_SO=chromosome | SO=protein_coding
	Filename	XCorr	DeltCN	Conf%	ObsM+H+	CalcM+H+	PPM	SpR	Prob Score	pI	Ion%	#	Sequence
*	Sample9-07.14249.14249.2	2.8679	0.3369	99.9%	2617.2996	2616.29	2.4	1	6.4668417	3.96	48.0%	3	K.GNLYITFEVEYPMDLIITNENK.E
*	Sample9-08.16674.16674.2	4.469	0.4446	100.0%	2617.301	2616.29	2.9	1	8.533104	3.96	63.0%	7	K.GNLYITFEVEYPMDLIITNENK.E
*	Sample9-09.16701.16701.2	5.0443	0.4755	100.0%	2617.2957	2616.29	0.9	1	8.560837	3.96	66.7%	7	K.GNLYITFEVEYPMDLIITNENK.E
*	Sample9-08.16541.16541.3	5.2591	0.4218	99.8%	2617.2996	2616.29	2.4	1	6.6077867	3.96	55.2%	7	K.GNLYITFEVEYPMDLIITNENK.E
*	Sample9-09.16991.16991.3	5.9324	0.4799	99.5%	2617.2986	2616.29	2.0	1	8.555053	3.96	54.4%	4	K.GNLYITFEVEYPMDLIITNENK.E
U	PF3D7_1402300	4	4	5.1%	666	78381	6.3	1.646618E-4	0.12460494	| organism=Plasmodium_falciparum_3D7 | product=26S proteasome regulatory subunit RPN6 (RPN6) | location=Pf3D7_14_v3:85883-87883(-) | length=666 | sequence_SO=chromosome | SO=protein_coding
	Filename	XCorr	DeltCN	Conf%	ObsM+H+	CalcM+H+	PPM	SpR	Prob Score	pI	Ion%	#	Sequence
*	Sample9-07.11128.11128.2	2.2378	0.3237	99.8%	2243.149	2242.139	3.0	1	5.2024617	4.46	37.5%	1	K.LIEFTTSNENYFNILPQAK.T
*	Sample9-08.12518.12518.2	2.3924	0.1862	99.4%	2243.1436	2242.139	0.6	1	4.4781933	4.46	53.8%	1	K.LIEFTTSNENYFNILPQAK.T
*	Sample9-09.12698.12698.2	3.406	0.2685	99.9%	2243.1516	2242.139	4.2	1	5.00578	4.46	64.0%	1	K.LIEFTTSNENYFNILPQAK.T
*	Sample9-09.8940.8940.2	2.6175	0.1833	99.6%	1603.8771	1601.8646	3.6	1	4.082205	6.56	56.5%	1	K.AVGNFGLNLNIENVK.I
U	PF3D7_0507100	4	12	5.1%	411	46212	10.5	8.004726E-4	0.12460494	| organism=Plasmodium_falciparum_3D7 | product=60S ribosomal protein L4 (RPL4) | location=Pf3D7_05_v3:294668-295903(-) | length=411 | sequence_SO=chromosome | SO=protein_coding
	Filename	XCorr	DeltCN	Conf%	ObsM+H+	CalcM+H+	PPM	SpR	Prob Score	pI	Ion%	#	Sequence
*	Sample9-04.3102.3102.2	1.9864	0.1528	98.9%	908.43115	908.42944	1.9	5	4.4351983	9.08	78.6%	1	R.GGGMFNPTK.I
*	Sample9-07.11448.11448.2	2.7708	0.3441	99.9%	1289.7479	1289.7463	1.2	1	7.487332	6.56	75.0%	3	K.EAVNFLVSLGLK.D
*	Sample9-08.12902.12902.2	3.7292	0.416	100.0%	1289.7487	1289.7463	1.8	1	7.409976	6.56	95.0%	5	K.EAVNFLVSLGLK.D
*	Sample9-09.13169.13169.2	3.9279	0.4294	100.0%	1289.7478	1289.7463	1.1	1	6.995665	6.56	90.0%	3	K.EAVNFLVSLGLK.D
U	PF3D7_0516900	5	8	5.0%	260	28000	10.5	8.4357505E-4	0.12201846	| organism=Plasmodium_falciparum_3D7 | product=60S ribosomal protein L2 (RPL2) | location=Pf3D7_05_v3:712762-713772(-) | length=260 | sequence_SO=chromosome | SO=protein_coding
	Filename	XCorr	DeltCN	Conf%	ObsM+H+	CalcM+H+	PPM	SpR	Prob Score	pI	Ion%	#	Sequence
*	Sample9-05.6434.6434.2	1.8814	0.3174	99.6%	1278.7788	1278.778	0.7	1	6.7405496	9.08	61.9%	1	K.APLSVGNILPIGK.M
*	Sample9-06.6994.6994.2	2.0726	0.1644	98.8%	1279.7823	1278.778	0.8	2	6.1038074	9.08	47.6%	2	K.APLSVGNILPIGK.M
*	Sample9-07.8075.8075.2	1.776	0.4088	99.8%	1278.7773	1278.778	-0.5	1	6.466505	9.08	57.1%	1	K.APLSVGNILPIGK.M
*	Sample9-08.8599.8599.2	2.4647	0.4658	100.0%	1278.7777	1278.778	-0.2	1	7.5028696	9.08	66.7%	2	K.APLSVGNILPIGK.M
*	Sample9-09.9035.9035.2	2.4811	0.4564	100.0%	1279.7825	1278.778	0.9	1	7.768465	9.08	66.7%	2	K.APLSVGNILPIGK.M
U	PF3D7_1414300	2	2	5.0%	219	25216	10.0	2.5037615E-4	0.12201846	| organism=Plasmodium_falciparum_3D7 | product=60S ribosomal protein L10, putative | location=Pf3D7_14_v3:570802-571461(+) | length=219 | sequence_SO=chromosome | SO=protein_coding
	Filename	XCorr	DeltCN	Conf%	ObsM+H+	CalcM+H+	PPM	SpR	Prob Score	pI	Ion%	#	Sequence
*	Sample9-08.13218.13218.2	2.0486	0.2331	99.5%	1212.7336	1212.7311	2.1	1	4.5044403	6.56	72.2%	1	R.VDIGQVLLSIR.T
*	Sample9-09.13439.13439.2	2.7457	0.2955	99.9%	1212.7338	1212.7311	2.2	1	5.8159766	6.56	78.9%	1	R.VDIGQVLLSIR.T
U	PF3D7_0524000	6	21	4.9%	1123	127353	4.9	5.126803E-4	0.11943793	| organism=Plasmodium_falciparum_3D7 | product=karyopherin beta (KASbeta) | location=Pf3D7_05_v3:998753-1002124(+) | length=1123 | sequence_SO=chromosome | SO=protein_coding
	Filename	XCorr	DeltCN	Conf%	ObsM+H+	CalcM+H+	PPM	SpR	Prob Score	pI	Ion%	#	Sequence
*	Sample9-05.4383.4383.2	2.2216	0.2279	99.7%	1178.652	1178.6528	-0.7	1	5.0366683	9.08	64.7%	1	K.LNSSNYLLVR.E
*	Sample9-09.17282.17282.2	2.5295	0.3005	99.8%	2599.3032	2598.3008	-0.4	1	4.747389	3.96	42.9%	1	K.DYIQATATAVLPMLNYELSDEIK.Q
*	Sample9-08.16976.16976.3	2.7635	0.2317	99.0%	2599.3118	2598.3008	2.9	1	5.2404423	3.96	38.8%	1	K.DYIQATATAVLPMLNYELSDEIK.Q
*	Sample9-08.18709.18709.2	3.9568	0.2411	100.0%	1311.8264	1311.8246	1.4	1	6.3073573	6.56	95.0%	10	R.TNLLDILGVLIK.Y
*	Sample9-09.19087.19087.2	4.5694	0.28	100.0%	1311.8267	1311.8246	1.6	1	6.901604	6.56	100.0%	7	R.TNLLDILGVLIK.Y
*	Sample9-09.4228.4228.2	2.3918	0.2261	99.7%	1195.6941	1195.6906	3.0	1	4.524508	10.99	75.0%	1	K.LNNILNPNRK.-
U	PF3D7_1111100	2	6	4.9%	349	40347	8.8	4.7133846E-4	0.11943793	| organism=Plasmodium_falciparum_3D7 | product=replication factor C subunit 5, putative (RFC5) | location=Pf3D7_11_v3:437171-438220(-) | length=349 | sequence_SO=chromosome | SO=protein_coding
	Filename	XCorr	DeltCN	Conf%	ObsM+H+	CalcM+H+	PPM	SpR	Prob Score	pI	Ion%	#	Sequence
*	Sample9-08.16352.16352.2	2.4471	0.1952	99.5%	1761.0396	1760.0316	2.6	16	4.2493734	9.08	40.7%	1	K.SVSLIAFIVNANTAIVK.Y
*	Sample9-09.16574.16574.2	4.9484	0.3988	100.0%	1761.0374	1760.0316	1.4	1	7.100955	9.08	69.2%	5	K.SVSLIAFIVNANTAIVK.Y
U	PF3D7_1105800	2	50	4.9%	266	30661	5.1	0.005153419	0.11943793	| organism=Plasmodium_falciparum_3D7 | product=conserved Plasmodium protein, unknown function | location=Pf3D7_11_v3:250918-252872(+) | length=266 | sequence_SO=chromosome | SO=protein_coding
	Filename	XCorr	DeltCN	Conf%	ObsM+H+	CalcM+H+	PPM	SpR	Prob Score	pI	Ion%	#	Sequence
*	Sample9-08.14874.14874.2	4.389	0.454	100.0%	1355.8745	1354.8668	3.2	1	8.41414	9.08	77.3%	21	K.LIALVIQSIVSAK.V
*	Sample9-09.13994.13994.2	5.0388	0.5181	100.0%	1354.869	1354.8668	1.6	1	10.596188	9.08	90.9%	29	K.LIALVIQSIVSAK.V
U	PF3D7_0413600	5	10	4.8%	392	44666	7.5	6.993926E-4	0.11686325	| organism=Plasmodium_falciparum_3D7 | product=26S proteasome AAA-ATPase subunit RPT3, putative | location=Pf3D7_04_v3:616914-618350(-) | length=392 | sequence_SO=chromosome | SO=protein_coding
	Filename	XCorr	DeltCN	Conf%	ObsM+H+	CalcM+H+	PPM	SpR	Prob Score	pI	Ion%	#	Sequence
*	Sample9-05.8366.8366.2	1.8657	0.2949	99.5%	1910.0452	1910.0455	-0.2	1	5.6882014	6.56	37.9%	1	K.IGIEPPMGILIYGPPGTGK.T
*	Sample9-06.9280.9280.2	2.1472	0.2008	99.2%	1910.0461	1910.0455	0.3	1	6.1447244	6.56	32.3%	1	K.IGIEPPMGILIYGPPGTGK.T
*	Sample9-07.11556.11556.2	2.943	0.2549	99.8%	1911.0526	1910.0455	1.9	1	6.9903994	6.56	43.3%	2	K.IGIEPPMGILIYGPPGTGK.T
*	Sample9-08.13082.13082.2	3.6814	0.3111	100.0%	1910.049	1910.0455	1.8	1	8.172328	6.56	67.9%	3	K.IGIEPPMGILIYGPPGTGK.T
*	Sample9-09.13300.13300.2	3.6377	0.2378	99.9%	1911.0542	1910.0455	2.8	1	8.596014	6.56	41.9%	3	K.IGIEPPMGILIYGPPGTGK.T
U	PF3D7_0904700	2	2	4.8%	189	22515	9.3	2.901184E-4	0.11686325	| organism=Plasmodium_falciparum_3D7 | product=bacterial histone-like protein (HU) | location=Pf3D7_09_v3:218675-219462(-) | length=189 | sequence_SO=chromosome | SO=protein_coding
	Filename	XCorr	DeltCN	Conf%	ObsM+H+	CalcM+H+	PPM	SpR	Prob Score	pI	Ion%	#	Sequence
*	Sample9-04.3029.3029.2	2.0587	0.1282	98.8%	988.5497	988.54956	0.1	1	3.7176661	9.08	93.3%	1	K.IPMSQAITK.K
*	Sample9-05.3076.3076.2	2.0747	0.1408	99.1%	988.5498	988.54956	0.2	3	5.8783717	9.08	73.3%	1	K.IPMSQAITK.K
U	PF3D7_0706000	6	31	4.7%	1229	145508	5.3	6.915394E-4	0.11429453	| organism=Plasmodium_falciparum_3D7 | product=importin-7, putative | location=Pf3D7_07_v3:293400-297089(+) | length=1229 | sequence_SO=chromosome | SO=protein_coding
	Filename	XCorr	DeltCN	Conf%	ObsM+H+	CalcM+H+	PPM	SpR	Prob Score	pI	Ion%	#	Sequence
*	Sample9-07.12917.12917.2	2.4873	0.3135	99.8%	1477.8103	1477.8083	1.3	1	5.7271595	6.56	65.0%	1	K.VDGYMNVILNIVK.S
*	Sample9-08.14908.14908.2	4.796	0.3139	100.0%	1478.8146	1477.8083	1.9	1	7.530398	6.56	100.0%	3	K.VDGYMNVILNIVK.S
*	Sample9-09.15068.15068.2	4.4978	0.4354	100.0%	1478.8159	1477.8083	2.8	1	8.195246	6.56	90.0%	3	K.VDGYMNVILNIVK.S
*	Sample9-08.23092.23092.3	4.5713	0.5222	99.7%	3410.7078	3408.6985	0.8	4	7.626026	3.8	30.0%	4	K.SPSIDYLEEALSLLTNITYYLDIDEQVYK.R
*	Sample9-09.23427.23427.3	5.2075	0.4331	99.8%	3409.7024	3408.6985	0.2	1	8.005735	3.8	36.5%	19	K.SPSIDYLEEALSLLTNITYYLDIDEQVYK.R
*	Sample9-09.8410.8410.2	2.5923	0.3484	99.9%	1825.0111	1825.0065	2.5	1	6.126883	4.46	50.0%	1	R.TNPQIILNNEILISDK.N
U	PF3D7_0419800	2	4	4.7%	236	27563	9.2	4.6468116E-4	0.11429453	| organism=Plasmodium_falciparum_3D7 | product=60S ribosomal protein L7ae/L30e, putative | location=Pf3D7_04_v3:874811-875521(-) | length=236 | sequence_SO=chromosome | SO=protein_coding
	Filename	XCorr	DeltCN	Conf%	ObsM+H+	CalcM+H+	PPM	SpR	Prob Score	pI	Ion%	#	Sequence
*	Sample9-08.10016.10016.2	2.3058	0.2666	99.8%	1196.8009	1196.7976	2.8	1	5.3748775	9.08	83.3%	2	K.LIVIGLTQVIK.C
*	Sample9-09.10296.10296.2	2.9341	0.1965	99.8%	1196.7971	1196.7976	-0.4	1	6.154829	9.08	77.8%	2	K.LIVIGLTQVIK.C
U	PF3D7_1302800	3	24	4.6%	194	22481	9.8	0.0033916933	0.11173177	| organism=Plasmodium_falciparum_3D7 | product=40S ribosomal protein S7, putative | location=Pf3D7_13_v3:150783-151635(-) | length=194 | sequence_SO=chromosome | SO=protein_coding
	Filename	XCorr	DeltCN	Conf%	ObsM+H+	CalcM+H+	PPM	SpR	Prob Score	pI	Ion%	#	Sequence
*	Sample9-07.8409.8409.2	2.4114	0.2319	99.8%	1123.6776	1123.6761	1.3	1	4.85428	8.64	91.7%	6	K.TILIYIPYK.I
*	Sample9-08.8846.8846.2	2.5218	0.1691	99.7%	1123.6771	1123.6761	0.9	1	4.2662888	8.64	85.7%	10	K.TILIYIPYK.I
*	Sample9-09.8980.8980.2	2.6209	0.1997	99.8%	1123.6765	1123.6761	0.3	1	4.751996	8.64	78.6%	8	K.TILIYIPYK.I
U	PF3D7_0818900	4	15	4.4%	677	73915	5.7	6.074488E-4	0.10662377	| organism=Plasmodium_falciparum_3D7 | product=heat shock protein 70 (HSP70) | location=Pf3D7_08_v3:860384-862417(+) | length=677 | sequence_SO=chromosome | SO=protein_coding
	Filename	XCorr	DeltCN	Conf%	ObsM+H+	CalcM+H+	PPM	SpR	Prob Score	pI	Ion%	#	Sequence
*	Sample9-08.12318.12318.2	3.4809	0.3984	99.1%	1951.998	1950.9874	3.7	1	7.91031	4.46	50.0%	1	L.LDVCSLSLGLETAGGVMTK.L
*	Sample9-09.12592.12592.2	4.5301	0.5231	100.0%	1951.9879	1950.9874	-1.5	1	10.491818	4.46	59.4%	1	L.LDVCSLSLGLETAGGVMTK.L
*	Sample9-08.16051.16051.2	3.5166	0.3502	100.0%	1347.7634	1346.7566	2.6	1	7.639301	4.46	83.3%	8	K.TITTILEWLEK.N
*	Sample9-09.16002.16002.2	3.5944	0.3384	100.0%	1346.7598	1346.7566	2.4	1	7.234283	4.46	83.3%	5	K.TITTILEWLEK.N
U	PF3D7_1336900	4	8	4.4%	632	73100	8.0	3.4704036E-4	0.10662377	| organism=Plasmodium_falciparum_3D7 | product=tryptophan--tRNA ligase (WRS) | location=Pf3D7_13_v3:1488061-1490262(-) | length=632 | sequence_SO=chromosome | SO=protein_coding
	Filename	XCorr	DeltCN	Conf%	ObsM+H+	CalcM+H+	PPM	SpR	Prob Score	pI	Ion%	#	Sequence
*	Sample9-09.16027.16027.2	2.9252	0.2424	99.8%	1393.8224	1392.8137	3.8	2	5.74993	6.56	73.7%	1	K.GLYEFLLSPIIK.I
*	Sample9-07.14572.14572.2	2.9361	0.2787	99.8%	1807.0144	1806.0048	3.5	1	5.3423142	4.46	55.6%	2	K.DIISVGLNPELTFIFK.N
*	Sample9-08.16896.16896.2	4.2636	0.3807	100.0%	1807.0143	1806.0048	3.4	1	7.0484166	4.46	63.0%	3	K.DIISVGLNPELTFIFK.N
*	Sample9-09.16990.16990.2	4.3632	0.307	100.0%	1807.0111	1806.0048	1.7	1	6.7981205	4.46	73.1%	2	K.DIISVGLNPELTFIFK.N
U	PF3D7_0814200	2	17	4.4%	248	27259	10.6	0.0018793356	0.10662377	| organism=Plasmodium_falciparum_3D7 | product=DNA/RNA-binding protein Alba 1 (ALBA1) | location=Pf3D7_08_v3:687340-688086(+) | length=248 | sequence_SO=chromosome | SO=protein_coding
	Filename	XCorr	DeltCN	Conf%	ObsM+H+	CalcM+H+	PPM	SpR	Prob Score	pI	Ion%	#	Sequence
*	Sample9-08.16180.16180.2	3.4301	0.2858	100.0%	1277.7485	1277.7463	1.7	1	6.004052	6.56	94.4%	10	K.TVSFIEILLSR.E
*	Sample9-09.16313.16313.2	3.8147	0.2675	100.0%	1277.7482	1277.7463	1.4	1	5.817306	6.56	94.4%	7	K.TVSFIEILLSR.E
U	PF3D7_0415900	2	4	4.4%	205	24134	11.3	5.3495E-4	0.10662377	| organism=Plasmodium_falciparum_3D7 | product=60S ribosomal protein L15, putative | location=Pf3D7_04_v3:697918-698768(-) | length=205 | sequence_SO=chromosome | SO=protein_coding
	Filename	XCorr	DeltCN	Conf%	ObsM+H+	CalcM+H+	PPM	SpR	Prob Score	pI	Ion%	#	Sequence
*	Sample9-07.5469.5469.2	2.7811	0.3864	100.0%	1066.6044	1066.6044	0.0	1	5.8242126	9.08	86.7%	2	K.AIQGFVIYR.V
*	Sample9-08.5785.5785.2	2.5202	0.2462	99.8%	1066.6035	1066.6044	-0.8	1	5.2711587	9.08	100.0%	2	K.AIQGFVIYR.V
U	PF3D7_1304100	6	71	4.3%	912	104506	7.6	0.0021343743	0.10407865	| organism=Plasmodium_falciparum_3D7 | product=DNA ligase I (LigI) | location=Pf3D7_13_v3:221816-224720(-) | length=912 | sequence_SO=chromosome | SO=protein_coding
	Filename	XCorr	DeltCN	Conf%	ObsM+H+	CalcM+H+	PPM	SpR	Prob Score	pI	Ion%	#	Sequence
*	Sample9-08.22609.22609.2	4.7112	0.48	100.0%	2244.1692	2243.1594	2.9	1	8.793953	4.14	71.4%	31	K.DSLLFTFLTNAFNQIEELK.G
*	Sample9-09.22302.22302.2	6.6978	0.4372	100.0%	2244.1626	2243.1594	-0.1	1	9.129913	4.14	89.3%	28	K.DSLLFTFLTNAFNQIEELK.G
*	Sample9-08.16213.16213.2	4.3061	0.4842	100.0%	2310.2861	2309.279	1.6	1	8.784931	6.56	75.9%	5	R.VLIYYSPNDLIPAVYITLNK.V
*	Sample9-09.16521.16521.2	4.734	0.5203	100.0%	2310.2832	2309.279	0.3	1	8.761146	6.56	72.4%	4	R.VLIYYSPNDLIPAVYITLNK.V
*	Sample9-08.16149.16149.3	3.0838	0.2243	99.3%	2310.291	2309.279	3.7	2	4.464785	6.56	46.4%	1	R.VLIYYSPNDLIPAVYITLNK.V
*	Sample9-09.16604.16604.3	3.1589	0.2244	99.3%	2311.295	2309.279	4.0	1	4.3536897	6.56	44.1%	2	R.VLIYYSPNDLIPAVYITLNK.V
U	PF3D7_1105600	2	3	4.2%	777	90787	7.9	1.0585401E-4	0.101539254	| organism=Plasmodium_falciparum_3D7 | product=translocon component PTEX88 (PTEX88) | location=Pf3D7_11_v3:241184-243517(-) | length=777 | sequence_SO=chromosome | SO=protein_coding
	Filename	XCorr	DeltCN	Conf%	ObsM+H+	CalcM+H+	PPM	SpR	Prob Score	pI	Ion%	#	Sequence
*	Sample9-09.11853.11853.2	2.1333	0.2784	99.6%	1949.0422	1949.0378	2.3	1	5.736286	6.56	37.9%	2	K.GFVTINLPQPYGISIDSK.S
*	Sample9-08.7372.7372.2	2.0937	0.2836	99.6%	1730.8942	1729.8907	0.0	2	5.9558425	8.8	37.5%	1	R.VGPISTSVNYFYVQR.N
U	PF3D7_1211800	3	4	4.2%	381	42829	7.6	2.87834E-4	0.101539254	| organism=Plasmodium_falciparum_3D7 | product=polyubiquitin (PfpUB) | location=Pf3D7_12_v3:526109-527780(+) | length=381 | sequence_SO=chromosome | SO=protein_coding
U	PF3D7_1365900	3	4	12.5%	128	14617	9.9	8.567559E-4	0.3335215	| organism=Plasmodium_falciparum_3D7 | product=ubiquitin-60S ribosomal protein L40 | location=Pf3D7_13_v3:2632534-2633260(-) | length=128 | sequence_SO=chromosome | SO=protein_coding
	Filename	XCorr	DeltCN	Conf%	ObsM+H+	CalcM+H+	PPM	SpR	Prob Score	pI	Ion%	#	Sequence
	Sample9-05.5343.5343.2	3.9366	0.3067	100.0%	1774.9158	1773.9116	0.4	1	5.6542273	3.96	68.0%	2	K.TITLDVEPSDTIENVK.A
	Sample9-06.5491.5491.2	3.4566	0.2997	99.9%	1774.9174	1773.9116	1.3	1	5.863731	3.96	61.5%	1	K.TITLDVEPSDTIENVK.A
	Sample9-07.5800.5800.2	3.3269	0.3903	100.0%	1773.9117	1773.9116	0.1	1	6.5710053	3.96	65.4%	1	K.TITLDVEPSDTIENVK.A
U	PF3D7_1324100	2	2	4.1%	513	61551	8.7	1.06885724E-4	0.09900582	| organism=Plasmodium_falciparum_3D7 | product=conserved Plasmodium membrane protein, unknown function | location=Pf3D7_13_v3:997721-999262(+) | length=513 | sequence_SO=chromosome | SO=protein_coding
	Filename	XCorr	DeltCN	Conf%	ObsM+H+	CalcM+H+	PPM	SpR	Prob Score	pI	Ion%	#	Sequence
*	Sample9-09.19374.19374.2	3.1846	0.3418	99.9%	2441.3403	2440.3374	-0.2	1	6.8461246	4.46	65.5%	1	K.NILTYLPFSINDYLIGTLELK.E
*	Sample9-09.19362.19362.3	3.4345	0.3485	99.7%	2441.3433	2440.3374	1.0	11	6.422704	4.46	38.3%	1	K.NILTYLPFSINDYLIGTLELK.E
U	PF3D7_1315400	2	3	4.1%	419	47963	8.5	1.9629729E-4	0.09900582	| organism=Plasmodium_falciparum_3D7 | product=zinc finger (CCCH type) protein, putative | location=Pf3D7_13_v3:647986-650511(-) | length=419 | sequence_SO=chromosome | SO=protein_coding
	Filename	XCorr	DeltCN	Conf%	ObsM+H+	CalcM+H+	PPM	SpR	Prob Score	pI	Ion%	#	Sequence
*	Sample9-08.16857.16857.2	2.5725	0.2394	99.7%	2008.034	2007.0262	2.2	26	5.2946396	6.56	35.7%	2	K.ALYTFSLPEFNPFGYLK.D
*	Sample9-09.17165.17165.2	4.2176	0.4528	100.0%	2008.0295	2007.0262	-0.0	1	7.7812443	6.56	71.4%	1	K.ALYTFSLPEFNPFGYLK.D
U	PF3D7_1213800	3	3	3.9%	746	86647	7.4	1.1025277E-4	0.09395635	| organism=Plasmodium_falciparum_3D7 | product=proline--tRNA ligase (PRS) | location=Pf3D7_12_v3:590194-592434(-) | length=746 | sequence_SO=chromosome | SO=protein_coding
	Filename	XCorr	DeltCN	Conf%	ObsM+H+	CalcM+H+	PPM	SpR	Prob Score	pI	Ion%	#	Sequence
*	Sample9-09.15862.15862.2	2.8396	0.3526	100.0%	1267.7213	1266.7092	6.9	1	5.927023	4.46	87.5%	1	K.LVFDILDLYR.R
*	Sample9-08.10730.10730.2	4.3136	0.5112	100.0%	1976.9203	1975.9144	1.3	1	10.47726	4.46	54.8%	1	K.FGGANFTSTAEAFISENGR.A
*	Sample9-09.10831.10831.2	4.795	0.587	100.0%	1976.9158	1975.9144	-1.0	1	10.411822	4.46	63.3%	1	K.FGGANFTSTAEAFISENGR.A
U	PF3D7_1132200	2	2	3.9%	544	60261	7.1	1.0079481E-4	0.09395635	| organism=Plasmodium_falciparum_3D7 | product=TCP-1/cpn60 chaperonin family, putative | location=Pf3D7_11_v3:1248310-1250232(-) | length=544 | sequence_SO=chromosome | SO=protein_coding
	Filename	XCorr	DeltCN	Conf%	ObsM+H+	CalcM+H+	PPM	SpR	Prob Score	pI	Ion%	#	Sequence
*	Sample9-07.9521.9521.2	2.7342	0.0711	98.9%	2229.1855	2228.1843	-1.0	1	3.6193736	4.14	46.9%	1	K.ILESGANVILTTQGIDDMPLK.Y
*	Sample9-08.10347.10347.2	2.8731	0.2444	99.8%	2229.19	2228.1843	1.0	1	4.070036	4.14	50.0%	1	K.ILESGANVILTTQGIDDMPLK.Y
U	PF3D7_0818200	4	14	3.8%	262	30193	4.9	0.0014649872	0.09144032	| organism=Plasmodium_falciparum_3D7 | product=14-3-3 protein (14-3-3I) | location=Pf3D7_08_v3:830006-831454(+) | length=262 | sequence_SO=chromosome | SO=protein_coding
U	sp|Q04917|1433F_HUMAN	4	14	4.1%	246	28219	4.8	0.0015602709	0.09900582	14-3-3 protein eta OS=Homo sapiens GN=YWHAH PE=1 SV=4
U	sp|P63104|1433Z_HUMAN	4	14	4.1%	245	27745	4.8	0.0015666394	0.09900582	14-3-3 protein zeta/delta OS=Homo sapiens GN=YWHAZ PE=1 SV=1
U	sp|P62258|1433E_HUMAN	4	14	3.9%	255	29174	4.7	0.0015052025	0.09395635	14-3-3 protein epsilon OS=Homo sapiens GN=YWHAE PE=1 SV=1
U	sp|P61981|1433G_HUMAN	4	14	4.0%	247	28303	4.9	0.001553954	0.096478224	14-3-3 protein gamma OS=Homo sapiens GN=YWHAG PE=1 SV=2
U	sp|P31947|1433S_HUMAN	4	14	4.0%	248	27774	4.7	0.001547688	0.096478224	14-3-3 protein sigma OS=Homo sapiens GN=SFN PE=1 SV=1
U	sp|P31946|1433B_HUMAN	4	14	4.1%	246	28082	4.8	0.0015602709	0.09900582	14-3-3 protein beta/alpha OS=Homo sapiens GN=YWHAB PE=1 SV=3
U	sp|P27348|1433T_HUMAN	4	14	4.1%	245	27764	4.8	0.0015666394	0.09900582	14-3-3 protein theta OS=Homo sapiens GN=YWHAQ PE=1 SV=1
	Filename	XCorr	DeltCN	Conf%	ObsM+H+	CalcM+H+	PPM	SpR	Prob Score	pI	Ion%	#	Sequence
	Sample9-06.9354.9354.2	2.9367	0.1095	99.7%	1189.661	1189.6609	0.1	1	4.019013	6.56	76.5%	4	K.DSTLIMQLLR.D
	Sample9-07.11712.11712.2	3.2746	0.1281	99.8%	1189.6641	1189.6609	2.7	1	3.893913	6.56	82.4%	5	K.DSTLIMQLLR.D
	Sample9-08.13274.13274.2	3.3193	0.1356	99.8%	1189.663	1189.6609	1.7	1	4.008333	6.56	88.2%	3	K.DSTLIMQLLR.D
	Sample9-09.13436.13436.2	2.8503	0.1533	99.7%	1189.6625	1189.6609	1.3	1	4.711079	6.56	87.5%	2	K.DSTLIMQLLR.D
U	PF3D7_1357800	5	11	3.6%	529	57978	6.9	5.7009084E-4	0.08642566	| organism=Plasmodium_falciparum_3D7 | product=TCP-1/cpn60 chaperonin family, putative | location=Pf3D7_13_v3:2291897-2294134(+) | length=529 | sequence_SO=chromosome | SO=protein_coding
	Filename	XCorr	DeltCN	Conf%	ObsM+H+	CalcM+H+	PPM	SpR	Prob Score	pI	Ion%	#	Sequence
*	Sample9-07.13109.13109.2	3.3083	0.3128	99.9%	2001.1656	2001.1631	1.3	1	7.354208	6.56	50.0%	5	K.VVSYNSSLLAPIAVDVILK.I
*	Sample9-08.14931.14931.2	4.5537	0.5688	100.0%	2002.171	2001.1631	2.3	1	9.515714	6.56	58.1%	3	K.VVSYNSSLLAPIAVDVILK.I
*	Sample9-09.15389.15389.2	3.1418	0.453	100.0%	2001.1669	2001.1631	1.9	1	8.051735	6.56	56.7%	1	K.VVSYNSSLLAPIAVDVILK.I
*	Sample9-08.14956.14956.3	4.2167	0.2769	99.7%	2002.1711	2001.1631	2.3	1	7.528825	6.56	50.9%	1	K.VVSYNSSLLAPIAVDVILK.I
*	Sample9-09.15322.15322.3	3.2683	0.2908	99.7%	2001.17	2001.1631	3.5	1	5.0609374	6.56	50.0%	1	K.VVSYNSSLLAPIAVDVILK.I
U	sp|Q18PE1|DOK7_HUMAN	2	2	3.6%	504	53097	6.9	1.08794404E-4	0.08642566	Protein Dok-7 OS=Homo sapiens GN=DOK7 PE=1 SV=1
	Filename	XCorr	DeltCN	Conf%	ObsM+H+	CalcM+H+	PPM	SpR	Prob Score	pI	Ion%	#	Sequence
*	Sample9-06.6022.6022.2	2.6649	0.1473	99.5%	1794.8154	1793.7871	13.9	32	4.3180876	6.56	36.7%	1	R.DSGGQTSAGCPSGWLGTR.R
*	Sample9-08.6920.6920.2	2.5484	0.1262	99.2%	1794.8159	1793.7871	14.2	21	4.0356164	6.56	38.7%	1	R.DSGGQTSAGCPSGWLGTR.R
U	PF3D7_1306400	2	4	3.6%	393	44677	8.9	2.7904517E-4	0.08642566	| organism=Plasmodium_falciparum_3D7 | product=26S protease regulatory subunit 10B, putative (RPT4) | location=Pf3D7_13_v3:297178-298359(-) | length=393 | sequence_SO=chromosome | SO=protein_coding
	Filename	XCorr	DeltCN	Conf%	ObsM+H+	CalcM+H+	PPM	SpR	Prob Score	pI	Ion%	#	Sequence
*	Sample9-08.12844.12844.2	3.6169	0.3642	100.0%	1453.8761	1453.8737	1.7	1	7.5021143	9.08	78.3%	2	K.ALQSVGQIIGQVLK.Q
*	Sample9-09.13090.13090.2	3.5026	0.2343	99.9%	1453.8752	1453.8737	1.1	1	5.831787	9.08	78.3%	2	K.ALQSVGQIIGQVLK.Q
U	sp|Q86YZ3|HORN_HUMAN	7	9	3.5%	2850	282389	10.0	8.657744E-5	0.083926916	Hornerin OS=Homo sapiens GN=HRNR PE=1 SV=2
	Filename	XCorr	DeltCN	Conf%	ObsM+H+	CalcM+H+	PPM	SpR	Prob Score	pI	Ion%	#	Sequence
*	Sample9-07.2728.2728.2	2.4971	0.326	99.8%	1747.7759	1747.7743	0.9	1	6.4968853	10.06	45.2%	1	R.GSGSGQSPSSGQHGTGFGR.S
*	Sample9-07.2831.2831.2	2.6723	0.2727	99.8%	1439.6332	1439.6299	2.3	4	5.315886	8.8	54.2%	1	R.QSSSYGPHGYGSGR.S
*	Sample9-08.2441.2441.2	2.4242	0.4969	100.0%	1809.7557	1808.7543	-1.0	1	8.253253	9.08	46.9%	2	Q.HGSSSGSSSSYGQHGSGSR.Q
*	Sample9-09.3471.3471.2	3.8606	0.4708	100.0%	1585.7251	1584.715	4.3	1	9.914976	7.41	74.1%	2	R.GPYESGSGHSSGLGHR.E
*	Sample9-05.2185.2185.2	2.2605	0.0772	98.3%	1125.5302	1125.5283	1.6	1	2.8992996	9.08	88.2%	1	R.SSSRGPYESR.S
*	Sample9-06.2047.2047.2	5.0501	0.6599	100.0%	2122.8818	2122.877	2.3	1	13.204821	7.41	65.6%	1	R.GEQHGSSSGSSSSYGQHGSGSR.Q
*	Sample9-06.2049.2049.3	3.0268	0.4978	99.9%	2122.8801	2122.877	1.5	2	8.394984	7.41	43.5%	1	R.GEQHGSSSGSSSSYGQHGSGSR.Q
U	sp|Q08495|DEMA_HUMAN	3	3	3.5%	405	45514	8.9	2.0308288E-4	0.083926916	Dematin OS=Homo sapiens GN=DMTN PE=1 SV=3
	Filename	XCorr	DeltCN	Conf%	ObsM+H+	CalcM+H+	PPM	SpR	Prob Score	pI	Ion%	#	Sequence
*	Sample9-07.3210.3210.2	3.1524	0.4026	100.0%	1477.7452	1477.7434	1.2	3	7.3172426	6.56	60.9%	1	K.FPAAQPPDPNQPAK.I
*	Sample9-08.3576.3576.2	2.726	0.1953	99.7%	1477.7476	1477.7434	2.8	2	5.3343277	6.56	58.3%	1	K.FPAAQPPDPNQPAK.I
*	Sample9-09.4008.4008.2	2.6337	0.126	99.3%	1478.7506	1477.7434	2.6	10	5.5353613	6.56	50.0%	1	K.FPAAQPPDPNQPAK.I
U	PF3D7_1219100	9	56	3.4%	1997	232949	6.4	7.688065E-4	0.08143401	| organism=Plasmodium_falciparum_3D7 | product=clathrin heavy chain, putative | location=Pf3D7_12_v3:757649-763642(+) | length=1997 | sequence_SO=chromosome | SO=protein_coding
	Filename	XCorr	DeltCN	Conf%	ObsM+H+	CalcM+H+	PPM	SpR	Prob Score	pI	Ion%	#	Sequence
*	Sample9-08.20503.20503.2	3.7147	0.399	100.0%	2401.2734	2400.2698	0.1	1	7.1064672	4.46	55.6%	4	K.NTSGQLSPLLLYFSVLLEYDK.L
*	Sample9-09.19493.19493.2	5.5364	0.5361	100.0%	2400.2688	2400.2698	-0.4	1	8.524955	4.46	82.1%	6	K.NTSGQLSPLLLYFSVLLEYDK.L
*	Sample9-09.19481.19481.3	4.3609	0.3677	99.9%	2401.2737	2400.2698	0.2	1	7.856896	4.46	52.6%	1	K.NTSGQLSPLLLYFSVLLEYDK.L
*	Sample9-09.7560.7560.2	2.1831	0.1008	99.1%	975.5991	975.5986	0.6	1	4.6445045	9.08	76.9%	2	R.LALNIYLR.C
*	Sample9-09.25550.25550.2	2.3833	0.2635	99.7%	2543.423	2541.4175	-0.4	3	5.6629324	3.96	25.9%	1	K.VIGVLLDLDASEDFLLNLLNNIK.N
*	Sample9-08.25280.25280.3	3.6199	0.2367	99.6%	2543.4312	2541.4175	2.7	1	4.822206	3.96	45.2%	5	K.VIGVLLDLDASEDFLLNLLNNIK.N
*	Sample9-09.25144.25144.3	5.7913	0.4038	99.8%	2542.426	2541.4175	2.0	1	6.595383	3.96	56.2%	35	K.VIGVLLDLDASEDFLLNLLNNIK.N
*	Sample9-07.5432.5432.2	4.2389	0.4005	100.0%	1776.9253	1776.9238	0.8	1	8.495819	6.56	73.1%	1	K.FINTTNSANLQLIGDR.L
*	Sample9-09.6048.6048.2	3.4109	0.3413	100.0%	1777.9287	1776.9238	0.9	1	7.8802953	6.56	59.3%	1	K.FINTTNSANLQLIGDR.L
U	PF3D7_0507600	5	12	3.4%	652	73424	5.3	5.0459243E-4	0.08143401	| organism=Plasmodium_falciparum_3D7 | product=cell differentiation protein, putative (CAF40) | location=Pf3D7_05_v3:313199-315157(+) | length=652 | sequence_SO=chromosome | SO=protein_coding
	Filename	XCorr	DeltCN	Conf%	ObsM+H+	CalcM+H+	PPM	SpR	Prob Score	pI	Ion%	#	Sequence
*	Sample9-08.17881.17881.2	5.6114	0.3219	100.0%	2399.215	2398.207	2.0	1	6.9596395	6.56	61.3%	3	R.FYAVSTVLANMVNSLVENPSSR.L
*	Sample9-09.18302.18302.2	5.7776	0.3691	100.0%	2399.2112	2398.207	0.3	1	7.992542	6.56	66.7%	3	R.FYAVSTVLANMVNSLVENPSSR.L
*	Sample9-07.15545.15545.3	2.581	0.3006	99.6%	2399.2173	2398.207	2.9	9	5.5360374	6.56	35.8%	1	R.FYAVSTVLANMVNSLVENPSSR.L
*	Sample9-08.18106.18106.3	3.9344	0.4023	99.9%	2399.216	2398.207	2.4	1	6.7777348	6.56	45.5%	3	R.FYAVSTVLANMVNSLVENPSSR.L
*	Sample9-09.18270.18270.3	4.02	0.3982	99.9%	2399.215	2398.207	2.0	2	7.676716	6.56	41.9%	2	R.FYAVSTVLANMVNSLVENPSSR.L
U	PF3D7_0917900	2	2	3.4%	652	72388	5.3	8.4098734E-5	0.08143401	| organism=Plasmodium_falciparum_3D7 | product=heat shock protein 70 (HSP70-2) | location=Pf3D7_09_v3:737985-740276(+) | length=652 | sequence_SO=chromosome | SO=protein_coding
U	contaminant_GR78_PLAFO	2	2	3.4%	655	72776	5.3	8.371355E-5	0.08143401	owl|Q05866| 78 KD GLUCOSE REGULATED PROTEIN HOMOLOG PRECURSOR (GRP 78) (IMMUNOGLOBULIN...
U	contaminant_GR78_PLAFA	2	2	7.9%	279	30657	4.9	1.9653182E-4	0.19949937	owl|P12794| 78 KD GLUCOSE REGULATED PROTEIN HOMOLOG (GRP 78) (IMMUNOGLOBULIN...
	Filename	XCorr	DeltCN	Conf%	ObsM+H+	CalcM+H+	PPM	SpR	Prob Score	pI	Ion%	#	Sequence
	Sample9-08.21926.21926.2	3.3339	0.4016	99.1%	2313.3203	2312.3145	1.1	2	8.042287	4.46	45.2%	1	L.LDVTPLTLGIETVGGIMTQLIK.R
	Sample9-09.22267.22267.2	4.076	0.5269	100.0%	2313.3127	2312.3145	-2.2	1	8.701122	4.46	56.2%	1	L.LDVTPLTLGIETVGGIMTQLIK.R
U	sp|P11142|HSP7C_HUMAN	3	4	3.4%	646	70898	5.5	1.6975967E-4	0.08143401	Heat shock cognate 71 kDa protein OS=Homo sapiens GN=HSPA8 PE=1 SV=1
	Filename	XCorr	DeltCN	Conf%	ObsM+H+	CalcM+H+	PPM	SpR	Prob Score	pI	Ion%	#	Sequence
*	Sample9-08.18984.18984.2	4.7245	0.5755	100.0%	2228.2664	2227.2617	0.6	1	10.339612	4.46	61.8%	2	L.LDVTPLSLGIETAGGVMTVLIK.R
*	Sample9-09.19399.19399.2	4.3173	0.4737	100.0%	2227.2603	2227.2617	-0.7	1	9.083811	4.46	62.5%	1	L.LDVTPLSLGIETAGGVMTVLIK.R
*	Sample9-08.19102.19102.3	6.0692	0.5566	100.0%	2228.271	2227.2617	2.7	1	10.711449	4.46	56.1%	1	L.LDVTPLSLGIETAGGVMTVLIK.R
U	PF3D7_0826700	2	2	3.4%	323	35686	6.7	1.6975967E-4	0.08143401	| organism=Plasmodium_falciparum_3D7 | product=receptor for activated c kinase (RACK) | location=Pf3D7_08_v3:1160164-1161708(-) | length=323 | sequence_SO=chromosome | SO=protein_coding
	Filename	XCorr	DeltCN	Conf%	ObsM+H+	CalcM+H+	PPM	SpR	Prob Score	pI	Ion%	#	Sequence
*	Sample9-08.10185.10185.2	2.373	0.1464	99.4%	1302.7084	1302.7052	2.4	1	4.3537126	4.46	77.8%	1	R.LWDLSLGETIR.S
*	Sample9-09.10458.10458.2	2.9399	0.2774	99.9%	1302.7075	1302.7052	1.8	1	5.608086	4.46	77.8%	1	R.LWDLSLGETIR.S
U	PF3D7_1304400	3	5	3.3%	613	72499	7.0	2.2362308E-4	0.07894671	| organism=Plasmodium_falciparum_3D7 | product=conserved Plasmodium protein, unknown function | location=Pf3D7_13_v3:232493-234447(-) | length=613 | sequence_SO=chromosome | SO=protein_coding
[truncated: 444 more rows]

## Sheet: PfPrx1m wt (3)
DTASelect v2.1.3
[truncated: 17,527 more rows]

[truncated: 12 more sheets: PfPrx1m C67S (1), PfPrx1m C67S (2), PfPrx1m C67S (3), PfPrx1m C187S (1), PfPrx1m C187S (2), PfPrx1m C187S (3), PfPrx1m C67S_C187S (1), PfPrx1m C67S_C187S (2), PfPrx1m C67S_C187S (3), all captured Pf proteins, interceptions, interception of mito proteins]
